# Supplementary material for: Preclinical findings: The pharmacological targets and molecular mechanisms of ferulic acid treatment for COVID-19 and osteosarcoma via targeting autophagy
Source: Front Endocrinol (Lausanne). 2022 Sep 20;13:971687. doi: 10.3389/fendo.2022.971687 (PMC9530469; doi:10.3389/fendo.2022.971687)
Supplement: Supplementary file 2 [file Table_2.xlsx]

## Sheet: string_interactions_short.tsv d
AverageShortestPathLength	BetweennessCentrality	ClosenessCentrality	ClusteringCoefficient	Degree	Eccentricity	IsSingleNode	name	NeighborhoodConnectivity	NumberOfDirectedEdges	NumberOfUndirectedEdges	PartnerOfMultiEdgedNodePairs	Radiality	selected	SelfLoops	shared name	Stress	TopologicalCoefficient
1	0.333333	1	0.5	4	1	FALSE	STAT3	2.5	0	4	0	1	FALSE	0	STAT3	6	0.625
1.25	0.0833333	0.8	0.666667	3	2	FALSE	MAPK1	3	0	3	0	0.9375	FALSE	0	MAPK1	2	0.75
1.25	0.0833333	0.8	0.666667	3	2	FALSE	PIK3R1	3	0	3	0	0.9375	FALSE	0	PIK3R1	2	0.75
1.5	0	0.666667	1	2	2	FALSE	PARP1	3.5	0	2	0	0.875	FALSE	0	PARP1	0	0.875
1.5	0	0.666667	1	2	2	FALSE	TLR4	3.5	0	2	0	0.875	FALSE	0	TLR4	0	0.875

## Sheet: hub gene
name	Degree
STAT3	4
MAPK1	3
PIK3R1	3
