# Supplementary material for: Preclinical findings: The pharmacological targets and molecular mechanisms of ferulic acid treatment for COVID-19 and osteosarcoma via targeting autophagy
Source: Front Endocrinol (Lausanne). 2022 Sep 20;13:971687. doi: 10.3389/fendo.2022.971687 (PMC9530469; doi:10.3389/fendo.2022.971687)
Supplement: Supplementary file 3 [file Table_3.xlsx]

## Sheet: BP
Category	ID	Description	GeneRatio	BgRatio	pvalue	FDR	qvalue	Genes	Count
GO:0034504	"BP"	protein localization to nucleus	44656	290/18723	2.78507e-07	0.000174233	3.26275e-05	MAPK1/PIK3R1/STAT3/PARP1	4
GO:1901653	"BP"	cellular response to peptide	44656	359/18723	6.54732e-07	0.000174233	3.26275e-05	TLR4/PIK3R1/STAT3/PARP1	4
GO:0048708	"BP"	astrocyte differentiation	44625	81/18723	7.75224e-07	0.000174233	3.26275e-05	MAPK1/TLR4/STAT3	3
GO:0030099	"BP"	myeloid cell differentiation	44656	381/18723	8.30601e-07	0.000174233	3.26275e-05	TLR4/PIK3R1/STAT3/PARP1	4
GO:1900182	"BP"	positive regulation of protein localization to nucleus	44625	87/18723	9.62614e-07	0.000174233	3.26275e-05	MAPK1/PIK3R1/PARP1	3
GO:0032760	"BP"	positive regulation of tumor necrosis factor production	44625	103/18723	1.60404e-06	0.000232673	4.35713e-05	TLR4/PIK3R1/STAT3	3
GO:1903557	"BP"	positive regulation of tumor necrosis factor superfamily cytokine production	44625	107/18723	1.79968e-06	0.000232673	4.35713e-05	TLR4/PIK3R1/STAT3	3
GO:1900180	"BP"	regulation of protein localization to nucleus	44625	136/18723	3.7092e-06	0.000419604	7.85766e-05	MAPK1/PIK3R1/PARP1	3
GO:0006606	"BP"	protein import into nucleus	44625	155/18723	5.49772e-06	0.000537157	0.00010059	MAPK1/PIK3R1/STAT3	3
GO:0051170	"BP"	import into nucleus	44625	159/18723	5.93543e-06	0.000537157	0.00010059	MAPK1/PIK3R1/STAT3	3
GO:0032640	"BP"	tumor necrosis factor production	44625	181/18723	8.76057e-06	0.000614577	0.000115088	TLR4/PIK3R1/STAT3	3
GO:0032680	"BP"	regulation of tumor necrosis factor production	44625	181/18723	8.76057e-06	0.000614577	0.000115088	TLR4/PIK3R1/STAT3	3
GO:0071706	"BP"	tumor necrosis factor superfamily cytokine production	44625	186/18723	9.50726e-06	0.000614577	0.000115088	TLR4/PIK3R1/STAT3	3
GO:1903555	"BP"	regulation of tumor necrosis factor superfamily cytokine production	44625	186/18723	9.50726e-06	0.000614577	0.000115088	TLR4/PIK3R1/STAT3	3
GO:0017038	"BP"	protein import	44625	206/18723	1.29153e-05	0.000620694	0.000116233	MAPK1/PIK3R1/STAT3	3
GO:1900543	"BP"	negative regulation of purine nucleotide metabolic process	44597	22/18723	1.31518e-05	0.000620694	0.000116233	STAT3/PARP1	2
GO:0002573	"BP"	myeloid leukocyte differentiation	44625	208/18723	1.32948e-05	0.000620694	0.000116233	TLR4/PIK3R1/PARP1	3
GO:0045637	"BP"	regulation of myeloid cell differentiation	44625	210/18723	1.36817e-05	0.000620694	0.000116233	TLR4/PIK3R1/STAT3	3
GO:0045980	"BP"	negative regulation of nucleotide metabolic process	44597	23/18723	1.44028e-05	0.000620694	0.000116233	STAT3/PARP1	2
GO:0060396	"BP"	growth hormone receptor signaling pathway	44597	23/18723	1.44028e-05	0.000620694	0.000116233	PIK3R1/STAT3	2
GO:2001169	"BP"	regulation of ATP biosynthetic process	44597	23/18723	1.44028e-05	0.000620694	0.000116233	STAT3/PARP1	2
GO:0071378	"BP"	cellular response to growth hormone stimulus	44597	24/18723	1.57105e-05	0.000646273	0.000121024	PIK3R1/STAT3	2
GO:0010001	"BP"	glial cell differentiation	44625	225/18723	1.68237e-05	0.000661975	0.000123964	MAPK1/TLR4/STAT3	3
GO:1900017	"BP"	positive regulation of cytokine production involved in inflammatory response	44597	26/18723	1.84957e-05	0.000697444	0.000130606	TLR4/STAT3	2
GO:1903203	"BP"	regulation of oxidative stress-induced neuron death	44597	27/18723	1.99733e-05	0.000723032	0.000135398	TLR4/PARP1	2
GO:0045671	"BP"	negative regulation of osteoclast differentiation	44597	28/18723	2.15074e-05	0.000746858	0.000139859	TLR4/PIK3R1	2
GO:0033002	"BP"	muscle cell proliferation	44625	248/18723	2.25145e-05	0.000746858	0.000139859	MAPK1/TLR4/STAT3	3
GO:0009165	"BP"	nucleotide biosynthetic process	44625	254/18723	2.41837e-05	0.000746858	0.000139859	MAPK1/STAT3/PARP1	3
GO:1903579	"BP"	negative regulation of ATP metabolic process	44597	30/18723	2.47453e-05	0.000746858	0.000139859	STAT3/PARP1	2
GO:1901293	"BP"	nucleoside phosphate biosynthetic process	44625	256/18723	2.47577e-05	0.000746858	0.000139859	MAPK1/STAT3/PARP1	3
GO:0036475	"BP"	neuron death in response to oxidative stress	44597	31/18723	2.6449e-05	0.00077214	0.000144594	TLR4/PARP1	2
GO:0030522	"BP"	intracellular receptor signaling pathway	44625	265/18723	2.74528e-05	0.000776399	0.000145391	TLR4/STAT3/PARP1	3
GO:1903829	"BP"	positive regulation of cellular protein localization	44625	276/18723	3.10018e-05	0.0008502	0.000159212	MAPK1/PIK3R1/PARP1	3
GO:0034599	"BP"	cellular response to oxidative stress	44625	288/18723	3.52057e-05	0.000926934	0.000173581	MAPK1/TLR4/PARP1	3
GO:0071375	"BP"	cellular response to peptide hormone stimulus	44625	290/18723	3.5941e-05	0.000926934	0.000173581	PIK3R1/STAT3/PARP1	3
GO:0060416	"BP"	response to growth hormone	44597	37/18723	3.78575e-05	0.000926934	0.000173581	PIK3R1/STAT3	2
GO:0006913	"BP"	nucleocytoplasmic transport	44625	301/18723	4.01674e-05	0.000926934	0.000173581	MAPK1/PIK3R1/STAT3	3
GO:0042063	"BP"	gliogenesis	44625	301/18723	4.01674e-05	0.000926934	0.000173581	MAPK1/TLR4/STAT3	3
GO:0051169	"BP"	nuclear transport	44625	301/18723	4.01674e-05	0.000926934	0.000173581	MAPK1/PIK3R1/STAT3	3
GO:0051222	"BP"	positive regulation of protein transport	44625	303/18723	4.09695e-05	0.000926934	0.000173581	MAPK1/TLR4/PIK3R1	3
GO:0032733	"BP"	positive regulation of interleukin-10 production	44597	41/18723	4.65914e-05	0.000960714	0.000179907	TLR4/STAT3	2
GO:0042307	"BP"	positive regulation of protein import into nucleus	44597	41/18723	4.65914e-05	0.000960714	0.000179907	MAPK1/PIK3R1	2
GO:1900371	"BP"	regulation of purine nucleotide biosynthetic process	44597	41/18723	4.65914e-05	0.000960714	0.000179907	STAT3/PARP1	2
GO:1901214	"BP"	regulation of neuron death	44625	319/18723	4.77703e-05	0.000960714	0.000179907	TLR4/STAT3/PARP1	3
GO:1904951	"BP"	positive regulation of establishment of protein localization	44625	319/18723	4.77703e-05	0.000960714	0.000179907	MAPK1/TLR4/PIK3R1	3
GO:0030808	"BP"	regulation of nucleotide biosynthetic process	44597	42/18723	4.89157e-05	0.000962364	0.000180216	STAT3/PARP1	2
GO:1904591	"BP"	positive regulation of protein import	44597	43/18723	5.12964e-05	0.000985028	0.00018446	MAPK1/PIK3R1	2
GO:0071214	"BP"	cellular response to abiotic stimulus	44625	331/18723	5.3333e-05	0.000985028	0.00018446	TLR4/PIK3R1/PARP1	3
GO:0104004	"BP"	cellular response to environmental stimulus	44625	331/18723	5.3333e-05	0.000985028	0.00018446	TLR4/PIK3R1/PARP1	3
GO:1904646	"BP"	cellular response to amyloid-beta	44597	45/18723	5.62265e-05	0.00099848	0.000186979	TLR4/PARP1	2
GO:0062197	"BP"	cellular response to chemical stress	44625	337/18723	5.62679e-05	0.00099848	0.000186979	MAPK1/TLR4/PARP1	3
GO:0002762	"BP"	negative regulation of myeloid leukocyte differentiation	44597	49/18723	6.67617e-05	0.00116191	0.000217584	TLR4/PIK3R1	2
GO:0070997	"BP"	neuron death	44625	361/18723	6.90725e-05	0.00117944	0.000220867	TLR4/STAT3/PARP1	3
GO:1903706	"BP"	regulation of hemopoiesis	44625	367/18723	7.25486e-05	0.00121586	0.000227687	TLR4/PIK3R1/STAT3	3
GO:1903426	"BP"	regulation of reactive oxygen species biosynthetic process	44597	52/18723	7.52531e-05	0.00123826	0.00023188	TLR4/STAT3	2
GO:1904645	"BP"	response to amyloid-beta	44597	56/18723	8.73606e-05	0.00141181	0.000264381	TLR4/PARP1	2
GO:0006754	"BP"	ATP biosynthetic process	44597	57/18723	9.05277e-05	0.00143733	0.000269159	STAT3/PARP1	2
GO:0031663	"BP"	lipopolysaccharide-mediated signaling pathway	44597	60/18723	0.000100365	0.00146998	0.000275275	MAPK1/TLR4	2
GO:0042306	"BP"	regulation of protein import into nucleus	44597	60/18723	0.000100365	0.00146998	0.000275275	MAPK1/PIK3R1	2
GO:1904356	"BP"	regulation of telomere maintenance via telomere lengthening	44597	61/18723	0.000103756	0.00146998	0.000275275	MAPK1/PARP1	2
GO:0043434	"BP"	response to peptide hormone	44625	414/18723	0.000103843	0.00146998	0.000275275	PIK3R1/STAT3/PARP1	3
GO:0032613	"BP"	interleukin-10 production	44597	62/18723	0.000107203	0.00146998	0.000275275	TLR4/STAT3	2
GO:0032653	"BP"	regulation of interleukin-10 production	44597	62/18723	0.000107203	0.00146998	0.000275275	TLR4/STAT3	2
GO:0032731	"BP"	positive regulation of interleukin-1 beta production	44597	62/18723	0.000107203	0.00146998	0.000275275	TLR4/STAT3	2
GO:0032757	"BP"	positive regulation of interleukin-8 production	44597	62/18723	0.000107203	0.00146998	0.000275275	TLR4/STAT3	2
GO:0046824	"BP"	positive regulation of nucleocytoplasmic transport	44597	62/18723	0.000107203	0.00146998	0.000275275	MAPK1/PIK3R1	2
GO:0072594	"BP"	establishment of protein localization to organelle	44625	422/18723	0.000109924	0.00147337	0.000275909	MAPK1/PIK3R1/STAT3	3
GO:1904589	"BP"	regulation of protein import	44597	63/18723	0.000110706	0.00147337	0.000275909	MAPK1/PIK3R1	2
GO:0045670	"BP"	regulation of osteoclast differentiation	44597	64/18723	0.000114265	0.00147729	0.000276642	TLR4/PIK3R1	2
GO:1903409	"BP"	reactive oxygen species biosynthetic process	44597	64/18723	0.000114265	0.00147729	0.000276642	TLR4/STAT3	2
GO:0009206	"BP"	purine ribonucleoside triphosphate biosynthetic process	44597	68/18723	0.00012906	0.00162852	0.000304962	STAT3/PARP1	2
GO:0006979	"BP"	response to oxidative stress	44625	446/18723	0.000129561	0.00162852	0.000304962	MAPK1/TLR4/PARP1	3
GO:0009145	"BP"	purine nucleoside triphosphate biosynthetic process	44597	69/18723	0.000132898	0.00164757	0.000308531	STAT3/PARP1	2
GO:0002534	"BP"	cytokine production involved in inflammatory response	44597	72/18723	0.000144748	0.00174662	0.000327079	TLR4/STAT3	2
GO:1900015	"BP"	regulation of cytokine production involved in inflammatory response	44597	72/18723	0.000144748	0.00174662	0.000327079	TLR4/STAT3	2
GO:0001819	"BP"	positive regulation of cytokine production	44625	467/18723	0.000148529	0.00174899	0.000327523	TLR4/PIK3R1/STAT3	3
GO:0032732	"BP"	positive regulation of interleukin-1 production	44597	73/18723	0.000148809	0.00174899	0.000327523	TLR4/STAT3	2
GO:0009201	"BP"	ribonucleoside triphosphate biosynthetic process	44597	74/18723	0.000152927	0.00175188	0.000328064	STAT3/PARP1	2
GO:1903201	"BP"	regulation of oxidative stress-induced cell death	44597	74/18723	0.000152927	0.00175188	0.000328064	TLR4/PARP1	2
GO:0014855	"BP"	striated muscle cell proliferation	44597	76/18723	0.000161328	0.00182503	0.000341761	MAPK1/STAT3	2
GO:0009117	"BP"	nucleotide metabolic process	44625	489/18723	0.000170268	0.00190238	0.000356246	MAPK1/STAT3/PARP1	3
GO:0006753	"BP"	nucleoside phosphate metabolic process	44625	497/18723	0.000178663	0.00194956	0.000365082	MAPK1/STAT3/PARP1	3
GO:0032204	"BP"	regulation of telomere maintenance	44597	80/18723	0.0001788	0.00194956	0.000365082	MAPK1/PARP1	2
GO:0010833	"BP"	telomere maintenance via telomere lengthening	44597	81/18723	0.000183307	0.00197491	0.000369829	MAPK1/PARP1	2
GO:0009205	"BP"	purine ribonucleoside triphosphate metabolic process	44597	82/18723	0.000187869	0.00200025	0.000374575	STAT3/PARP1	2
GO:1900542	"BP"	regulation of purine nucleotide metabolic process	44597	84/18723	0.000197161	0.00207477	0.00038853	STAT3/PARP1	2
GO:0009142	"BP"	nucleoside triphosphate biosynthetic process	44597	85/18723	0.00020189	0.00210012	0.000393277	STAT3/PARP1	2
GO:0006140	"BP"	regulation of nucleotide metabolic process	44597	86/18723	0.000206675	0.00212546	0.000398022	STAT3/PARP1	2
GO:1903578	"BP"	regulation of ATP metabolic process	44597	87/18723	0.000211515	0.0021508	0.000402767	STAT3/PARP1	2
GO:0009144	"BP"	purine nucleoside triphosphate metabolic process	44597	88/18723	0.000216411	0.00217613	0.000407511	STAT3/PARP1	2
GO:0009199	"BP"	ribonucleoside triphosphate metabolic process	44597	89/18723	0.000221362	0.00217753	0.000407773	STAT3/PARP1	2
GO:1900407	"BP"	regulation of cellular response to oxidative stress	44597	89/18723	0.000221362	0.00217753	0.000407773	TLR4/PARP1	2
GO:0034644	"BP"	cellular response to UV	44597	90/18723	0.000226369	0.0021794	0.000408123	PIK3R1/PARP1	2
GO:0045638	"BP"	negative regulation of myeloid cell differentiation	44597	90/18723	0.000226369	0.0021794	0.000408123	TLR4/PIK3R1	2
GO:0032755	"BP"	positive regulation of interleukin-6 production	44597	93/18723	0.000241722	0.00230272	0.000431216	TLR4/STAT3	2
GO:0030316	"BP"	osteoclast differentiation	44597	94/18723	0.00024695	0.00232802	0.000435954	TLR4/PIK3R1	2
GO:0002532	"BP"	production of molecular mediator involved in inflammatory response	44597	95/18723	0.000252234	0.0023293	0.000436194	TLR4/STAT3	2
GO:0036473	"BP"	cell death in response to oxidative stress	44597	95/18723	0.000252234	0.0023293	0.000436194	TLR4/PARP1	2
GO:1901216	"BP"	positive regulation of neuron death	44597	97/18723	0.000262967	0.00240389	0.000450162	TLR4/PARP1	2
GO:1902882	"BP"	regulation of response to oxidative stress	44597	98/18723	0.000268417	0.00242917	0.000454896	TLR4/PARP1	2
GO:0032677	"BP"	regulation of interleukin-8 production	44597	102/18723	0.000290769	0.00255481	0.000478424	TLR4/STAT3	2
GO:0062014	"BP"	negative regulation of small molecule metabolic process	44597	102/18723	0.000290769	0.00255481	0.000478424	STAT3/PARP1	2
GO:1902106	"BP"	negative regulation of leukocyte differentiation	44597	102/18723	0.000290769	0.00255481	0.000478424	TLR4/PIK3R1	2
GO:0032637	"BP"	interleukin-8 production	44597	103/18723	0.000296495	0.00258008	0.000483155	TLR4/STAT3	2
GO:0046822	"BP"	regulation of nucleocytoplasmic transport	44597	106/18723	0.000314004	0.00268088	0.000502032	MAPK1/PIK3R1	2
GO:1903707	"BP"	negative regulation of hemopoiesis	44597	106/18723	0.000314004	0.00268088	0.000502032	TLR4/PIK3R1	2
GO:0032611	"BP"	interleukin-1 beta production	44597	110/18723	0.000338122	0.00283334	0.000530581	TLR4/STAT3	2
GO:0032651	"BP"	regulation of interleukin-1 beta production	44597	110/18723	0.000338122	0.00283334	0.000530581	TLR4/STAT3	2
GO:0009141	"BP"	nucleoside triphosphate metabolic process	44597	112/18723	0.000350511	0.00291021	0.000544976	STAT3/PARP1	2
GO:0002761	"BP"	regulation of myeloid leukocyte differentiation	44597	120/18723	0.000402269	0.00330958	0.000619764	TLR4/PIK3R1	2
GO:0071482	"BP"	cellular response to light stimulus	44597	123/18723	0.000422585	0.0034454	0.000645198	PIK3R1/PARP1	2
GO:0032612	"BP"	interleukin-1 production	44597	128/18723	0.000457541	0.00366438	0.000686205	TLR4/STAT3	2
GO:0032652	"BP"	regulation of interleukin-1 production	44597	128/18723	0.000457541	0.00366438	0.000686205	TLR4/STAT3	2
GO:0000723	"BP"	telomere maintenance	44597	131/18723	0.000479172	0.00380395	0.000712342	MAPK1/PARP1	2
GO:0009411	"BP"	response to UV	44597	149/18723	0.000619279	0.00487346	0.000912622	PIK3R1/PARP1	2
GO:0070665	"BP"	positive regulation of leukocyte proliferation	44597	150/18723	0.00062758	0.00489621	0.000916882	MAPK1/TLR4	2
GO:0051092	"BP"	positive regulation of NF-kappaB transcription factor activity	44597	152/18723	0.000644346	0.00498404	0.000933331	TLR4/STAT3	2
GO:2000377	"BP"	regulation of reactive oxygen species metabolic process	44597	157/18723	0.000687211	0.00527056	0.000986984	TLR4/STAT3	2
GO:0032200	"BP"	telomere organization	44597	159/18723	0.000704736	0.00535955	0.00100365	MAPK1/PARP1	2
GO:0090316	"BP"	positive regulation of intracellular protein transport	44597	160/18723	0.000713581	0.00538159	0.00100778	MAPK1/PIK3R1	2
GO:0032635	"BP"	interleukin-6 production	44597	165/18723	0.000758614	0.00562742	0.00105381	TLR4/STAT3	2
GO:0032675	"BP"	regulation of interleukin-6 production	44597	165/18723	0.000758614	0.00562742	0.00105381	TLR4/STAT3	2
GO:0009152	"BP"	purine ribonucleotide biosynthetic process	44597	169/18723	0.000795614	0.00585391	0.00109622	STAT3/PARP1	2
GO:0001659	"BP"	temperature homeostasis	44597	174/18723	0.00084308	0.00615312	0.00115226	TLR4/STAT3	2
GO:0009260	"BP"	ribonucleotide biosynthetic process	44597	182/18723	0.000921829	0.00667404	0.00124981	STAT3/PARP1	2
GO:0071478	"BP"	cellular response to radiation	44597	186/18723	0.000962495	0.00691316	0.00129458	PIK3R1/PARP1	2
GO:0033044	"BP"	regulation of chromosome organization	44597	187/18723	0.000972796	0.00693213	0.00129814	MAPK1/PARP1	2
GO:0046390	"BP"	ribose phosphate biosynthetic process	44597	190/18723	0.00100402	0.00709874	0.00132934	STAT3/PARP1	2
GO:0006164	"BP"	purine nucleotide biosynthetic process	44597	191/18723	0.00101454	0.00711749	0.00133285	STAT3/PARP1	2
GO:0032872	"BP"	regulation of stress-activated MAPK cascade	44597	192/18723	0.00102511	0.00713632	0.00133637	MAPK1/TLR4	2
GO:0002285	"BP"	lymphocyte activation involved in immune response	44597	194/18723	0.00104641	0.00722898	0.00135373	TLR4/STAT3	2
GO:0070302	"BP"	regulation of stress-activated protein kinase signaling cascade	44597	195/18723	0.00105714	0.00724779	0.00135725	MAPK1/TLR4	2
GO:0071248	"BP"	cellular response to metal ion	44597	197/18723	0.00107876	0.00734041	0.00137459	MAPK1/PARP1	2
GO:0007179	"BP"	transforming growth factor beta receptor signaling pathway	44597	198/18723	0.00108965	0.00735918	0.00137811	STAT3/PARP1	2
GO:0072522	"BP"	purine-containing compound biosynthetic process	44597	200/18723	0.00111159	0.00745176	0.00139544	STAT3/PARP1	2
GO:0051054	"BP"	positive regulation of DNA metabolic process	44597	201/18723	0.00112264	0.00747051	0.00139896	MAPK1/PARP1	2
GO:0032388	"BP"	positive regulation of intracellular transport	44597	202/18723	0.00113374	0.00748934	0.00140248	MAPK1/PIK3R1	2
GO:0032869	"BP"	cellular response to insulin stimulus	44597	203/18723	0.0011449	0.00750824	0.00140602	PIK3R1/PARP1	2
GO:0048863	"BP"	stem cell differentiation	44597	206/18723	0.0011787	0.00767425	0.00143711	MAPK1/STAT3	2
GO:0071222	"BP"	cellular response to lipopolysaccharide	44597	209/18723	0.00121297	0.007841	0.00146833	MAPK1/TLR4	2
GO:0071219	"BP"	cellular response to molecule of bacterial origin	44597	221/18723	0.00135487	0.00869612	0.00162847	MAPK1/TLR4	2
GO:0071241	"BP"	cellular response to inorganic substance	44597	226/18723	0.00141625	0.00902608	0.00169026	MAPK1/PARP1	2
GO:0033157	"BP"	regulation of intracellular protein transport	44597	229/18723	0.00145371	0.00920006	0.00172284	MAPK1/PIK3R1	2
GO:0051403	"BP"	stress-activated MAPK cascade	44597	239/18723	0.00158203	0.00987408	0.00184906	MAPK1/TLR4	2
GO:0072593	"BP"	reactive oxygen species metabolic process	44597	239/18723	0.00158203	0.00987408	0.00184906	TLR4/STAT3	2
GO:0070663	"BP"	regulation of leukocyte proliferation	44597	245/18723	0.00166156	0.0102994	0.00192871	MAPK1/TLR4	2
GO:0071216	"BP"	cellular response to biotic stimulus	44597	246/18723	0.001675	0.0103121	0.00193108	MAPK1/TLR4	2
GO:0031098	"BP"	stress-activated protein kinase signaling cascade	44597	247/18723	0.00168849	0.0103249	0.00193348	MAPK1/TLR4	2
GO:0071560	"BP"	cellular response to transforming growth factor beta stimulus	44597	250/18723	0.00172929	0.0105034	0.0019669	STAT3/PARP1	2
GO:0097305	"BP"	response to alcohol	44597	253/18723	0.00177055	0.0106823	0.00200041	STAT3/PARP1	2
GO:0071559	"BP"	response to transforming growth factor beta	44597	256/18723	0.00181229	0.0107903	0.00202063	STAT3/PARP1	2
GO:0090596	"BP"	sensory organ morphogenesis	44597	256/18723	0.00181229	0.0107903	0.00202063	MAPK1/STAT3	2
GO:0042593	"BP"	glucose homeostasis	44597	258/18723	0.00184038	0.0108859	0.00203853	PIK3R1/STAT3	2
GO:0033500	"BP"	carbohydrate homeostasis	44597	259/18723	0.0018545	0.0108982	0.00204084	PIK3R1/STAT3	2
GO:0051091	"BP"	positive regulation of DNA-binding transcription factor activity	44597	260/18723	0.00186867	0.0109106	0.00204317	TLR4/STAT3	2
GO:0032868	"BP"	response to insulin	44597	264/18723	0.0019259	0.0111727	0.00209224	PIK3R1/PARP1	2
GO:0002366	"BP"	leukocyte activation involved in immune response	44597	275/18723	0.00208758	0.0120335	0.00225344	TLR4/STAT3	2
GO:0046034	"BP"	ATP metabolic process	44597	277/18723	0.00211765	0.0121296	0.00227143	STAT3/PARP1	2
GO:0002263	"BP"	cell activation involved in immune response	44597	279/18723	0.00214794	0.0121493	0.00227512	TLR4/STAT3	2
GO:1902105	"BP"	regulation of leukocyte differentiation	44597	279/18723	0.00214794	0.0121493	0.00227512	TLR4/PIK3R1	2
GO:0097193	"BP"	intrinsic apoptotic signaling pathway	44597	288/18723	0.00228679	0.0128543	0.00240715	PIK3R1/PARP1	2
GO:0031647	"BP"	regulation of protein stability	44597	298/18723	0.002446	0.0136644	0.00255884	MAPK1/PIK3R1	2
GO:0010728	"BP"	regulation of hydrogen peroxide biosynthetic process	44566	10/18723	0.00266795	0.014372	0.00269135	STAT3	1
GO:0045348	"BP"	positive regulation of MHC class II biosynthetic process	44566	10/18723	0.00266795	0.014372	0.00269135	TLR4	1
GO:0060439	"BP"	trachea morphogenesis	44566	10/18723	0.00266795	0.014372	0.00269135	MAPK1	1
GO:0070391	"BP"	response to lipoteichoic acid	44566	10/18723	0.00266795	0.014372	0.00269135	TLR4	1
GO:0071223	"BP"	cellular response to lipoteichoic acid	44566	10/18723	0.00266795	0.014372	0.00269135	TLR4	1
GO:2001223	"BP"	negative regulation of neuron migration	44566	10/18723	0.00266795	0.014372	0.00269135	STAT3	1
GO:0070661	"BP"	leukocyte proliferation	44597	318/18723	0.00277994	0.0147044	0.0027536	MAPK1/TLR4	2
GO:0009416	"BP"	response to light stimulus	44597	320/18723	0.00281446	0.0147044	0.0027536	PIK3R1/PARP1	2
GO:0071496	"BP"	cellular response to external stimulus	44597	320/18723	0.00281446	0.0147044	0.0027536	MAPK1/TLR4	2
GO:0033148	"BP"	positive regulation of intracellular estrogen receptor signaling pathway	44566	11/18723	0.00293443	0.0147044	0.0027536	PARP1	1
GO:0033210	"BP"	leptin-mediated signaling pathway	44566	11/18723	0.00293443	0.0147044	0.0027536	STAT3	1
GO:0042789	"BP"	mRNA transcription by RNA polymerase II	44566	11/18723	0.00293443	0.0147044	0.0027536	STAT3	1
GO:1900227	"BP"	positive regulation of NLRP3 inflammasome complex assembly	44566	11/18723	0.00293443	0.0147044	0.0027536	TLR4	1
GO:1904181	"BP"	positive regulation of membrane depolarization	44566	11/18723	0.00293443	0.0147044	0.0027536	PARP1	1
GO:1904464	"BP"	regulation of matrix metallopeptidase secretion	44566	11/18723	0.00293443	0.0147044	0.0027536	TLR4	1
GO:1905050	"BP"	positive regulation of metallopeptidase activity	44566	11/18723	0.00293443	0.0147044	0.0027536	STAT3	1
GO:1990773	"BP"	matrix metallopeptidase secretion	44566	11/18723	0.00293443	0.0147044	0.0027536	TLR4	1
GO:2000343	"BP"	positive regulation of chemokine (C-X-C motif) ligand 2 production	44566	11/18723	0.00293443	0.0147044	0.0027536	TLR4	1
GO:0048638	"BP"	regulation of developmental growth	44597	330/18723	0.00299018	0.0147044	0.0027536	MAPK1/STAT3	2
GO:0070371	"BP"	ERK1 and ERK2 cascade	44597	330/18723	0.00299018	0.0147044	0.0027536	MAPK1/TLR4	2
GO:0042113	"BP"	B cell activation	44597	334/18723	0.0030619	0.0147044	0.0027536	TLR4/PIK3R1	2
GO:0062012	"BP"	regulation of small molecule metabolic process	44597	334/18723	0.0030619	0.0147044	0.0027536	STAT3/PARP1	2
GO:0032386	"BP"	regulation of intracellular transport	44597	337/18723	0.00311622	0.0147044	0.0027536	MAPK1/PIK3R1	2
GO:0018209	"BP"	peptidyl-serine modification	44597	338/18723	0.00313443	0.0147044	0.0027536	MAPK1/PARP1	2
GO:0007568	"BP"	aging	44597	339/18723	0.00315269	0.0147044	0.0027536	MAPK1/STAT3	2
GO:0000012	"BP"	single strand break repair	44566	12/18723	0.00320085	0.0147044	0.0027536	PARP1	1
GO:0032490	"BP"	detection of molecule of bacterial origin	44566	12/18723	0.00320085	0.0147044	0.0027536	TLR4	1
GO:0060019	"BP"	radial glial cell differentiation	44566	12/18723	0.00320085	0.0147044	0.0027536	STAT3	1
GO:0060907	"BP"	positive regulation of macrophage cytokine production	44566	12/18723	0.00320085	0.0147044	0.0027536	TLR4	1
GO:0061307	"BP"	cardiac neural crest cell differentiation involved in heart development	44566	12/18723	0.00320085	0.0147044	0.0027536	MAPK1	1
GO:0061308	"BP"	cardiac neural crest cell development involved in heart development	44566	12/18723	0.00320085	0.0147044	0.0027536	MAPK1	1
GO:0061517	"BP"	macrophage proliferation	44566	12/18723	0.00320085	0.0147044	0.0027536	MAPK1	1
GO:0070213	"BP"	protein auto-ADP-ribosylation	44566	12/18723	0.00320085	0.0147044	0.0027536	PARP1	1
GO:0072584	"BP"	caveolin-mediated endocytosis	44566	12/18723	0.00320085	0.0147044	0.0027536	MAPK1	1
GO:0140052	"BP"	cellular response to oxidised low-density lipoprotein particle stimulus	44566	12/18723	0.00320085	0.0147044	0.0027536	TLR4	1
GO:0032496	"BP"	response to lipopolysaccharide	44597	343/18723	0.00322625	0.0147463	0.00276144	MAPK1/TLR4	2
GO:0010639	"BP"	negative regulation of organelle organization	44597	348/18723	0.00331935	0.0148872	0.00278784	PIK3R1/PARP1	2
GO:0007178	"BP"	transmembrane receptor protein serine/threonine kinase signaling pathway	44597	355/18723	0.00345182	0.0148872	0.00278784	STAT3/PARP1	2
GO:0007183	"BP"	SMAD protein complex assembly	44566	13/18723	0.00346722	0.0148872	0.00278784	PARP1	1
GO:0014842	"BP"	regulation of skeletal muscle satellite cell proliferation	44566	13/18723	0.00346722	0.0148872	0.00278784	STAT3	1
GO:0031053	"BP"	primary miRNA processing	44566	13/18723	0.00346722	0.0148872	0.00278784	STAT3	1
GO:0032042	"BP"	mitochondrial DNA metabolic process	44566	13/18723	0.00346722	0.0148872	0.00278784	PARP1	1
GO:0033145	"BP"	positive regulation of intracellular steroid hormone receptor signaling pathway	44566	13/18723	0.00346722	0.0148872	0.00278784	PARP1	1
GO:0036005	"BP"	response to macrophage colony-stimulating factor	44566	13/18723	0.00346722	0.0148872	0.00278784	TLR4	1
GO:0036006	"BP"	cellular response to macrophage colony-stimulating factor stimulus	44566	13/18723	0.00346722	0.0148872	0.00278784	TLR4	1
GO:0042769	"BP"	DNA damage response, detection of DNA damage	44566	13/18723	0.00346722	0.0148872	0.00278784	PARP1	1
GO:0070424	"BP"	regulation of nucleotide-binding oligomerization domain containing signaling pathway	44566	13/18723	0.00346722	0.0148872	0.00278784	TLR4	1
GO:1900103	"BP"	positive regulation of endoplasmic reticulum unfolded protein response	44566	13/18723	0.00346722	0.0148872	0.00278784	PIK3R1	1
GO:0002460	"BP"	adaptive immune response based on somatic recombination of immune receptors built from immunoglobulin superfamily domains	44597	356/18723	0.00347095	0.0148872	0.00278784	TLR4/STAT3	2
GO:0051052	"BP"	regulation of DNA metabolic process	44597	359/18723	0.00352863	0.0150633	0.0028208	MAPK1/PARP1	2
GO:0002237	"BP"	response to molecule of bacterial origin	44597	363/18723	0.00360626	0.0153224	0.00286932	MAPK1/TLR4	2
GO:0009150	"BP"	purine ribonucleotide metabolic process	44597	368/18723	0.00370443	0.0154993	0.00290245	STAT3/PARP1	2
GO:0002756	"BP"	MyD88-independent toll-like receptor signaling pathway	44566	14/18723	0.00373353	0.0154993	0.00290245	TLR4	1
GO:0045820	"BP"	negative regulation of glycolytic process	44566	14/18723	0.00373353	0.0154993	0.00290245	STAT3	1
GO:0072540	"BP"	T-helper 17 cell lineage commitment	44566	14/18723	0.00373353	0.0154993	0.00290245	STAT3	1
GO:2001171	"BP"	positive regulation of ATP biosynthetic process	44566	14/18723	0.00373353	0.0154993	0.00290245	STAT3	1
GO:0010038	"BP"	response to metal ion	44597	373/18723	0.00380386	0.0157192	0.00294363	MAPK1/PARP1	2
GO:0030098	"BP"	lymphocyte differentiation	44597	374/18723	0.0038239	0.0157301	0.00294568	PIK3R1/STAT3	2
GO:0002253	"BP"	activation of immune response	44597	375/18723	0.00384399	0.0157383	0.00294721	MAPK1/TLR4	2
GO:0002730	"BP"	regulation of dendritic cell cytokine production	44566	15/18723	0.00399978	0.0157383	0.00294721	TLR4	1
GO:0014841	"BP"	skeletal muscle satellite cell proliferation	44566	15/18723	0.00399978	0.0157383	0.00294721	STAT3	1
GO:0014857	"BP"	regulation of skeletal muscle cell proliferation	44566	15/18723	0.00399978	0.0157383	0.00294721	STAT3	1
GO:0045346	"BP"	regulation of MHC class II biosynthetic process	44566	15/18723	0.00399978	0.0157383	0.00294721	TLR4	1
GO:0048308	"BP"	organelle inheritance	44566	15/18723	0.00399978	0.0157383	0.00294721	MAPK1	1
GO:0048313	"BP"	Golgi inheritance	44566	15/18723	0.00399978	0.0157383	0.00294721	MAPK1	1
GO:0090594	"BP"	inflammatory response to wounding	44566	15/18723	0.00399978	0.0157383	0.00294721	TLR4	1
GO:1903799	"BP"	negative regulation of production of miRNAs involved in gene silencing by miRNA	44566	15/18723	0.00399978	0.0157383	0.00294721	STAT3	1
GO:1905168	"BP"	positive regulation of double-strand break repair via homologous recombination	44566	15/18723	0.00399978	0.0157383	0.00294721	PARP1	1
GO:0009259	"BP"	ribonucleotide metabolic process	44597	385/18723	0.00404765	0.0158577	0.00296957	STAT3/PARP1	2
GO:0002371	"BP"	dendritic cell cytokine production	44566	16/18723	0.00426598	0.0161296	0.0030205	TLR4	1
GO:0006206	"BP"	pyrimidine nucleobase metabolic process	44566	16/18723	0.00426598	0.0161296	0.0030205	MAPK1	1
GO:0009299	"BP"	mRNA transcription	44566	16/18723	0.00426598	0.0161296	0.0030205	STAT3	1
GO:0045342	"BP"	MHC class II biosynthetic process	44566	16/18723	0.00426598	0.0161296	0.0030205	TLR4	1
GO:0051770	"BP"	positive regulation of nitric-oxide synthase biosynthetic process	44566	16/18723	0.00426598	0.0161296	0.0030205	TLR4	1
GO:0070431	"BP"	nucleotide-binding oligomerization domain containing 2 signaling pathway	44566	16/18723	0.00426598	0.0161296	0.0030205	TLR4	1
GO:1904683	"BP"	regulation of metalloendopeptidase activity	44566	16/18723	0.00426598	0.0161296	0.0030205	STAT3	1
GO:0006163	"BP"	purine nucleotide metabolic process	44597	396/18723	0.00427747	0.0161296	0.0030205	STAT3/PARP1	2
GO:0019693	"BP"	ribose phosphate metabolic process	44597	396/18723	0.00427747	0.0161296	0.0030205	STAT3/PARP1	2
GO:0010934	"BP"	macrophage cytokine production	44566	17/18723	0.00453212	0.0167411	0.003135	TLR4	1
GO:0010935	"BP"	regulation of macrophage cytokine production	44566	17/18723	0.00453212	0.0167411	0.003135	TLR4	1
GO:0014856	"BP"	skeletal muscle cell proliferation	44566	17/18723	0.00453212	0.0167411	0.003135	STAT3	1
GO:1903358	"BP"	regulation of Golgi organization	44566	17/18723	0.00453212	0.0167411	0.003135	MAPK1	1
GO:1904355	"BP"	positive regulation of telomere capping	44566	17/18723	0.00453212	0.0167411	0.003135	MAPK1	1
GO:0072521	"BP"	purine-containing compound metabolic process	44597	416/18723	0.00471084	0.0170959	0.00320145	STAT3/PARP1	2
GO:0002295	"BP"	T-helper cell lineage commitment	44566	18/18723	0.0047982	0.0170959	0.00320145	STAT3	1
GO:0050665	"BP"	hydrogen peroxide biosynthetic process	44566	18/18723	0.0047982	0.0170959	0.00320145	STAT3	1
GO:0060391	"BP"	positive regulation of SMAD protein signal transduction	44566	18/18723	0.0047982	0.0170959	0.00320145	PARP1	1
GO:0060438	"BP"	trachea development	44566	18/18723	0.0047982	0.0170959	0.00320145	MAPK1	1
GO:0060716	"BP"	labyrinthine layer blood vessel development	44566	18/18723	0.0047982	0.0170959	0.00320145	MAPK1	1
GO:1900225	"BP"	regulation of NLRP3 inflammasome complex assembly	44566	18/18723	0.0047982	0.0170959	0.00320145	TLR4	1
GO:1903209	"BP"	positive regulation of oxidative stress-induced cell death	44566	18/18723	0.0047982	0.0170959	0.00320145	TLR4	1
GO:2000641	"BP"	regulation of early endosome to late endosome transport	44566	18/18723	0.0047982	0.0170959	0.00320145	MAPK1	1
GO:1903131	"BP"	mononuclear cell differentiation	44597	426/18723	0.00493499	0.0175144	0.00327981	PIK3R1/STAT3	2
GO:0032103	"BP"	positive regulation of response to external stimulus	44597	427/18723	0.00495768	0.0175262	0.00328201	MAPK1/TLR4	2
GO:0043254	"BP"	regulation of protein-containing complex assembly	44597	428/18723	0.00498041	0.017538	0.00328424	TLR4/PARP1	2
GO:0010759	"BP"	positive regulation of macrophage chemotaxis	44566	19/18723	0.00506423	0.0176274	0.00330097	MAPK1	1
GO:0044320	"BP"	cellular response to leptin stimulus	44566	19/18723	0.00506423	0.0176274	0.00330097	STAT3	1
GO:0044546	"BP"	NLRP3 inflammasome complex assembly	44566	19/18723	0.00506423	0.0176274	0.00330097	TLR4	1
GO:0002683	"BP"	negative regulation of immune system process	44597	434/18723	0.00511788	0.0177347	0.00332106	TLR4/PIK3R1	2
GO:0050673	"BP"	epithelial cell proliferation	44597	437/18723	0.00518728	0.0177347	0.00332106	MAPK1/STAT3	2
GO:0050804	"BP"	modulation of chemical synaptic transmission	44597	439/18723	0.00523379	0.0177347	0.00332106	MAPK1/STAT3	2
GO:0051090	"BP"	regulation of DNA-binding transcription factor activity	44597	440/18723	0.00525712	0.0177347	0.00332106	TLR4/STAT3	2
GO:0099177	"BP"	regulation of trans-synaptic signaling	44597	440/18723	0.00525712	0.0177347	0.00332106	MAPK1/STAT3	2
GO:0045936	"BP"	negative regulation of phosphate metabolic process	44597	441/18723	0.0052805	0.0177347	0.00332106	STAT3/PARP1	2
GO:0010563	"BP"	negative regulation of phosphorus metabolic process	44597	442/18723	0.00530393	0.0177347	0.00332106	STAT3/PARP1	2
GO:0051900	"BP"	regulation of mitochondrial depolarization	44566	20/18723	0.00533019	0.0177347	0.00332106	PARP1	1
GO:0072567	"BP"	chemokine (C-X-C motif) ligand 2 production	44566	20/18723	0.00533019	0.0177347	0.00332106	TLR4	1
GO:0098543	"BP"	detection of other organism	44566	20/18723	0.00533019	0.0177347	0.00332106	TLR4	1
GO:0140632	"BP"	inflammasome complex assembly	44566	20/18723	0.00533019	0.0177347	0.00332106	TLR4	1
GO:2000341	"BP"	regulation of chemokine (C-X-C motif) ligand 2 production	44566	20/18723	0.00533019	0.0177347	0.00332106	TLR4	1
GO:0000002	"BP"	mitochondrial genome maintenance	44566	21/18723	0.00559611	0.018023	0.00337506	PARP1	1
GO:0007252	"BP"	I-kappaB phosphorylation	44566	21/18723	0.00559611	0.018023	0.00337506	TLR4	1
GO:0023019	"BP"	signal transduction involved in regulation of gene expression	44566	21/18723	0.00559611	0.018023	0.00337506	PARP1	1
GO:0043373	"BP"	CD4-positive, alpha-beta T cell lineage commitment	44566	21/18723	0.00559611	0.018023	0.00337506	STAT3	1
GO:0051767	"BP"	nitric-oxide synthase biosynthetic process	44566	21/18723	0.00559611	0.018023	0.00337506	TLR4	1
GO:0051769	"BP"	regulation of nitric-oxide synthase biosynthetic process	44566	21/18723	0.00559611	0.018023	0.00337506	TLR4	1
GO:0061081	"BP"	positive regulation of myeloid leukocyte cytokine production involved in immune response	44566	21/18723	0.00559611	0.018023	0.00337506	TLR4	1
GO:0150146	"BP"	cell junction disassembly	44566	21/18723	0.00559611	0.018023	0.00337506	PIK3R1	1
GO:1903427	"BP"	negative regulation of reactive oxygen species biosynthetic process	44566	21/18723	0.00559611	0.018023	0.00337506	STAT3	1
GO:0009314	"BP"	response to radiation	44597	456/18723	0.0056371	0.0180907	0.00338773	PIK3R1/PARP1	2
GO:0010310	"BP"	regulation of hydrogen peroxide metabolic process	44566	22/18723	0.00586196	0.0184204	0.00344947	STAT3	1
GO:0030277	"BP"	maintenance of gastrointestinal epithelium	44566	22/18723	0.00586196	0.0184204	0.00344947	TLR4	1
GO:0032700	"BP"	negative regulation of interleukin-17 production	44566	22/18723	0.00586196	0.0184204	0.00344947	TLR4	1
GO:0032727	"BP"	positive regulation of interferon-alpha production	44566	22/18723	0.00586196	0.0184204	0.00344947	TLR4	1
GO:0036120	"BP"	cellular response to platelet-derived growth factor stimulus	44566	22/18723	0.00586196	0.0184204	0.00344947	TLR4	1
GO:0060965	"BP"	negative regulation of gene silencing by miRNA	44566	22/18723	0.00586196	0.0184204	0.00344947	STAT3	1
GO:0002764	"BP"	immune response-regulating signaling pathway	44597	468/18723	0.00593032	0.0185067	0.00346563	MAPK1/TLR4	2
GO:0006417	"BP"	regulation of translation	44597	468/18723	0.00593032	0.0185067	0.00346563	MAPK1/STAT3	2
GO:0002363	"BP"	alpha-beta T cell lineage commitment	44566	23/18723	0.00612776	0.0187987	0.00352032	STAT3	1
GO:0036119	"BP"	response to platelet-derived growth factor	44566	23/18723	0.00612776	0.0187987	0.00352032	TLR4	1
GO:0043369	"BP"	CD4-positive or CD8-positive, alpha-beta T cell lineage commitment	44566	23/18723	0.00612776	0.0187987	0.00352032	STAT3	1
GO:0051882	"BP"	mitochondrial depolarization	44566	23/18723	0.00612776	0.0187987	0.00352032	PARP1	1
GO:2000737	"BP"	negative regulation of stem cell differentiation	44566	23/18723	0.00612776	0.0187987	0.00352032	STAT3	1
GO:0002755	"BP"	MyD88-dependent toll-like receptor signaling pathway	44566	24/18723	0.0063935	0.0189709	0.00355256	TLR4	1
GO:0030810	"BP"	positive regulation of nucleotide biosynthetic process	44566	24/18723	0.0063935	0.0189709	0.00355256	STAT3	1
GO:0030878	"BP"	thyroid gland development	44566	24/18723	0.0063935	0.0189709	0.00355256	MAPK1	1
GO:0044321	"BP"	response to leptin	44566	24/18723	0.0063935	0.0189709	0.00355256	STAT3	1
GO:0060149	"BP"	negative regulation of posttranscriptional gene silencing	44566	24/18723	0.0063935	0.0189709	0.00355256	STAT3	1
GO:0060967	"BP"	negative regulation of gene silencing by RNA	44566	24/18723	0.0063935	0.0189709	0.00355256	STAT3	1
GO:0071294	"BP"	cellular response to zinc ion	44566	24/18723	0.0063935	0.0189709	0.00355256	PARP1	1
GO:1900373	"BP"	positive regulation of purine nucleotide biosynthetic process	44566	24/18723	0.0063935	0.0189709	0.00355256	STAT3	1
GO:1903428	"BP"	positive regulation of reactive oxygen species biosynthetic process	44566	24/18723	0.0063935	0.0189709	0.00355256	TLR4	1
GO:2000679	"BP"	positive regulation of transcription regulatory region DNA binding	44566	24/18723	0.0063935	0.0189709	0.00355256	PARP1	1
GO:0016540	"BP"	protein autoprocessing	44566	25/18723	0.00665918	0.019378	0.0036288	PARP1	1
GO:0070423	"BP"	nucleotide-binding oligomerization domain containing signaling pathway	44566	25/18723	0.00665918	0.019378	0.0036288	TLR4	1
GO:0098581	"BP"	detection of external biotic stimulus	44566	25/18723	0.00665918	0.019378	0.0036288	TLR4	1
GO:1903798	"BP"	regulation of production of miRNAs involved in gene silencing by miRNA	44566	25/18723	0.00665918	0.019378	0.0036288	STAT3	1
GO:1905048	"BP"	regulation of metallopeptidase activity	44566	25/18723	0.00665918	0.019378	0.0036288	STAT3	1
GO:1905564	"BP"	positive regulation of vascular endothelial cell proliferation	44566	25/18723	0.00665918	0.019378	0.0036288	STAT3	1
GO:0033598	"BP"	mammary gland epithelial cell proliferation	44566	26/18723	0.00692481	0.0197074	0.00369048	MAPK1	1
GO:0035872	"BP"	nucleotide-binding domain, leucine rich repeat containing receptor signaling pathway	44566	26/18723	0.00692481	0.0197074	0.00369048	TLR4	1
GO:0046697	"BP"	decidualization	44566	26/18723	0.00692481	0.0197074	0.00369048	MAPK1	1
GO:0070102	"BP"	interleukin-6-mediated signaling pathway	44566	26/18723	0.00692481	0.0197074	0.00369048	STAT3	1
GO:0070920	"BP"	regulation of production of small RNA involved in gene silencing by RNA	44566	26/18723	0.00692481	0.0197074	0.00369048	STAT3	1
GO:1904353	"BP"	regulation of telomere capping	44566	26/18723	0.00692481	0.0197074	0.00369048	MAPK1	1
GO:1905523	"BP"	positive regulation of macrophage migration	44566	26/18723	0.00692481	0.0197074	0.00369048	MAPK1	1
GO:0010758	"BP"	regulation of macrophage chemotaxis	44566	27/18723	0.00719038	0.0203353	0.00380806	MAPK1	1
GO:1904357	"BP"	negative regulation of telomere maintenance via telomere lengthening	44566	27/18723	0.00719038	0.0203353	0.00380806	PARP1	1
GO:0032607	"BP"	interferon-alpha production	44566	28/18723	0.0074559	0.0207618	0.00388793	TLR4	1
GO:0032647	"BP"	regulation of interferon-alpha production	44566	28/18723	0.0074559	0.0207618	0.00388793	TLR4	1
GO:0060259	"BP"	regulation of feeding behavior	44566	28/18723	0.0074559	0.0207618	0.00388793	STAT3	1
GO:0061082	"BP"	myeloid leukocyte cytokine production	44566	28/18723	0.0074559	0.0207618	0.00388793	TLR4	1
GO:1903649	"BP"	regulation of cytoplasmic transport	44566	28/18723	0.0074559	0.0207618	0.00388793	MAPK1	1
GO:0002360	"BP"	T cell lineage commitment	44566	29/18723	0.00772135	0.0211752	0.00396535	STAT3	1
GO:0010592	"BP"	positive regulation of lamellipodium assembly	44566	29/18723	0.00772135	0.0211752	0.00396535	PIK3R1	1
GO:0060969	"BP"	negative regulation of gene silencing	44566	29/18723	0.00772135	0.0211752	0.00396535	STAT3	1
GO:0072539	"BP"	T-helper 17 cell differentiation	44566	29/18723	0.00772135	0.0211752	0.00396535	STAT3	1
GO:1902175	"BP"	regulation of oxidative stress-induced intrinsic apoptotic signaling pathway	44566	29/18723	0.00772135	0.0211752	0.00396535	PARP1	1
GO:0010669	"BP"	epithelial structure maintenance	44566	30/18723	0.00798675	0.0213847	0.00400457	TLR4	1
GO:0010800	"BP"	positive regulation of peptidyl-threonine phosphorylation	44566	30/18723	0.00798675	0.0213847	0.00400457	MAPK1	1
GO:0043032	"BP"	positive regulation of macrophage activation	44566	30/18723	0.00798675	0.0213847	0.00400457	TLR4	1
GO:0044030	"BP"	regulation of DNA methylation	44566	30/18723	0.00798675	0.0213847	0.00400457	PARP1	1
GO:0051491	"BP"	positive regulation of filopodium assembly	44566	30/18723	0.00798675	0.0213847	0.00400457	PIK3R1	1
GO:0060674	"BP"	placenta blood vessel development	44566	30/18723	0.00798675	0.0213847	0.00400457	MAPK1	1
GO:1900101	"BP"	regulation of endoplasmic reticulum unfolded protein response	44566	30/18723	0.00798675	0.0213847	0.00400457	PIK3R1	1
GO:2000637	"BP"	positive regulation of gene silencing by miRNA	44566	30/18723	0.00798675	0.0213847	0.00400457	STAT3	1
GO:0018200	"BP"	peptidyl-glutamic acid modification	44566	31/18723	0.0082521	0.0218367	0.00408922	PARP1	1
GO:0060045	"BP"	positive regulation of cardiac muscle cell proliferation	44566	31/18723	0.0082521	0.0218367	0.00408922	MAPK1	1
GO:0060148	"BP"	positive regulation of posttranscriptional gene silencing	44566	31/18723	0.0082521	0.0218367	0.00408922	STAT3	1
GO:0060390	"BP"	regulation of SMAD protein signal transduction	44566	31/18723	0.0082521	0.0218367	0.00408922	PARP1	1
GO:0051497	"BP"	negative regulation of stress fiber assembly	44566	32/18723	0.00851738	0.022473	0.00420837	PIK3R1	1
GO:0045648	"BP"	positive regulation of erythrocyte differentiation	44566	33/18723	0.00878261	0.0230385	0.00431427	STAT3	1
GO:0150117	"BP"	positive regulation of cell-substrate junction organization	44566	33/18723	0.00878261	0.0230385	0.00431427	PIK3R1	1
GO:0009112	"BP"	nucleobase metabolic process	44566	34/18723	0.00904779	0.023462	0.00439359	MAPK1	1
GO:0032212	"BP"	positive regulation of telomere maintenance via telomerase	44566	34/18723	0.00904779	0.023462	0.00439359	MAPK1	1
GO:0051973	"BP"	positive regulation of telomerase activity	44566	34/18723	0.00904779	0.023462	0.00439359	MAPK1	1
GO:0055094	"BP"	response to lipoprotein particle	44566	34/18723	0.00904779	0.023462	0.00439359	TLR4	1
GO:0001893	"BP"	maternal placenta development	44566	35/18723	0.0093129	0.0237413	0.00444589	MAPK1	1
GO:0006471	"BP"	protein ADP-ribosylation	44566	35/18723	0.0093129	0.0237413	0.00444589	PARP1	1
GO:0032205	"BP"	negative regulation of telomere maintenance	44566	35/18723	0.0093129	0.0237413	0.00444589	PARP1	1
GO:0032232	"BP"	negative regulation of actin filament bundle assembly	44566	35/18723	0.0093129	0.0237413	0.00444589	PIK3R1	1
GO:0033146	"BP"	regulation of intracellular estrogen receptor signaling pathway	44566	35/18723	0.0093129	0.0237413	0.00444589	PARP1	1
GO:1905898	"BP"	positive regulation of response to endoplasmic reticulum stress	44566	35/18723	0.0093129	0.0237413	0.00444589	PIK3R1	1
GO:0042755	"BP"	eating behavior	44566	36/18723	0.00957796	0.024145	0.00452148	STAT3	1
GO:0051385	"BP"	response to mineralocorticoid	44566	36/18723	0.00957796	0.024145	0.00452148	PARP1	1
GO:0071402	"BP"	cellular response to lipoprotein particle stimulus	44566	36/18723	0.00957796	0.024145	0.00452148	TLR4	1
GO:0097009	"BP"	energy homeostasis	44566	36/18723	0.00957796	0.024145	0.00452148	STAT3	1
GO:0033120	"BP"	positive regulation of RNA splicing	44566	37/18723	0.00984297	0.0244722	0.00458276	PIK3R1	1
GO:0043368	"BP"	positive T cell selection	44566	37/18723	0.00984297	0.0244722	0.00458276	STAT3	1
GO:0048009	"BP"	insulin-like growth factor receptor signaling pathway	44566	37/18723	0.00984297	0.0244722	0.00458276	PIK3R1	1
GO:1902745	"BP"	positive regulation of lamellipodium organization	44566	37/18723	0.00984297	0.0244722	0.00458276	PIK3R1	1
GO:1904358	"BP"	positive regulation of telomere maintenance via telomere lengthening	44566	37/18723	0.00984297	0.0244722	0.00458276	MAPK1	1
GO:0009595	"BP"	detection of biotic stimulus	44566	38/18723	0.0101079	0.0247234	0.0046298	TLR4	1
GO:0010613	"BP"	positive regulation of cardiac muscle hypertrophy	44566	38/18723	0.0101079	0.0247234	0.0046298	PARP1	1
GO:0048246	"BP"	macrophage chemotaxis	44566	38/18723	0.0101079	0.0247234	0.0046298	MAPK1	1
GO:0072538	"BP"	T-helper 17 type immune response	44566	38/18723	0.0101079	0.0247234	0.0046298	STAT3	1
GO:0098926	"BP"	postsynaptic signal transduction	44566	38/18723	0.0101079	0.0247234	0.0046298	STAT3	1
GO:1903580	"BP"	positive regulation of ATP metabolic process	44566	38/18723	0.0101079	0.0247234	0.0046298	STAT3	1
GO:0014742	"BP"	positive regulation of muscle hypertrophy	44566	39/18723	0.0103728	0.0251	0.00470031	PARP1	1
GO:0016233	"BP"	telomere capping	44566	39/18723	0.0103728	0.0251	0.00470031	MAPK1	1
GO:0032728	"BP"	positive regulation of interferon-beta production	44566	39/18723	0.0103728	0.0251	0.00470031	TLR4	1
GO:0046326	"BP"	positive regulation of glucose import	44566	39/18723	0.0103728	0.0251	0.00470031	PIK3R1	1
GO:0010543	"BP"	regulation of platelet activation	44566	40/18723	0.0106376	0.0254012	0.00475673	TLR4	1
GO:0045022	"BP"	early endosome to late endosome transport	44566	40/18723	0.0106376	0.0254012	0.00475673	MAPK1	1
GO:0045429	"BP"	positive regulation of nitric oxide biosynthetic process	44566	40/18723	0.0106376	0.0254012	0.00475673	TLR4	1
GO:0071276	"BP"	cellular response to cadmium ion	44566	40/18723	0.0106376	0.0254012	0.00475673	MAPK1	1
GO:2000781	"BP"	positive regulation of double-strand break repair	44566	40/18723	0.0106376	0.0254012	0.00475673	PARP1	1
GO:0001953	"BP"	negative regulation of cell-matrix adhesion	44566	41/18723	0.0109024	0.0256945	0.00481165	PIK3R1	1
GO:0032735	"BP"	positive regulation of interleukin-12 production	44566	41/18723	0.0109024	0.0256945	0.00481165	TLR4	1
GO:0055023	"BP"	positive regulation of cardiac muscle tissue growth	44566	41/18723	0.0109024	0.0256945	0.00481165	MAPK1	1
GO:1904407	"BP"	positive regulation of nitric oxide metabolic process	44566	41/18723	0.0109024	0.0256945	0.00481165	TLR4	1
GO:1905521	"BP"	regulation of macrophage migration	44566	41/18723	0.0109024	0.0256945	0.00481165	MAPK1	1
GO:0010591	"BP"	regulation of lamellipodium assembly	44566	42/18723	0.0111671	0.0259135	0.00485265	PIK3R1	1
GO:0010677	"BP"	negative regulation of cellular carbohydrate metabolic process	44566	42/18723	0.0111671	0.0259135	0.00485265	STAT3	1
GO:0030890	"BP"	positive regulation of B cell proliferation	44566	42/18723	0.0111671	0.0259135	0.00485265	TLR4	1
GO:0032689	"BP"	negative regulation of interferon-gamma production	44566	42/18723	0.0111671	0.0259135	0.00485265	TLR4	1
GO:1902895	"BP"	positive regulation of pri-miRNA transcription by RNA polymerase II	44566	42/18723	0.0111671	0.0259135	0.00485265	STAT3	1
GO:2001222	"BP"	regulation of neuron migration	44566	42/18723	0.0111671	0.0259135	0.00485265	STAT3	1
GO:0014002	"BP"	astrocyte development	44566	43/18723	0.0114318	0.0261257	0.00489239	TLR4	1
GO:0034142	"BP"	toll-like receptor 4 signaling pathway	44566	43/18723	0.0114318	0.0261257	0.00489239	TLR4	1
GO:0042088	"BP"	T-helper 1 type immune response	44566	43/18723	0.0114318	0.0261257	0.00489239	TLR4	1
GO:0045981	"BP"	positive regulation of nucleotide metabolic process	44566	43/18723	0.0114318	0.0261257	0.00489239	STAT3	1
GO:0098927	"BP"	vesicle-mediated transport between endosomal compartments	44566	43/18723	0.0114318	0.0261257	0.00489239	MAPK1	1
GO:1900544	"BP"	positive regulation of purine nucleotide metabolic process	44566	43/18723	0.0114318	0.0261257	0.00489239	STAT3	1
GO:0032620	"BP"	interleukin-17 production	44566	44/18723	0.0116964	0.0263971	0.00494322	TLR4	1
GO:0032660	"BP"	regulation of interleukin-17 production	44566	44/18723	0.0116964	0.0263971	0.00494322	TLR4	1
GO:0060324	"BP"	face development	44566	44/18723	0.0116964	0.0263971	0.00494322	MAPK1	1
GO:0060711	"BP"	labyrinthine layer development	44566	44/18723	0.0116964	0.0263971	0.00494322	MAPK1	1
GO:0062208	"BP"	positive regulation of pattern recognition receptor signaling pathway	44566	44/18723	0.0116964	0.0263971	0.00494322	TLR4	1
GO:0003254	"BP"	regulation of membrane depolarization	44566	45/18723	0.0119609	0.0265962	0.00498051	PARP1	1
GO:0006110	"BP"	regulation of glycolytic process	44566	45/18723	0.0119609	0.0265962	0.00498051	STAT3	1
GO:0008631	"BP"	intrinsic apoptotic signaling pathway in response to oxidative stress	44566	45/18723	0.0119609	0.0265962	0.00498051	PARP1	1
GO:0048538	"BP"	thymus development	44566	45/18723	0.0119609	0.0265962	0.00498051	MAPK1	1
GO:0060421	"BP"	positive regulation of heart growth	44566	45/18723	0.0119609	0.0265962	0.00498051	MAPK1	1
GO:0071354	"BP"	cellular response to interleukin-6	44566	45/18723	0.0119609	0.0265962	0.00498051	STAT3	1
GO:0010828	"BP"	positive regulation of glucose transmembrane transport	44566	46/18723	0.0122254	0.0268488	0.0050278	PIK3R1	1
GO:0034198	"BP"	cellular response to amino acid starvation	44566	46/18723	0.0122254	0.0268488	0.0050278	MAPK1	1
GO:0035094	"BP"	response to nicotine	44566	46/18723	0.0122254	0.0268488	0.0050278	MAPK1	1
GO:0001754	"BP"	eye photoreceptor cell differentiation	44566	47/18723	0.0124899	0.0268488	0.0050278	STAT3	1
GO:0010799	"BP"	regulation of peptidyl-threonine phosphorylation	44566	47/18723	0.0124899	0.0268488	0.0050278	MAPK1	1
GO:0014911	"BP"	positive regulation of smooth muscle cell migration	44566	47/18723	0.0124899	0.0268488	0.0050278	TLR4	1
GO:0045646	"BP"	regulation of erythrocyte differentiation	44566	47/18723	0.0124899	0.0268488	0.0050278	STAT3	1
GO:0045747	"BP"	positive regulation of Notch signaling pathway	44566	47/18723	0.0124899	0.0268488	0.0050278	STAT3	1
GO:0045911	"BP"	positive regulation of DNA recombination	44566	47/18723	0.0124899	0.0268488	0.0050278	PARP1	1
GO:0051489	"BP"	regulation of filopodium assembly	44566	47/18723	0.0124899	0.0268488	0.0050278	PIK3R1	1
GO:0051972	"BP"	regulation of telomerase activity	44566	47/18723	0.0124899	0.0268488	0.0050278	MAPK1	1
GO:0101023	"BP"	vascular endothelial cell proliferation	44566	47/18723	0.0124899	0.0268488	0.0050278	STAT3	1
GO:0120163	"BP"	negative regulation of cold-induced thermogenesis	44566	47/18723	0.0124899	0.0268488	0.0050278	TLR4	1
GO:1905562	"BP"	regulation of vascular endothelial cell proliferation	44566	47/18723	0.0124899	0.0268488	0.0050278	STAT3	1
GO:0010569	"BP"	regulation of double-strand break repair via homologous recombination	44566	48/18723	0.0127543	0.0272875	0.00510995	PARP1	1
GO:0045912	"BP"	negative regulation of carbohydrate metabolic process	44566	48/18723	0.0127543	0.0272875	0.00510995	STAT3	1
GO:0006953	"BP"	acute-phase response	44566	49/18723	0.0130186	0.0273996	0.00513095	STAT3	1
GO:0030225	"BP"	macrophage differentiation	44566	49/18723	0.0130186	0.0273996	0.00513095	PARP1	1
GO:0043330	"BP"	response to exogenous dsRNA	44566	49/18723	0.0130186	0.0273996	0.00513095	MAPK1	1
GO:0060964	"BP"	regulation of gene silencing by miRNA	44566	49/18723	0.0130186	0.0273996	0.00513095	STAT3	1
GO:0070741	"BP"	response to interleukin-6	44566	49/18723	0.0130186	0.0273996	0.00513095	STAT3	1
GO:0070849	"BP"	response to epidermal growth factor	44566	49/18723	0.0130186	0.0273996	0.00513095	MAPK1	1
GO:1990928	"BP"	response to amino acid starvation	44566	49/18723	0.0130186	0.0273996	0.00513095	MAPK1	1
GO:0045058	"BP"	T cell selection	44566	50/18723	0.0132828	0.0277621	0.00519883	STAT3	1
GO:0060425	"BP"	lung morphogenesis	44566	50/18723	0.0132828	0.0277621	0.00519883	MAPK1	1
GO:2000677	"BP"	regulation of transcription regulatory region DNA binding	44566	50/18723	0.0132828	0.0277621	0.00519883	PARP1	1
GO:0060043	"BP"	regulation of cardiac muscle cell proliferation	44566	51/18723	0.0135471	0.0281841	0.00527786	MAPK1	1
GO:0071622	"BP"	regulation of granulocyte chemotaxis	44566	51/18723	0.0135471	0.0281841	0.00527786	MAPK1	1
GO:0002218	"BP"	activation of innate immune response	44566	52/18723	0.0138112	0.0284071	0.00531963	TLR4	1
GO:0032206	"BP"	positive regulation of telomere maintenance	44566	52/18723	0.0138112	0.0284071	0.00531963	MAPK1	1
GO:0035196	"BP"	production of miRNAs involved in gene silencing by miRNA	44566	52/18723	0.0138112	0.0284071	0.00531963	STAT3	1
GO:0060147	"BP"	regulation of posttranscriptional gene silencing	44566	52/18723	0.0138112	0.0284071	0.00531963	STAT3	1
GO:2000378	"BP"	negative regulation of reactive oxygen species metabolic process	44566	52/18723	0.0138112	0.0284071	0.00531963	STAT3	1
GO:0032210	"BP"	regulation of telomere maintenance via telomerase	44566	53/18723	0.0140753	0.0288193	0.00539682	MAPK1	1
GO:0060966	"BP"	regulation of gene silencing by RNA	44566	53/18723	0.0140753	0.0288193	0.00539682	STAT3	1
GO:0030520	"BP"	intracellular estrogen receptor signaling pathway	44566	54/18723	0.0143393	0.0290316	0.00543656	PARP1	1
GO:0031050	"BP"	dsRNA processing	44566	54/18723	0.0143393	0.0290316	0.00543656	STAT3	1
GO:0070918	"BP"	production of small RNA involved in gene silencing by RNA	44566	54/18723	0.0143393	0.0290316	0.00543656	STAT3	1
GO:1902743	"BP"	regulation of lamellipodium organization	44566	54/18723	0.0143393	0.0290316	0.00543656	PIK3R1	1
GO:1902893	"BP"	regulation of pri-miRNA transcription by RNA polymerase II	44566	54/18723	0.0143393	0.0290316	0.00543656	STAT3	1
GO:0043331	"BP"	response to dsRNA	44566	55/18723	0.0146033	0.0293689	0.00549973	MAPK1	1
GO:0061614	"BP"	pri-miRNA transcription by RNA polymerase II	44566	55/18723	0.0146033	0.0293689	0.00549973	STAT3	1
GO:1905517	"BP"	macrophage migration	44566	55/18723	0.0146033	0.0293689	0.00549973	MAPK1	1
GO:0010332	"BP"	response to gamma radiation	44566	56/18723	0.0148673	0.0295063	0.00552546	PARP1	1
GO:0032608	"BP"	interferon-beta production	44566	56/18723	0.0148673	0.0295063	0.00552546	TLR4	1
GO:0032648	"BP"	regulation of interferon-beta production	44566	56/18723	0.0148673	0.0295063	0.00552546	TLR4	1
GO:0043388	"BP"	positive regulation of DNA binding	44566	56/18723	0.0148673	0.0295063	0.00552546	PARP1	1
GO:0043470	"BP"	regulation of carbohydrate catabolic process	44566	56/18723	0.0148673	0.0295063	0.00552546	STAT3	1
GO:0046622	"BP"	positive regulation of organ growth	44566	56/18723	0.0148673	0.0295063	0.00552546	MAPK1	1
GO:0060760	"BP"	positive regulation of response to cytokine stimulus	44566	57/18723	0.0151311	0.0299643	0.00561122	TLR4	1
GO:0010043	"BP"	response to zinc ion	44566	58/18723	0.0153949	0.0302222	0.00565952	PARP1	1
GO:0032481	"BP"	positive regulation of type I interferon production	44566	58/18723	0.0153949	0.0302222	0.00565952	TLR4	1
GO:0042743	"BP"	hydrogen peroxide metabolic process	44566	58/18723	0.0153949	0.0302222	0.00565952	STAT3	1
GO:2000736	"BP"	regulation of stem cell differentiation	44566	58/18723	0.0153949	0.0302222	0.00565952	STAT3	1
GO:0043551	"BP"	regulation of phosphatidylinositol 3-kinase activity	44566	59/18723	0.0156587	0.0306072	0.00573161	PIK3R1	1
GO:0046324	"BP"	regulation of glucose import	44566	59/18723	0.0156587	0.0306072	0.00573161	PIK3R1	1
GO:0002753	"BP"	cytoplasmic pattern recognition receptor signaling pathway	44566	60/18723	0.0159224	0.0309223	0.00579062	TLR4	1
GO:0009620	"BP"	response to fungus	44566	60/18723	0.0159224	0.0309223	0.00579062	TLR4	1
GO:0060038	"BP"	cardiac muscle cell proliferation	44566	60/18723	0.0159224	0.0309223	0.00579062	MAPK1	1
GO:0040014	"BP"	regulation of multicellular organism growth	44566	61/18723	0.016186	0.0312999	0.00586134	STAT3	1
GO:0043030	"BP"	regulation of macrophage activation	44566	61/18723	0.016186	0.0312999	0.00586134	TLR4	1
GO:0032615	"BP"	interleukin-12 production	44566	62/18723	0.0164496	0.031407	0.00588139	TLR4	1
GO:0032655	"BP"	regulation of interleukin-12 production	44566	62/18723	0.0164496	0.031407	0.00588139	TLR4	1
GO:0045428	"BP"	regulation of nitric oxide biosynthetic process	44566	62/18723	0.0164496	0.031407	0.00588139	TLR4	1
GO:0046847	"BP"	filopodium assembly	44566	62/18723	0.0164496	0.031407	0.00588139	PIK3R1	1
GO:0060135	"BP"	maternal process involved in female pregnancy	44566	62/18723	0.0164496	0.031407	0.00588139	MAPK1	1
GO:1903078	"BP"	positive regulation of protein localization to plasma membrane	44566	62/18723	0.0164496	0.031407	0.00588139	PIK3R1	1
GO:0046902	"BP"	regulation of mitochondrial membrane permeability	44566	63/18723	0.0167132	0.031843	0.00596303	STAT3	1
GO:0030888	"BP"	regulation of B cell proliferation	44566	64/18723	0.0169766	0.0320748	0.00600646	TLR4	1
GO:0046530	"BP"	photoreceptor cell differentiation	44566	64/18723	0.0169766	0.0320748	0.00600646	STAT3	1
GO:0046854	"BP"	phosphatidylinositol phosphate biosynthetic process	44566	64/18723	0.0169766	0.0320748	0.00600646	PIK3R1	1
GO:0080164	"BP"	regulation of nitric oxide metabolic process	44566	64/18723	0.0169766	0.0320748	0.00600646	TLR4	1
GO:0002720	"BP"	positive regulation of cytokine production involved in immune response	44566	65/18723	0.0172401	0.0324371	0.00607429	TLR4	1
GO:0048645	"BP"	animal organ formation	44566	65/18723	0.0172401	0.0324371	0.00607429	MAPK1	1
GO:0032715	"BP"	negative regulation of interleukin-6 production	44566	66/18723	0.0175034	0.032661	0.00611622	TLR4	1
GO:0042093	"BP"	T-helper cell differentiation	44566	66/18723	0.0175034	0.032661	0.00611622	STAT3	1
GO:0046626	"BP"	regulation of insulin receptor signaling pathway	44566	66/18723	0.0175034	0.032661	0.00611622	PIK3R1	1
GO:2000573	"BP"	positive regulation of DNA biosynthetic process	44566	66/18723	0.0175034	0.032661	0.00611622	MAPK1	1
GO:0061180	"BP"	mammary gland epithelium development	44566	67/18723	0.0177667	0.0330841	0.00619546	MAPK1	1
GO:0002294	"BP"	CD4-positive, alpha-beta T cell differentiation involved in immune response	44566	68/18723	0.01803	0.0333683	0.00624868	STAT3	1
GO:0010812	"BP"	negative regulation of cell-substrate adhesion	44566	68/18723	0.01803	0.0333683	0.00624868	PIK3R1	1
GO:0046686	"BP"	response to cadmium ion	44566	68/18723	0.01803	0.0333683	0.00624868	MAPK1	1
GO:0002287	"BP"	alpha-beta T cell activation involved in immune response	44566	69/18723	0.0182932	0.0334451	0.00626305	STAT3	1
GO:0002293	"BP"	alpha-beta T cell differentiation involved in immune response	44566	69/18723	0.0182932	0.0334451	0.00626305	STAT3	1
GO:0007004	"BP"	telomere maintenance via telomerase	44566	69/18723	0.0182932	0.0334451	0.00626305	MAPK1	1
GO:0010611	"BP"	regulation of cardiac muscle hypertrophy	44566	69/18723	0.0182932	0.0334451	0.00626305	PARP1	1
GO:1901224	"BP"	positive regulation of NIK/NF-kappaB signaling	44566	69/18723	0.0182932	0.0334451	0.00626305	TLR4	1
GO:1904377	"BP"	positive regulation of protein localization to cell periphery	44566	69/18723	0.0182932	0.0334451	0.00626305	PIK3R1	1
GO:0032722	"BP"	positive regulation of chemokine production	44566	71/18723	0.0188194	0.0341313	0.00639156	TLR4	1
GO:0043550	"BP"	regulation of lipid kinase activity	44566	71/18723	0.0188194	0.0341313	0.00639156	PIK3R1	1
GO:0050795	"BP"	regulation of behavior	44566	71/18723	0.0188194	0.0341313	0.00639156	STAT3	1
GO:0150116	"BP"	regulation of cell-substrate junction organization	44566	71/18723	0.0188194	0.0341313	0.00639156	PIK3R1	1
GO:0014743	"BP"	regulation of muscle hypertrophy	44566	72/18723	0.0190824	0.0343331	0.00642935	PARP1	1
GO:0030032	"BP"	lamellipodium assembly	44566	72/18723	0.0190824	0.0343331	0.00642935	PIK3R1	1
GO:0032729	"BP"	positive regulation of interferon-gamma production	44566	72/18723	0.0190824	0.0343331	0.00642935	TLR4	1
GO:0055021	"BP"	regulation of cardiac muscle tissue growth	44566	72/18723	0.0190824	0.0343331	0.00642935	MAPK1	1
GO:0045739	"BP"	positive regulation of DNA repair	44566	73/18723	0.0193454	0.0347372	0.00650502	PARP1	1
GO:0030968	"BP"	endoplasmic reticulum unfolded protein response	44566	74/18723	0.0196083	0.0349321	0.00654151	PIK3R1	1
GO:0033143	"BP"	regulation of intracellular steroid hormone receptor signaling pathway	44566	74/18723	0.0196083	0.0349321	0.00654151	PARP1	1
GO:0046323	"BP"	glucose import	44566	74/18723	0.0196083	0.0349321	0.00654151	PIK3R1	1
GO:0051881	"BP"	regulation of mitochondrial membrane potential	44566	74/18723	0.0196083	0.0349321	0.00654151	PARP1	1
GO:0002292	"BP"	T cell differentiation involved in immune response	44566	75/18723	0.0198711	0.0351925	0.00659028	STAT3	1
GO:0006278	"BP"	RNA-dependent DNA biosynthetic process	44566	75/18723	0.0198711	0.0351925	0.00659028	MAPK1	1
GO:0043627	"BP"	response to estrogen	44566	75/18723	0.0198711	0.0351925	0.00659028	MAPK1	1
GO:0006305	"BP"	DNA alkylation	44566	76/18723	0.0201339	0.0353124	0.00661273	PARP1	1
GO:0006306	"BP"	DNA methylation	44566	76/18723	0.0201339	0.0353124	0.00661273	PARP1	1
GO:0006809	"BP"	nitric oxide biosynthetic process	44566	76/18723	0.0201339	0.0353124	0.00661273	TLR4	1
GO:0032720	"BP"	negative regulation of tumor necrosis factor production	44566	76/18723	0.0201339	0.0353124	0.00661273	TLR4	1
GO:2000379	"BP"	positive regulation of reactive oxygen species metabolic process	44566	76/18723	0.0201339	0.0353124	0.00661273	TLR4	1
GO:0010827	"BP"	regulation of glucose transmembrane transport	44566	77/18723	0.0203967	0.035704	0.00668607	PIK3R1	1
GO:0070373	"BP"	negative regulation of ERK1 and ERK2 cascade	44566	78/18723	0.0206593	0.0359552	0.00673311	TLR4	1
GO:0090559	"BP"	regulation of membrane permeability	44566	78/18723	0.0206593	0.0359552	0.00673311	STAT3	1
GO:1903556	"BP"	negative regulation of tumor necrosis factor superfamily cytokine production	44566	78/18723	0.0206593	0.0359552	0.00673311	TLR4	1
GO:0060420	"BP"	regulation of heart growth	44566	79/18723	0.020922	0.0363424	0.00680561	MAPK1	1
GO:0006096	"BP"	glycolytic process	44566	81/18723	0.0214471	0.0366551	0.00686417	STAT3	1
GO:0014032	"BP"	neural crest cell development	44566	81/18723	0.0214471	0.0366551	0.00686417	MAPK1	1
GO:0030641	"BP"	regulation of cellular pH	44566	81/18723	0.0214471	0.0366551	0.00686417	MAPK1	1
GO:0046209	"BP"	nitric oxide metabolic process	44566	81/18723	0.0214471	0.0366551	0.00686417	TLR4	1
GO:0060968	"BP"	regulation of gene silencing	44566	81/18723	0.0214471	0.0366551	0.00686417	STAT3	1
GO:0071260	"BP"	cellular response to mechanical stimulus	44566	81/18723	0.0214471	0.0366551	0.00686417	TLR4	1
GO:0001892	"BP"	embryonic placenta development	44566	82/18723	0.0217095	0.0366551	0.00686417	MAPK1	1
GO:0002312	"BP"	B cell activation involved in immune response	44566	82/18723	0.0217095	0.0366551	0.00686417	TLR4	1
GO:0006757	"BP"	ATP generation from ADP	44566	82/18723	0.0217095	0.0366551	0.00686417	STAT3	1
GO:0008625	"BP"	extrinsic apoptotic signaling pathway via death domain receptors	44566	82/18723	0.0217095	0.0366551	0.00686417	PIK3R1	1
GO:0060395	"BP"	SMAD protein signal transduction	44566	82/18723	0.0217095	0.0366551	0.00686417	PARP1	1
GO:0072527	"BP"	pyrimidine-containing compound metabolic process	44566	82/18723	0.0217095	0.0366551	0.00686417	MAPK1	1
GO:1905897	"BP"	regulation of response to endoplasmic reticulum stress	44566	82/18723	0.0217095	0.0366551	0.00686417	PIK3R1	1
GO:2001057	"BP"	reactive nitrogen species metabolic process	44566	82/18723	0.0217095	0.0366551	0.00686417	TLR4	1
GO:2001252	"BP"	positive regulation of chromosome organization	44566	82/18723	0.0217095	0.0366551	0.00686417	MAPK1	1
GO:0043367	"BP"	CD4-positive, alpha-beta T cell differentiation	44566	83/18723	0.0219719	0.0369602	0.00692131	STAT3	1
GO:0051899	"BP"	membrane depolarization	44566	83/18723	0.0219719	0.0369602	0.00692131	PARP1	1
GO:0010507	"BP"	negative regulation of autophagy	44566	85/18723	0.0224966	0.0377026	0.00706033	STAT3	1
GO:2000779	"BP"	regulation of double-strand break repair	44566	85/18723	0.0224966	0.0377026	0.00706033	PARP1	1
GO:0014031	"BP"	mesenchymal cell development	44566	86/18723	0.0227588	0.0379313	0.00710316	MAPK1	1
GO:0048864	"BP"	stem cell development	44566	86/18723	0.0227588	0.0379313	0.00710316	MAPK1	1
GO:2001251	"BP"	negative regulation of chromosome organization	44566	86/18723	0.0227588	0.0379313	0.00710316	PARP1	1
GO:0050829	"BP"	defense response to Gram-negative bacterium	44566	88/18723	0.0232831	0.0387338	0.00725344	TLR4	1
GO:0014910	"BP"	regulation of smooth muscle cell migration	44566	89/18723	0.0235452	0.0390263	0.00730822	TLR4	1
GO:0046330	"BP"	positive regulation of JNK cascade	44566	89/18723	0.0235452	0.0390263	0.00730822	TLR4	1
GO:0035278	"BP"	miRNA mediated inhibition of translation	44566	90/18723	0.0238072	0.0391736	0.0073358	STAT3	1
GO:0040033	"BP"	negative regulation of translation, ncRNA-mediated	44566	90/18723	0.0238072	0.0391736	0.0073358	STAT3	1
GO:0046031	"BP"	ADP metabolic process	44566	90/18723	0.0238072	0.0391736	0.0073358	STAT3	1
GO:0097581	"BP"	lamellipodium organization	44566	90/18723	0.0238072	0.0391736	0.0073358	PIK3R1	1
GO:0006885	"BP"	regulation of pH	44566	91/18723	0.0240691	0.0393187	0.00736297	MAPK1	1
GO:0014033	"BP"	neural crest cell differentiation	44566	91/18723	0.0240691	0.0393187	0.00736297	MAPK1	1
GO:0045974	"BP"	regulation of translation, ncRNA-mediated	44566	91/18723	0.0240691	0.0393187	0.00736297	STAT3	1
GO:0051492	"BP"	regulation of stress fiber assembly	44566	91/18723	0.0240691	0.0393187	0.00736297	PIK3R1	1
GO:1903351	"BP"	cellular response to dopamine	44566	92/18723	0.024331	0.0396749	0.00742967	MAPK1	1
GO:1903350	"BP"	response to dopamine	44566	93/18723	0.0245929	0.0400297	0.00749612	MAPK1	1
GO:0002690	"BP"	positive regulation of leukocyte chemotaxis	44566	94/18723	0.0248546	0.0403832	0.00756231	MAPK1	1
GO:0008593	"BP"	regulation of Notch signaling pathway	44566	95/18723	0.0251164	0.0405899	0.00760101	STAT3	1
GO:0032479	"BP"	regulation of type I interferon production	44566	95/18723	0.0251164	0.0405899	0.00760101	TLR4	1
GO:0032606	"BP"	type I interferon production	44566	95/18723	0.0251164	0.0405899	0.00760101	TLR4	1
GO:0002718	"BP"	regulation of cytokine production involved in immune response	44566	96/18723	0.025378	0.0407942	0.00763927	TLR4	1
GO:0034620	"BP"	cellular response to unfolded protein	44566	96/18723	0.025378	0.0407942	0.00763927	PIK3R1	1
GO:0055017	"BP"	cardiac muscle tissue growth	44566	96/18723	0.025378	0.0407942	0.00763927	MAPK1	1
GO:0014909	"BP"	smooth muscle cell migration	44566	97/18723	0.0256397	0.0411417	0.00770434	TLR4	1
GO:0002367	"BP"	cytokine production involved in immune response	44566	98/18723	0.0259012	0.0412496	0.00772455	TLR4	1
GO:0032642	"BP"	regulation of chemokine production	44566	98/18723	0.0259012	0.0412496	0.00772455	TLR4	1
GO:0043502	"BP"	regulation of muscle adaptation	44566	98/18723	0.0259012	0.0412496	0.00772455	PARP1	1
GO:0003300	"BP"	cardiac muscle hypertrophy	44566	99/18723	0.0261627	0.0412496	0.00772455	PARP1	1
GO:0006165	"BP"	nucleoside diphosphate phosphorylation	44566	99/18723	0.0261627	0.0412496	0.00772455	STAT3	1
GO:0007631	"BP"	feeding behavior	44566	99/18723	0.0261627	0.0412496	0.00772455	STAT3	1
GO:0008630	"BP"	intrinsic apoptotic signaling pathway in response to DNA damage	44566	99/18723	0.0261627	0.0412496	0.00772455	PIK3R1	1
GO:0032602	"BP"	chemokine production	44566	99/18723	0.0261627	0.0412496	0.00772455	TLR4	1
GO:0042100	"BP"	B cell proliferation	44566	99/18723	0.0261627	0.0412496	0.00772455	TLR4	1
GO:0060291	"BP"	long-term synaptic potentiation	44566	99/18723	0.0261627	0.0412496	0.00772455	MAPK1	1
GO:0044728	"BP"	DNA methylation or demethylation	44566	100/18723	0.0264242	0.0415171	0.00777465	PARP1	1
GO:0110020	"BP"	regulation of actomyosin structure organization	44566	100/18723	0.0264242	0.0415171	0.00777465	PIK3R1	1
GO:0046939	"BP"	nucleotide phosphorylation	44566	101/18723	0.0266856	0.0417828	0.00782439	STAT3	1
GO:0150115	"BP"	cell-substrate junction organization	44566	101/18723	0.0266856	0.0417828	0.00782439	PIK3R1	1
GO:0014897	"BP"	striated muscle hypertrophy	44566	102/18723	0.0269469	0.0420464	0.00787377	PARP1	1
GO:0035710	"BP"	CD4-positive, alpha-beta T cell activation	44566	102/18723	0.0269469	0.0420464	0.00787377	STAT3	1
GO:0009135	"BP"	purine nucleoside diphosphate metabolic process	44566	103/18723	0.0272082	0.0420805	0.00788015	STAT3	1
GO:0009179	"BP"	purine ribonucleoside diphosphate metabolic process	44566	103/18723	0.0272082	0.0420805	0.00788015	STAT3	1
GO:0019233	"BP"	sensory perception of pain	44566	103/18723	0.0272082	0.0420805	0.00788015	MAPK1	1
GO:0030004	"BP"	cellular monovalent inorganic cation homeostasis	44566	103/18723	0.0272082	0.0420805	0.00788015	MAPK1	1
GO:0045639	"BP"	positive regulation of myeloid cell differentiation	44566	103/18723	0.0272082	0.0420805	0.00788015	STAT3	1
GO:0014896	"BP"	muscle hypertrophy	44566	104/18723	0.0274694	0.0420805	0.00788015	PARP1	1
GO:0022600	"BP"	digestive system process	44566	104/18723	0.0274694	0.0420805	0.00788015	TLR4	1
GO:0048661	"BP"	positive regulation of smooth muscle cell proliferation	44566	104/18723	0.0274694	0.0420805	0.00788015	TLR4	1
GO:0060419	"BP"	heart growth	44566	104/18723	0.0274694	0.0420805	0.00788015	MAPK1	1
GO:1903076	"BP"	regulation of protein localization to plasma membrane	44566	104/18723	0.0274694	0.0420805	0.00788015	PIK3R1	1
GO:0032231	"BP"	regulation of actin filament bundle assembly	44566	105/18723	0.0277306	0.0420805	0.00788015	PIK3R1	1
GO:0062207	"BP"	regulation of pattern recognition receptor signaling pathway	44566	105/18723	0.0277306	0.0420805	0.00788015	TLR4	1
GO:0120034	"BP"	positive regulation of plasma membrane bounded cell projection assembly	44566	105/18723	0.0277306	0.0420805	0.00788015	PIK3R1	1
GO:2001022	"BP"	positive regulation of response to DNA damage stimulus	44566	105/18723	0.0277306	0.0420805	0.00788015	PARP1	1
GO:0006090	"BP"	pyruvate metabolic process	44566	106/18723	0.0279917	0.0420805	0.00788015	STAT3	1
GO:0009185	"BP"	ribonucleoside diphosphate metabolic process	44566	106/18723	0.0279917	0.0420805	0.00788015	STAT3	1
GO:0030038	"BP"	contractile actin filament bundle assembly	44566	106/18723	0.0279917	0.0420805	0.00788015	PIK3R1	1
GO:0042116	"BP"	macrophage activation	44566	106/18723	0.0279917	0.0420805	0.00788015	TLR4	1
GO:0043149	"BP"	stress fiber assembly	44566	106/18723	0.0279917	0.0420805	0.00788015	PIK3R1	1
GO:0046620	"BP"	regulation of organ growth	44566	106/18723	0.0279917	0.0420805	0.00788015	MAPK1	1
GO:1905477	"BP"	positive regulation of protein localization to membrane	44566	106/18723	0.0279917	0.0420805	0.00788015	PIK3R1	1
GO:2000278	"BP"	regulation of DNA biosynthetic process	44566	106/18723	0.0279917	0.0420805	0.00788015	MAPK1	1
GO:0000018	"BP"	regulation of DNA recombination	44566	107/18723	0.0282527	0.0422623	0.0079142	PARP1	1
GO:0071868	"BP"	cellular response to monoamine stimulus	44566	107/18723	0.0282527	0.0422623	0.0079142	MAPK1	1
GO:0071870	"BP"	cellular response to catecholamine stimulus	44566	107/18723	0.0282527	0.0422623	0.0079142	MAPK1	1
GO:0034446	"BP"	substrate adhesion-dependent cell spreading	44566	108/18723	0.0285137	0.0425824	0.00797413	PIK3R1	1
GO:0014812	"BP"	muscle cell migration	44566	110/18723	0.0290356	0.043219	0.00809336	TLR4	1
GO:1904659	"BP"	glucose transmembrane transport	44566	110/18723	0.0290356	0.043219	0.00809336	PIK3R1	1
GO:0001938	"BP"	positive regulation of endothelial cell proliferation	44566	111/18723	0.0292964	0.0433537	0.00811857	STAT3	1
GO:0071867	"BP"	response to monoamine	44566	111/18723	0.0292964	0.0433537	0.00811857	MAPK1	1
GO:0071869	"BP"	response to catecholamine	44566	111/18723	0.0292964	0.0433537	0.00811857	MAPK1	1
GO:0002526	"BP"	acute inflammatory response	44566	112/18723	0.0295572	0.0433537	0.00811857	STAT3	1
GO:0032609	"BP"	interferon-gamma production	44566	112/18723	0.0295572	0.0433537	0.00811857	TLR4	1
GO:0032649	"BP"	regulation of interferon-gamma production	44566	112/18723	0.0295572	0.0433537	0.00811857	TLR4	1
GO:0043406	"BP"	positive regulation of MAP kinase activity	44566	112/18723	0.0295572	0.0433537	0.00811857	TLR4	1
GO:0046632	"BP"	alpha-beta T cell differentiation	44566	112/18723	0.0295572	0.0433537	0.00811857	STAT3	1
GO:1901222	"BP"	regulation of NIK/NF-kappaB signaling	44566	112/18723	0.0295572	0.0433537	0.00811857	TLR4	1
GO:0002286	"BP"	T cell activation involved in immune response	44566	114/18723	0.0300785	0.043905	0.00822181	STAT3	1
GO:0008645	"BP"	hexose transmembrane transport	44566	114/18723	0.0300785	0.043905	0.00822181	PIK3R1	1
GO:0090100	"BP"	positive regulation of transmembrane receptor protein serine/threonine kinase signaling pathway	44566	114/18723	0.0300785	0.043905	0.00822181	PARP1	1
GO:0030278	"BP"	regulation of ossification	44566	115/18723	0.0303391	0.0439567	0.00823149	MAPK1	1
GO:0042471	"BP"	ear morphogenesis	44566	115/18723	0.0303391	0.0439567	0.00823149	MAPK1	1
GO:0071675	"BP"	regulation of mononuclear cell migration	44566	115/18723	0.0303391	0.0439567	0.00823149	MAPK1	1
GO:0007006	"BP"	mitochondrial membrane organization	44566	116/18723	0.0305997	0.0439567	0.00823149	STAT3	1
GO:0008286	"BP"	insulin receptor signaling pathway	44566	116/18723	0.0305997	0.0439567	0.00823149	PIK3R1	1
GO:0015749	"BP"	monosaccharide transmembrane transport	44566	116/18723	0.0305997	0.0439567	0.00823149	PIK3R1	1
GO:0018107	"BP"	peptidyl-threonine phosphorylation	44566	116/18723	0.0305997	0.0439567	0.00823149	MAPK1	1
GO:0021782	"BP"	glial cell development	44566	116/18723	0.0305997	0.0439567	0.00823149	TLR4	1
GO:0030518	"BP"	intracellular steroid hormone receptor signaling pathway	44566	116/18723	0.0305997	0.0439567	0.00823149	PARP1	1
GO:0035967	"BP"	cellular response to topologically incorrect protein	44566	116/18723	0.0305997	0.0439567	0.00823149	PIK3R1	1
GO:0002702	"BP"	positive regulation of production of molecular mediator of immune response	44566	117/18723	0.0308602	0.0442606	0.00828841	TLR4	1
GO:0034219	"BP"	carbohydrate transmembrane transport	44566	118/18723	0.0311206	0.044423	0.00831881	PIK3R1	1
GO:0051101	"BP"	regulation of DNA binding	44566	118/18723	0.0311206	0.044423	0.00831881	PARP1	1
GO:0071346	"BP"	cellular response to interferon-gamma	44566	118/18723	0.0311206	0.044423	0.00831881	TLR4	1
GO:0006304	"BP"	DNA modification	44566	120/18723	0.0316413	0.0450242	0.0084314	PARP1	1
GO:0030218	"BP"	erythrocyte differentiation	44566	120/18723	0.0316413	0.0450242	0.0084314	STAT3	1
GO:0002224	"BP"	toll-like receptor signaling pathway	44566	121/18723	0.0319016	0.0451814	0.00846085	TLR4	1
GO:0038127	"BP"	ERBB signaling pathway	44566	121/18723	0.0319016	0.0451814	0.00846085	MAPK1	1
GO:0043500	"BP"	muscle adaptation	44566	121/18723	0.0319016	0.0451814	0.00846085	PARP1	1
GO:0002688	"BP"	regulation of leukocyte chemotaxis	44566	122/18723	0.0321618	0.0454788	0.00851653	MAPK1	1
GO:0030168	"BP"	platelet activation	44566	123/18723	0.032422	0.0457039	0.00855868	TLR4	1
GO:0050852	"BP"	T cell receptor signaling pathway	44566	123/18723	0.032422	0.0457039	0.00855868	MAPK1	1
GO:0009132	"BP"	nucleoside diphosphate metabolic process	44566	124/18723	0.0326821	0.0459989	0.00861392	STAT3	1
GO:0018210	"BP"	peptidyl-threonine modification	44566	125/18723	0.0329421	0.0460782	0.00862878	MAPK1	1
GO:0051053	"BP"	negative regulation of DNA metabolic process	44566	125/18723	0.0329421	0.0460782	0.00862878	PARP1	1
GO:0071621	"BP"	granulocyte chemotaxis	44566	125/18723	0.0329421	0.0460782	0.00862878	MAPK1	1
GO:1904375	"BP"	regulation of protein localization to cell periphery	44566	125/18723	0.0329421	0.0460782	0.00862878	PIK3R1	1
GO:0032874	"BP"	positive regulation of stress-activated MAPK cascade	44566	126/18723	0.0332021	0.0463702	0.00868346	TLR4	1
GO:0035270	"BP"	endocrine system development	44566	127/18723	0.033462	0.0466612	0.00873796	MAPK1	1
GO:0001952	"BP"	regulation of cell-matrix adhesion	44566	128/18723	0.0337219	0.0468792	0.00877877	PIK3R1	1
GO:0070304	"BP"	positive regulation of stress-activated protein kinase signaling cascade	44566	128/18723	0.0337219	0.0468792	0.00877877	TLR4	1
GO:0034101	"BP"	erythrocyte homeostasis	44566	129/18723	0.0339817	0.0471679	0.00883284	STAT3	1
GO:0006282	"BP"	regulation of DNA repair	44566	130/18723	0.0342415	0.0473831	0.00887314	PARP1	1
GO:0043467	"BP"	regulation of generation of precursor metabolites and energy	44566	130/18723	0.0342415	0.0473831	0.00887314	STAT3	1
GO:0006661	"BP"	phosphatidylinositol biosynthetic process	44566	131/18723	0.0345012	0.0474523	0.00888609	PIK3R1	1
GO:0019827	"BP"	stem cell population maintenance	44566	131/18723	0.0345012	0.0474523	0.00888609	STAT3	1
GO:0045089	"BP"	positive regulation of innate immune response	44566	131/18723	0.0345012	0.0474523	0.00888609	TLR4	1
GO:0050853	"BP"	B cell receptor signaling pathway	44566	131/18723	0.0345012	0.0474523	0.00888609	MAPK1	1
GO:0035264	"BP"	multicellular organism growth	44566	132/18723	0.0347609	0.0477369	0.00893938	STAT3	1
GO:0046328	"BP"	regulation of JNK cascade	44566	133/18723	0.0350205	0.0480205	0.0089925	TLR4	1
GO:0098727	"BP"	maintenance of cell number	44566	134/18723	0.03528	0.0483032	0.00904544	STAT3	1
GO:0002687	"BP"	positive regulation of leukocyte migration	44566	135/18723	0.0355395	0.048585	0.0090982	MAPK1	1
GO:0043401	"BP"	steroid hormone mediated signaling pathway	44566	136/18723	0.0357989	0.0487056	0.0091208	PARP1	1
GO:0045727	"BP"	positive regulation of translation	44566	136/18723	0.0357989	0.0487056	0.0091208	MAPK1	1
GO:0006986	"BP"	response to unfolded protein	44566	137/18723	0.0360583	0.0487056	0.0091208	PIK3R1	1
GO:0007586	"BP"	digestion	44566	137/18723	0.0360583	0.0487056	0.0091208	TLR4	1
GO:0030879	"BP"	mammary gland development	44566	137/18723	0.0360583	0.0487056	0.0091208	MAPK1	1
GO:0045471	"BP"	response to ethanol	44566	137/18723	0.0360583	0.0487056	0.0091208	STAT3	1
GO:0050671	"BP"	positive regulation of lymphocyte proliferation	44566	137/18723	0.0360583	0.0487056	0.0091208	TLR4	1
GO:0050714	"BP"	positive regulation of protein secretion	44566	137/18723	0.0360583	0.0487056	0.0091208	TLR4	1
GO:0000724	"BP"	double-strand break repair via homologous recombination	44566	138/18723	0.0363176	0.0489099	0.00915905	PARP1	1
GO:0032946	"BP"	positive regulation of mononuclear cell proliferation	44566	138/18723	0.0363176	0.0489099	0.00915905	TLR4	1
GO:0000725	"BP"	recombinational repair	44566	140/18723	0.0368361	0.0495344	0.009276	PARP1	1
GO:0030183	"BP"	B cell differentiation	44566	141/18723	0.0370952	0.0495882	0.00928607	PIK3R1	1
GO:0032355	"BP"	response to estradiol	44566	141/18723	0.0370952	0.0495882	0.00928607	STAT3	1
GO:0034341	"BP"	response to interferon-gamma	44566	141/18723	0.0370952	0.0495882	0.00928607	TLR4	1
GO:0050921	"BP"	positive regulation of chemotaxis	44566	141/18723	0.0370952	0.0495882	0.00928607	MAPK1	1
GO:0050729	"BP"	positive regulation of inflammatory response	44566	142/18723	0.0373543	0.0498609	0.00933714	TLR4	1

## Sheet: CC
Category	ID	Description	GeneRatio	BgRatio	pvalue	FDR	qvalue	Genes	Count
GO:0014069	"CC"	postsynaptic density	44597	330/19550	0.00274664	0.0334821	0.0145124	MAPK1/STAT3	2
GO:0032279	"CC"	asymmetric synapse	44597	335/19550	0.00282918	0.0334821	0.0145124	MAPK1/STAT3	2
GO:0099572	"CC"	postsynaptic specialization	44597	356/19550	0.00318864	0.0334821	0.0145124	MAPK1/STAT3	2
GO:0098984	"CC"	neuron to neuron synapse	44597	361/19550	0.00327727	0.0334821	0.0145124	MAPK1/STAT3	2
GO:0005769	"CC"	early endosome	44597	394/19550	0.00389145	0.0334821	0.0145124	MAPK1/TLR4	2
GO:0005667	"CC"	transcription regulator complex	44597	413/19550	0.00426792	0.0334821	0.0145124	STAT3/PARP1	2
GO:0031143	"CC"	pseudopodium	44566	18/19550	0.00459558	0.0334821	0.0145124	MAPK1	1
GO:0097038	"CC"	perinuclear endoplasmic reticulum	44566	21/19550	0.00535987	0.0341691	0.0148102	PIK3R1	1
GO:0001891	"CC"	phagocytic cup	44566	28/19550	0.00714137	0.036421	0.0157862	TLR4	1
GO:0005942	"CC"	phosphatidylinositol 3-kinase complex	44566	28/19550	0.00714137	0.036421	0.0157862	PIK3R1	1
GO:0032839	"CC"	dendrite cytoplasm	44566	34/19550	0.00866634	0.0401803	0.0174156	MAPK1	1

## Sheet: MF
Category	ID	Description	GeneRatio	BgRatio	pvalue	FDR	qvalue	Genes	Count
GO:0019902	"MF"	phosphatase binding	44625	196/18368	1.17789e-05	0.000753852	8.67922e-05	MAPK1/PIK3R1/STAT3	3
GO:0001784	"MF"	phosphotyrosine residue binding	44597	44/18368	5.58256e-05	0.00178642	0.000205673	MAPK1/PIK3R1	2
GO:0045309	"MF"	protein phosphorylated amino acid binding	44597	56/18368	9.07601e-05	0.00193621	0.000222919	MAPK1/PIK3R1	2
GO:0035591	"MF"	signaling adaptor activity	44597	81/18368	0.00019043	0.00287766	0.00033131	PIK3R1/STAT3	2
GO:0051219	"MF"	phosphoprotein binding	44597	88/18368	0.000224817	0.00287766	0.00033131	MAPK1/PIK3R1	2
GO:0016922	"MF"	nuclear receptor binding	44597	144/18368	0.000600993	0.00595999	0.000686183	STAT3/PARP1	2
GO:0019903	"MF"	protein phosphatase binding	44597	150/18368	0.000651874	0.00595999	0.000686183	PIK3R1/STAT3	2
GO:0005126	"MF"	cytokine receptor binding	44597	271/18368	0.00210603	0.0107355	0.001236	PIK3R1/STAT3	2
GO:0030674	"MF"	protein-macromolecule adaptor activity	44597	296/18368	0.00250642	0.0107355	0.001236	PIK3R1/STAT3	2
GO:0061629	"MF"	RNA polymerase II-specific DNA-binding transcription factor binding	44597	299/18368	0.00255672	0.0107355	0.001236	STAT3/PARP1	2
GO:0036312	"MF"	phosphatidylinositol 3-kinase regulatory subunit binding	44566	10/18368	0.00271946	0.0107355	0.001236	PIK3R1	1
GO:0042277	"MF"	peptide binding	44597	321/18368	0.00294037	0.0107355	0.001236	TLR4/PIK3R1	2
GO:0043560	"MF"	insulin receptor substrate binding	44566	11/18368	0.00299108	0.0107355	0.001236	PIK3R1	1
GO:0046982	"MF"	protein heterodimerization activity	44597	328/18368	0.00306785	0.0107355	0.001236	TLR4/PIK3R1	2
GO:0005165	"MF"	neurotrophin receptor binding	44566	12/18368	0.00326264	0.0107355	0.001236	PIK3R1	1
GO:0008353	"MF"	RNA polymerase II CTD heptapeptide repeat kinase activity	44566	12/18368	0.00326264	0.0107355	0.001236	MAPK1	1
GO:0004707	"MF"	MAP kinase activity	44566	14/18368	0.00380558	0.0107355	0.001236	MAPK1	1
GO:0005068	"MF"	transmembrane receptor protein tyrosine kinase adaptor activity	44566	14/18368	0.00380558	0.0107355	0.001236	PIK3R1	1
GO:0035259	"MF"	glucocorticoid receptor binding	44566	14/18368	0.00380558	0.0107355	0.001236	STAT3	1
GO:0060090	"MF"	molecular adaptor activity	44597	369/18368	0.0038666	0.0107355	0.001236	PIK3R1/STAT3	2
GO:0005159	"MF"	insulin-like growth factor receptor binding	44566	16/18368	0.00434829	0.0107355	0.001236	PIK3R1	1
GO:0046935	"MF"	1-phosphatidylinositol-3-kinase regulator activity	44566	16/18368	0.00434829	0.0107355	0.001236	PIK3R1	1
GO:0050135	"MF"	NAD(P)+ nucleosidase activity	44566	16/18368	0.00434829	0.0107355	0.001236	TLR4	1
GO:0061809	"MF"	NAD+ nucleotidase, cyclic ADP-ribose generating	44566	16/18368	0.00434829	0.0107355	0.001236	TLR4	1
GO:1990404	"MF"	protein ADP-ribosylase activity	44566	16/18368	0.00434829	0.0107355	0.001236	PARP1	1
GO:0140297	"MF"	DNA-binding transcription factor binding	44597	394/18368	0.00439693	0.0107355	0.001236	STAT3/PARP1	2
GO:0033218	"MF"	amide binding	44597	400/18368	0.00452905	0.0107355	0.001236	TLR4/PIK3R1	2
GO:0004708	"MF"	MAP kinase kinase activity	44566	18/18368	0.00489076	0.0107934	0.00124266	MAPK1	1
GO:0031435	"MF"	mitogen-activated protein kinase kinase kinase binding	44566	18/18368	0.00489076	0.0107934	0.00124266	MAPK1	1
GO:0035014	"MF"	phosphatidylinositol 3-kinase regulator activity	44566	20/18368	0.005433	0.0115904	0.00133442	PIK3R1	1
GO:0003950	"MF"	NAD+ ADP-ribosyltransferase activity	44566	23/18368	0.00624591	0.0121133	0.00139462	PARP1	1
GO:0005158	"MF"	insulin receptor binding	44566	23/18368	0.00624591	0.0121133	0.00139462	PIK3R1	1
GO:0070412	"MF"	R-SMAD binding	44566	23/18368	0.00624591	0.0121133	0.00139462	PARP1	1
GO:0038187	"MF"	pattern recognition receptor activity	44566	26/18368	0.00705828	0.0132862	0.00152966	TLR4	1
GO:0003953	"MF"	NAD+ nucleosidase activity	44566	28/18368	0.00759957	0.0138964	0.00159991	TLR4	1
GO:0001530	"MF"	lipopolysaccharide binding	44566	33/18368	0.00895177	0.0159142	0.00183223	TLR4	1
GO:0043548	"MF"	phosphatidylinositol 3-kinase binding	44566	34/18368	0.00922203	0.0159516	0.00183653	PIK3R1	1
GO:0030331	"MF"	estrogen receptor binding	44566	41/18368	0.0111122	0.0187153	0.00215472	PARP1	1
GO:0004712	"MF"	protein serine/threonine/tyrosine kinase activity	44566	44/18368	0.0119214	0.0195633	0.00225236	MAPK1	1
GO:0048020	"MF"	CCR chemokine receptor binding	44566	48/18368	0.0129995	0.0195849	0.00225484	STAT3	1
GO:0016763	"MF"	pentosyltransferase activity	44566	49/18368	0.0132689	0.0195849	0.00225484	PARP1	1
GO:0016799	"MF"	hydrolase activity, hydrolyzing N-glycosyl compounds	44566	50/18368	0.0135382	0.0195849	0.00225484	TLR4	1
GO:0030159	"MF"	signaling receptor complex adaptor activity	44566	50/18368	0.0135382	0.0195849	0.00225484	PIK3R1	1
GO:0004879	"MF"	nuclear receptor activity	44566	52/18368	0.0140767	0.0195849	0.00225484	STAT3	1
GO:0017046	"MF"	peptide hormone binding	44566	52/18368	0.0140767	0.0195849	0.00225484	PIK3R1	1
GO:0098531	"MF"	ligand-activated transcription factor activity	44566	52/18368	0.0140767	0.0195849	0.00225484	STAT3	1
GO:0051287	"MF"	NAD binding	44566	56/18368	0.0151529	0.0206337	0.00237559	PARP1	1
GO:0042379	"MF"	chemokine receptor binding	44566	72/18368	0.0194484	0.0259311	0.00298549	STAT3	1
GO:0030971	"MF"	receptor tyrosine kinase binding	44566	78/18368	0.0210553	0.0272933	0.00314232	PIK3R1	1
GO:0046332	"MF"	SMAD binding	44566	79/18368	0.0213229	0.0272933	0.00314232	PARP1	1
GO:0001540	"MF"	amyloid-beta binding	44566	84/18368	0.0226601	0.0284362	0.00327391	TLR4	1
GO:0042562	"MF"	hormone binding	44566	86/18368	0.0231946	0.0285472	0.00328668	PIK3R1	1
GO:0031490	"MF"	chromatin DNA binding	44566	103/18368	0.0277282	0.0334831	0.00385496	STAT3	1
GO:1990782	"MF"	protein tyrosine kinase binding	44566	105/18368	0.0282604	0.0334939	0.0038562	PIK3R1	1
GO:0047485	"MF"	protein N-terminus binding	44566	110/18368	0.0295901	0.0344321	0.00396422	PARP1	1
GO:0042826	"MF"	histone deacetylase binding	44566	127/18368	0.0340999	0.0389713	0.00448683	PARP1	1
GO:0016798	"MF"	hydrolase activity, acting on glycosyl bonds	44566	144/18368	0.0385929	0.0433324	0.00498893	TLR4	1
