# Supplementary material for: Preclinical findings: The pharmacological targets and molecular mechanisms of ferulic acid treatment for COVID-19 and osteosarcoma via targeting autophagy
Source: Front Endocrinol (Lausanne). 2022 Sep 20;13:971687. doi: 10.3389/fendo.2022.971687 (PMC9530469; doi:10.3389/fendo.2022.971687)
Supplement: Supplementary file 4 [file Table_4.xlsx]

## Sheet: KEGG
ID	Description	GeneRatio	BgRatio	pvalue	FDR	qvalue	geneID	Count
hsa04066	HIF-1 signaling pathway	44656	109/6888	2.93213e-07	1.93521e-05	6.48156e-06	MAPK1/TLR4/PIK3R1/STAT3	4
hsa01521	EGFR tyrosine kinase inhibitor resistance	44625	79/6888	1.42857e-05	0.00047143	0.000157895	MAPK1/PIK3R1/STAT3	3
hsa04620	Toll-like receptor signaling pathway	44625	104/6888	3.27171e-05	0.000719775	0.000241073	MAPK1/TLR4/PIK3R1	3
hsa04068	FoxO signaling pathway	44625	131/6888	6.53917e-05	0.000934983	0.000313152	MAPK1/PIK3R1/STAT3	3
hsa04210	Apoptosis	44625	136/6888	7.31504e-05	0.000934983	0.000313152	MAPK1/PIK3R1/PARP1	3
hsa04550	Signaling pathways regulating pluripotency of stem cells	44625	143/6888	8.49984e-05	0.000934983	0.000313152	MAPK1/PIK3R1/STAT3	3
hsa04217	Necroptosis	44625	159/6888	0.000116677	0.00110009	0.000368453	TLR4/STAT3/PARP1	3
hsa04613	Neutrophil extracellular trap formation	44625	190/6888	0.000198344	0.00150052	0.000502566	MAPK1/TLR4/PIK3R1	3
hsa04062	Chemokine signaling pathway	44625	192/6888	0.000204616	0.00150052	0.000502566	MAPK1/PIK3R1/STAT3	3
hsa04370	VEGF signaling pathway	44597	59/6888	0.000709498	0.00468269	0.00156836	MAPK1/PIK3R1	2
hsa04664	Fc epsilon RI signaling pathway	44597	68/6888	0.000942138	0.00565283	0.00189329	5594/5295	2
hsa01524	Platinum drug resistance	44597	73/6888	0.00108531	0.00596918	0.00199925	5594/5295	2
hsa04151	PI3K-Akt signaling pathway	44625	354/6888	0.0012457	0.0063243	0.00211819	5594/7099/5295	3
hsa04662	B cell receptor signaling pathway	44597	82/6888	0.0013679	0.00644867	0.00215984	5594/5295	2
hsa04012	ErbB signaling pathway	44597	85/6888	0.00146917	0.00646436	0.0021651	5594/5295	2
hsa04666	Fc gamma R-mediated phagocytosis	44597	97/6888	0.00190939	0.00723346	0.00242269	5594/5295	2
hsa01522	Endocrine resistance	44597	98/6888	0.0019486	0.00723346	0.00242269	5594/5295	2
hsa04064	NF-kappa B signaling pathway	44597	104/6888	0.00219196	0.00723346	0.00242269	7099/142	2
hsa04625	C-type lectin receptor signaling pathway	44597	104/6888	0.00219196	0.00723346	0.00242269	5594/5295	2
hsa04660	T cell receptor signaling pathway	44597	104/6888	0.00219196	0.00723346	0.00242269	5594/5295	2
hsa04659	Th17 cell differentiation	44597	108/6888	0.0023619	0.00741191	0.00248246	5594/6774	2
hsa04668	TNF signaling pathway	44597	112/6888	0.00253796	0.00741191	0.00248246	5594/5295	2
hsa04725	Cholinergic synapse	44597	113/6888	0.00258294	0.00741191	0.00248246	5594/5295	2
hsa04071	Sphingolipid signaling pathway	44597	119/6888	0.00286077	0.00755244	0.00252952	5594/5295	2
hsa04722	Neurotrophin signaling pathway	44597	119/6888	0.00286077	0.00755244	0.00252952	5594/5295	2
hsa04611	Platelet activation	44597	124/6888	0.00310274	0.00787617	0.00263795	5594/5295	2
hsa04380	Osteoclast differentiation	44597	128/6888	0.00330311	0.00807426	0.0027043	5594/5295	2
hsa04650	Natural killer cell mediated cytotoxicity	44597	131/6888	0.00345733	0.00814943	0.00272947	5594/5295	2
hsa04910	Insulin signaling pathway	44597	137/6888	0.00377591	0.00859346	0.00287819	5594/5295	2
hsa04140	Autophagy - animal	44597	141/6888	0.00399577	0.00879069	0.00294425	5594/5295	2
hsa04072	Phospholipase D signaling pathway	44597	148/6888	0.00439481	0.00935668	0.00313382	5594/5295	2
hsa04150	mTOR signaling pathway	44597	156/6888	0.004873	0.00974601	0.00326421	5594/5295	2
hsa04218	Cellular senescence	44597	156/6888	0.004873	0.00974601	0.00326421	5594/5295	2
hsa04630	JAK-STAT signaling pathway	44597	162/6888	0.00524706	0.0101855	0.0034114	5295/6774	2
hsa04360	Axon guidance	44597	182/6888	0.00658826	0.0123389	0.00413263	5594/5295	2
hsa04621	NOD-like receptor signaling pathway	44597	184/6888	0.00673029	0.0123389	0.00413263	5594/7099	2
hsa04510	Focal adhesion	44597	201/6888	0.00799496	0.0142613	0.00477651	5594/5295	2
hsa04015	Rap1 signaling pathway	44597	210/6888	0.0087057	0.0151204	0.00506426	5594/5295	2
hsa04810	Regulation of actin cytoskeleton	44597	218/6888	0.00936116	0.015842	0.00530592	5594/5295	2
hsa04024	cAMP signaling pathway	44597	221/6888	0.00961267	0.0158609	0.00531226	5594/5295	2
hsa04014	Ras signaling pathway	44597	235/6888	0.0108272	0.0174292	0.00583753	5594/5295	2
hsa03410	Base excision repair	44566	33/6888	0.0237331	0.0372949	0.0124911	142	1
hsa04730	Long-term depression	44566	60/6888	0.042814	0.0657145	0.0220097	5594	1
hsa04213	Longevity regulating pathway - multiple species	44566	62/6888	0.0442155	0.0663232	0.0222135	5295	1
hsa04720	Long-term potentiation	44566	67/6888	0.0477119	0.0699774	0.0234374	5594	1
hsa04520	Adherens junction	44566	71/6888	0.0505017	0.0724589	0.0242685	5594	1
hsa04540	Gap junction	44566	88/6888	0.0622853	0.0845314	0.028312	5594	1
hsa04211	Longevity regulating pathway	44566	89/6888	0.0629748	0.0845314	0.028312	5295	1
hsa04658	Th1 and Th2 cell differentiation	44566	92/6888	0.0650409	0.0845314	0.028312	5594	1
hsa04350	TGF-beta signaling pathway	44566	94/6888	0.0664162	0.0845314	0.028312	5594	1
hsa04657	IL-17 signaling pathway	44566	94/6888	0.0664162	0.0845314	0.028312	5594	1
hsa04070	Phosphatidylinositol signaling system	44566	97/6888	0.0684762	0.0845314	0.028312	5295	1
hsa04713	Circadian entrainment	44566	97/6888	0.0684762	0.0845314	0.028312	5594	1
hsa04750	Inflammatory mediator regulation of TRP channels	44566	98/6888	0.0691621	0.0845314	0.028312	5295	1
hsa04670	Leukocyte transendothelial migration	44566	114/6888	0.0800809	0.0935114	0.0313196	5295	1
hsa04724	Glutamatergic synapse	44566	114/6888	0.0800809	0.0935114	0.0313196	5594	1
hsa04726	Serotonergic synapse	44566	115/6888	0.0807599	0.0935114	0.0313196	5594	1
hsa04152	AMPK signaling pathway	44566	120/6888	0.0841489	0.0957556	0.0320713	5295	1
hsa04114	Oocyte meiosis	44566	131/6888	0.0915696	0.102434	0.034308	5594	1
hsa04270	Vascular smooth muscle contraction	44566	134/6888	0.093585	0.102944	0.0344787	5594	1
hsa04371	Apelin signaling pathway	44566	139/6888	0.0969362	0.104882	0.0351279	5594	1
hsa04723	Retrograde endocannabinoid signaling	44566	148/6888	0.102943	0.108903	0.0364746	5594	1
hsa04261	Adrenergic signaling in cardiomyocytes	44566	150/6888	0.104274	0.108903	0.0364746	5594	1
hsa04145	Phagosome	44566	152/6888	0.105603	0.108903	0.0364746	7099	1
hsa04022	cGMP-PKG signaling pathway	44566	167/6888	0.11552	0.117297	0.0392861	5594	1
hsa04010	MAPK signaling pathway	44566	294/6888	0.19601	0.19601	0.0656491	5594	1

## Sheet: ENTREZID
ENTREZID	SYMBOL
5594	MAPK1
7099	TLR4
5295	PIK3R1
6774	STAT3
142	PARP1
