# Supplementary material for: Preclinical findings: The pharmacological targets and molecular mechanisms of ferulic acid treatment for COVID-19 and osteosarcoma via targeting autophagy
Source: Front Endocrinol (Lausanne). 2022 Sep 20;13:971687. doi: 10.3389/fendo.2022.971687 (PMC9530469; doi:10.3389/fendo.2022.971687)
Supplement: Supplementary file 5 [file Table_5.xlsx]

## Sheet: Sheet1
tax_id	Org_name	GeneID	CurrentID	Status	Symbol	Aliases	description	other_designations	map_location	chromosome	genomic_nucleotide_accession.version	start_position_on_the_genomic_accession	end_position_on_the_genomic_accession	orientation	exon_count	OMIM
9606	Homo sapiens	8678	0	live	BECN1	ATG6, VPS30, beclin1	beclin 1	beclin-1|ATG6 autophagy related 6 homolog|beclin 1 (coiled-coil, moesin-like BCL2-interacting protein)|beclin 1, autophagy related|coiled-coil myosin-like BCL2-interacting protein|testis secretory sperm-binding protein Li 215e	17q21.31	17	NC_000017.11	42810132	42824282	minus	13	604378
9606	Homo sapiens	8878	0	live	SQSTM1	A170, DMRV, FTDALS3, NADGP, OSIL, PDB3, ZIP3, p60, p62, p62B	sequestosome 1	sequestosome-1|EBI3-associated protein of 60 kDa|EBI3-associated protein p60|EBIAP|autophagy receptor p62|oxidative stress induced like|phosphotyrosine independent ligand for the Lck SH2 domain p62|phosphotyrosine-independent ligand for the Lck SH2 domain of 62 kDa|ubiquitin-binding protein p62	5q35.3	5	NC_000005.10	179806393	179838078	plus	11	601530
9606	Homo sapiens	55054	0	live	ATG16L1	APG16L, ATG16A, ATG16L, IBD10, WDR30	autophagy related 16 like 1	autophagy-related protein 16-1|APG16L beta|ATG16 autophagy related 16-like 1|WD repeat domain 30	2q37.1	2	NC_000002.12	233251647	233295674	plus	19	610767
9606	Homo sapiens	9474	0	live	ATG5	APG5, APG5-LIKE, APG5L, ASP, SCAR25, hAPG5	autophagy related 5	autophagy protein 5|APG5 autophagy 5-like|ATG5 autophagy related 5 homolog|apoptosis-specific protein	6q21	6	NC_000006.12	106184476	106325789	minus	10	604261
9606	Homo sapiens	8408	0	live	ULK1	ATG1, ATG1A, UNC51, Unc51.1, hATG1	unc-51 like autophagy activating kinase 1	serine/threonine-protein kinase ULK1|ATG1 autophagy related 1 homolog|autophagy-related protein 1 homolog	12q24.33	12	NC_000012.12	131894622	131923150	plus	28	603168
9606	Homo sapiens	81631	0	live	MAP1LC3B	ATG8F, LC3B, MAP1A/1BLC3-a, MAP1LC3B	microtubule associated protein 1 light chain 3 beta	microtubule-associated proteins 1A/1B light chain 3B|MAP1 light chain 3-like protein 2|MAP1A/MAP1B LC3 B|MAP1A/MAP1B light chain 3 B|autophagy-related ubiquitin-like modifier LC3 B	16q24.2	16	NC_000016.10	87392336	87404774	plus	4	609604
9606	Homo sapiens	84557	0	live	MAP1LC3A	ATG8E, LC3, LC3A, MAP1ALC3, MAP1BLC3	microtubule associated protein 1 light chain 3 alpha	microtubule-associated proteins 1A/1B light chain 3A|MAP1 light chain 3-like protein 1|MAP1A/1B light chain 3 A|MAP1A/MAP1B LC3 A|MAP1A/MAP1B light chain 3 A|autophagy-related ubiquitin-like modifier LC3 A|microtubule-associated proteins 1A/1B light chain 3	20q11.22	20	NC_000020.11	34546823	34560345	plus	7	601242
9606	Homo sapiens	10533	0	live	ATG7	APG7-LIKE, APG7L, GSA7, SCAR31	autophagy related 7	ubiquitin-like modifier-activating enzyme ATG7|APG7 autophagy 7-like|ATG12-activating enzyme E1 ATG7|hAGP7|ubiquitin-activating enzyme E1-like protein	3p25.3	3	NC_000003.12	11272348	11564652	plus	29	608760
9606	Homo sapiens	55626	0	live	AMBRA1	DCAF3, WDR94	autophagy and beclin 1 regulator 1	activating molecule in BECN1-regulated autophagy protein 1|DDB1 and CUL4 associated factor 3|WD repeat domain 94|activating molecule in beclin-1-regulated autophagy|autophagy/beclin-1 regulator 1	11p11.2	11	NC_000011.10	46396412	46594055	minus	25	611359
9606	Homo sapiens	7157	0	live	TP53	BCC7, BMFS5, LFS1, P53, TRP53	tumor protein p53	cellular tumor antigen p53|antigen NY-CO-13|mutant tumor protein 53|p53 tumor suppressor|phosphoprotein p53|transformation-related protein 53|tumor protein 53|tumor supressor p53	17p13.1	17	NC_000017.11	7668421	7687490	minus	12	191170
9606	Homo sapiens	9140	0	live	ATG12	APG12, APG12L, FBR93, HAPG12	autophagy related 12	ubiquitin-like protein ATG12|APG12 autophagy 12-like|ATG12 autophagy related 12 homolog|Apg12 (autophagy, yeast) homolog	5q22.3	5	NC_000005.10	115828200	115841565	minus	6	609608
9606	Homo sapiens	23192	0	live	ATG4B	APG4B, AUTL1	autophagy related 4B cysteine peptidase	cysteine protease ATG4B|APG4 autophagy 4 homolog B|ATG4 autophagy related 4 homolog B|AUT-like 1 cysteine endopeptidase|autophagin-1|autophagy-related cysteine endopeptidase 1|autophagy-related protein 4 homolog B|hAPG4B	2q37.3	2	NC_000002.12	241637659	241673857	plus	16	611338
9606	Homo sapiens	79065	0	live	ATG9A	APG9L1, MGD3208, mATG9	autophagy related 9A	autophagy-related protein 9A|APG9 autophagy 9-like 1|APG9-like 1|ATG9 autophagy related 9 homolog A|autophagy 9-like 1 protein	2q35	2	NC_000002.12	219219380	219229636	minus	16	612204
9606	Homo sapiens	493856	0	live	CISD2	ERIS, Miner1, NAF-1, WFS2, ZCD2	CDGSH iron sulfur domain 2	CDGSH iron-sulfur domain-containing protein 2|endoplasmic reticulum intermembrane small protein|mitoNEET-related 1 protein|nutrient-deprivation autophagy factor-1|zinc finger, CDGSH-type domain 2	4q24	4	NC_000004.12	102868992	102892807	plus	3	611507
9606	Homo sapiens	64422	0	live	ATG3	APG3, APG3-LIKE, APG3L, PC3-96	autophagy related 3	ubiquitin-like-conjugating enzyme ATG3|2610016C12Rik|APG3 autophagy 3-like|ATG3 autophagy related 3 homolog|autophagy-related protein 3|hApg3	3q13.2	3	NC_000003.12	112532510	112561962	minus	12	609606
9606	Homo sapiens	22863	0	live	ATG14	ATG14L, BARKOR, KIAA0831	autophagy related 14	beclin 1-associated autophagy-related key regulator|ATG14 autophagy related 14 homolog|Beclin 1-Interacting protein|autophagy-related protein 14-like protein	14q22.3	14	NC_000014.9	55366391	55411830	minus	11	613515
9606	Homo sapiens	55332	0	live	DRAM1	DRAM	DNA damage regulated autophagy modulator 1	DNA damage-regulated autophagy modulator protein 1|damage-regulated autophagy modulator	12q23.2	12	NC_000012.12	101877327	101923623	plus	8	610776
9606	Homo sapiens	203547	0	live	VMA21	MEAX, XMEA	vacuolar ATPase assembly factor VMA21	vacuolar ATPase assembly integral membrane protein VMA21|VMA21 vacuolar H+-ATPase homolog|VMA21, vacuolar ATPase assembly factor|myopathy with excessive autophagy protein	Xq28	X	NC_000023.11	151396595	151409364	plus	4	300913
9606	Homo sapiens	81671	0	live	VMP1	EPG3, TANGO5, TMEM49	vacuole membrane protein 1	vacuole membrane protein 1|ectopic P-granules autophagy protein 3 homolog|transmembrane protein 49|transport and golgi organization 5 homolog	17q23.1	17	NC_000017.11	59707654	59842255	plus	13	611753
9606	Homo sapiens	9711	0	live	RUBCN	KIAA0226, RUBICON, SCAR15	rubicon autophagy regulator	run domain Beclin-1-interacting and cysteine-rich domain-containing protein|RUN and cysteine rich domain containing beclin 1 interacting protein|RUN domain and cysteine-rich domain containing, Beclin 1-interacting protein|baron|beclin-1 associated RUN domain containing protein|rundataxin	3q29	3	NC_000003.12	197668867	197749820	minus	23	613516
9606	Homo sapiens	9706	0	live	ULK2	ATG1B, Unc51.2	unc-51 like autophagy activating kinase 2	serine/threonine-protein kinase ULK2	17p11.2	17	NC_000017.11	19770828	19867936	minus	29	608650
9606	Homo sapiens	4077	0	live	NBR1	1A1-3B, IAI3B, M17S2, MIG19	NBR1 autophagy cargo receptor	next to BRCA1 gene 1 protein|B-box protein|cell migration-inducing gene 19 protein|membrane component, chromosome 17, surface marker 2 (ovarian carcinoma antigen CA125)|migration-inducing protein 19|neighbor of BRCA1 gene 1	17q21.31	17	NC_000017.11	43170310	43211688	plus	24	166945
9606	Homo sapiens	9776	0	live	ATG13	KIAA0652, PARATARG8	autophagy related 13	autophagy-related protein 13|ATG13 autophagy related 13 homolog	11p11.2	11	NC_000011.10	46617527	46674518	plus	26	615088
9606	Homo sapiens	83734	0	live	ATG10	APG10, APG10L, pp12616	autophagy related 10	ubiquitin-like-conjugating enzyme ATG10|APG10 autophagy 10-like|ATG10 autophagy related 10 homolog|autophagy-related protein 10	5q14.1-q14.2	5	NC_000005.10	81972021	82258502	plus	13	610800
9606	Homo sapiens	64127	0	live	NOD2	ACUG, BLAU, BLAUS, CARD15, CD, CLR16.3, IBD1, NLRC2B, PSORAS1, YAOS, NOD2	nucleotide binding oligomerization domain containing 2	nucleotide-binding oligomerization domain-containing protein 2|NLR family, CARD domain containing 2|NOD-like receptor C2|caspase recruitment domain family, member 15|caspase recruitment domain protein 15|caspase recruitment domain-containing protein 15|inflammatory bowel disease protein 1|nucleotide-binding oligomerization domain 2|nucleotide-binding oligomerization domain, leucine rich repeat an…	16q12.1	16	NC_000016.10	50693587	50733077	plus	18	605956
9606	Homo sapiens	440738	0	live	MAP1LC3C	ATG8J, LC3C	microtubule associated protein 1 light chain 3 gamma	microtubule-associated proteins 1A/1B light chain 3C|LC3-like protein 2|MAP1 light chain 3-like protein 2|MAP1 light chain 3-like protein 3|MAP1A/MAP1B LC3 C|MAP1A/MAP1B light chain 3 C|autophagy-related protein LC3 C|autophagy-related ubiquitin-like modifier LC3 C	1q43	1	NC_000001.11	241995194	242001393	minus	5	609605
9606	Homo sapiens	55102	0	live	ATG2B	C14orf103	autophagy related 2B	autophagy-related protein 2 homolog B|ATG2 autophagy related 2 homolog B	14q32.2	14	NC_000014.9	96279195	96363341	minus	42	616226
9606	Homo sapiens	115201	0	live	ATG4A	APG4A, AUTL2	autophagy related 4A cysteine peptidase	cysteine protease ATG4A|APG4 autophagy 4 homolog A|ATG4 autophagy related 4 homolog A|AUT-like 2, cysteine endopeptidase|autophagin 2|autophagy-related cysteine endopeptidase 2|autophagy-related protein 4 homolog A|hAPG4A	Xq22.3	X	NC_000023.11	108091778	108154671	plus	14	300663
9606	Homo sapiens	120892	0	live	LRRK2	AURA17, DARDARIN, PARK8, RIPK7, ROCO2	leucine rich repeat kinase 2	leucine-rich repeat serine/threonine-protein kinase 2|augmented in rheumatoid arthritis 17	12q12	12	NC_000012.12	40224890	40369285	plus	54	609007
9606	Homo sapiens	1956	0	live	EGFR	ERBB, ERBB1, ERRP, HER1, NISBD2, PIG61, mENA	epidermal growth factor receptor	epidermal growth factor receptor|EGFR vIII|avian erythroblastic leukemia viral (v-erb-b) oncogene homolog|cell growth inhibiting protein 40|cell proliferation-inducing protein 61|epidermal growth factor receptor tyrosine kinase domain|erb-b2 receptor tyrosine kinase 1|proto-oncogene c-ErbB-1|receptor tyrosine-protein kinase erbB-1	7p11.2	7	NC_000007.14	55019017	55211628	plus	31	131550
9606	Homo sapiens	128338	0	live	DRAM2	CORD21, PRO180, TMEM77, WWFQ154	DNA damage regulated autophagy modulator 2	DNA damage-regulated autophagy modulator protein 2|damage regulated autophagy modulator 2|transmembrane protein 77	1p13.3	1	NC_000001.11	111117163	111140216	minus	11	613360
9606	Homo sapiens	7124	0	live	TNF	DIF-alpha, TNFA, TNFSF2, TNLG1F, TNF	tumor necrosis factor	tumor necrosis factor|APC1 protein|TNF, macrophage-derived|TNF, monocyte-derived|TNF-a|tumor necrosis factor ligand 1F|tumor necrosis factor ligand superfamily member 2|tumor necrosis factor-alpha	6p21.33	6	NC_000006.12	31575565	31578336	plus	4	191160
9606	Homo sapiens	3091	0	live	HIF1A	HIF-1-alpha, HIF-1A, HIF-1alpha, HIF1, HIF1-ALPHA, MOP1, PASD8, bHLHe78	hypoxia inducible factor 1 subunit alpha	hypoxia-inducible factor 1-alpha|ARNT interacting protein|PAS domain-containing protein 8|basic-helix-loop-helix-PAS protein MOP1|class E basic helix-loop-helix protein 78|hypoxia inducible factor 1 alpha subunit|hypoxia inducible factor 1, alpha subunit (basic helix-loop-helix transcription factor)|hypoxia-inducible factor1alpha|member of PAS protein 1|member of PAS superfamily 1	14q23.2	14	NC_000014.9	61695513	61748258	plus	16	603348
9606	Homo sapiens	3146	0	live	HMGB1	HMG-1, HMG1, HMG3, SBP-1	high mobility group box 1	high mobility group protein B1|Amphoterin|Sulfoglucuronyl carbohydrate binding protein|high-mobility group (nonhistone chromosomal) protein 1	13q12.3	13	NC_000013.11	30456704	30617597	minus	9	163905
9606	Homo sapiens	89849	0	live	ATG16L2	ATG16B, WDR80	autophagy related 16 like 2	protein Atg16l2|APG16-like 2|ATG16 autophagy related 16-like 2|WD repeat-containing protein 80|autophagy-related protein 16-2	11q13.4	11	NC_000011.10	72814407	72845132	plus	20	618716
9606	Homo sapiens	3569	0	live	IL6	BSF-2, BSF2, CDF, HGF, HSF, IFN-beta-2, IFNB2, IL-6	interleukin 6	interleukin-6|B-cell differentiation factor|B-cell stimulatory factor 2|CTL differentiation factor|hybridoma growth factor|interferon beta-2|interleukin BSF-2	7p15.3	7	NC_000007.14	22725889	22732002	plus	6	147620
9606	Homo sapiens	285973	0	live	ATG9B	APG9L2, NOS3AS, SONE	autophagy related 9B	autophagy-related protein 9B|APG9-like 2|ATG9 autophagy related 9 homolog B|autophagy 9-like 2 protein|endothelial nitric oxide synthase antisense|nitric oxide synthase 3-overlapping antisense gene protein	7q36.1	7	NC_000007.14	151012209	151028267	minus	23	612205
9606	Homo sapiens	23130	0	live	ATG2A		autophagy related 2A	autophagy-related protein 2 homolog A|ATG2 autophagy related 2 homolog A	11q13.1	11	NC_000011.10	64894546	64917241	minus	41	616225
9606	Homo sapiens	6774	0	live	STAT3	ADMIO, ADMIO1, APRF, HIES	signal transducer and activator of transcription 3	signal transducer and activator of transcription 3|DNA-binding protein APRF|acute-phase response factor	17q21.2	17	NC_000017.11	42313324	42388502	minus	24	102582
9606	Homo sapiens	7040	0	live	TGFB1	CED, DPD1, IBDIMDE, LAP, TGF-beta1, TGFB, TGFbeta	transforming growth factor beta 1	transforming growth factor beta-1 proprotein|TGF-beta-1|latency-associated peptide|prepro-transforming growth factor beta-1|transforming growth factor beta1	19q13.2	19	NC_000019.10	41330323	41353922	minus	7	190180
9606	Homo sapiens	207	0	live	AKT1	AKT, PKB, PKB-ALPHA, PRKBA, RAC, RAC-ALPHA	AKT serine/threonine kinase 1	RAC-alpha serine/threonine-protein kinase|AKT1m|PKB alpha|RAC-PK-alpha|protein kinase B alpha|proto-oncogene c-Akt|rac protein kinase alpha|serine-threonine protein kinase|v-akt murine thymoma viral oncogene homolog 1|v-akt murine thymoma viral oncogene-like protein 1	14q32.33	14	NC_000014.9	104769349	104795748	minus	15	164730
9606	Homo sapiens	57724	0	live	EPG5	HEEW1, KIAA1632, VICIS	ectopic P-granules autophagy protein 5 homolog	ectopic P granules protein 5 homolog	18q12.3-q21.1	18	NC_000018.10	45800586	45967339	minus	47	615068
9606	Homo sapiens	6622	0	live	SNCA	NACP, PARK1, PARK4, PD1	synuclein alpha	alpha-synuclein|I+/--synuclein|non A-beta component of AD amyloid|synuclein alpha-140|synuclein, alpha (non A4 component of amyloid precursor)|truncated alpha synuclein	4q22.1	4	NC_000004.12	89724099	89838324	minus	13	163890
9606	Homo sapiens	4137	0	live	MAPT	DDPAC, FTDP-17L, MSTD, MTBT1, MTBT2, PPND, PPP1R103, TAU, tau-40, MAPT	microtubule associated protein tau	microtubule-associated protein tau|G protein beta1/gamma2 subunit-interacting factor 1|PHF-tau|neurofibrillary tangle protein|paired helical filament-tau|protein phosphatase 1, regulatory subunit 103	17q21.31	17	NC_000017.11	45894538	46028334	plus	16	157140
9606	Homo sapiens	2475	0	live	MTOR	FRAP, FRAP1, FRAP2, RAFT1, RAPT1, SKS	mechanistic target of rapamycin kinase	serine/threonine-protein kinase mTOR|FK506 binding protein 12-rapamycin associated protein 2|FK506-binding protein 12-rapamycin complex-associated protein 1|FKBP-rapamycin associated protein|FKBP12-rapamycin complex-associated protein 1|mammalian target of rapamycin|mechanistic target of rapamycin (serine/threonine kinase)|rapamycin and FKBP12 target 1|rapamycin associated protein FRAP2|rapamycin…	1p36.22	1	NC_000001.11	11106535	11273497	minus	60	601231
9606	Homo sapiens	11067	0	live	DEPP1	C10orf10, DEPP, FIG, Fseg	DEPP1 autophagy regulator	protein DEPP1|decidual protein induced by progesterone|fasting induced|fasting-induced gene protein|fasting-induced protein|fat-specific expressed|protein DEPP	10q11.21	10	NC_000010.11	44976128	44978809	minus	2	611309
9606	Homo sapiens	84938	0	live	ATG4C	APG4-C, APG4C, AUTL1, AUTL3	autophagy related 4C cysteine peptidase	cysteine protease ATG4C|APG4 autophagy 4 homolog C|ATG4 autophagy related 4 homolog C|AUT-like 1, cysteine endopeptidase|AUT-like 3 cysteine endopeptidase|autophagin-3|autophagy-related cysteine endopeptidase 3|autophagy-related protein 4 homolog C|epididymis secretory sperm binding protein	1p31.3	1	NC_000001.11	62784132	62865516	plus	11	611339
9606	Homo sapiens	79443	0	live	FYCO1	CATC2, CTRCT18, RUFY3, ZFYVE7	FYVE and coiled-coil domain autophagy adaptor 1	FYVE and coiled-coil domain-containing protein 1|FYVE and coiled-coil domain containing 1|RUN and FYVE domain containing 3|zinc finger FYVE domain-containing protein 7	3p21.31	3	NC_000003.12	45917903	45995824	minus	23	607182
9606	Homo sapiens	5071	0	live	PRKN	AR-JP, LPRS2, PARK2, PDJ	parkin RBR E3 ubiquitin protein ligase	E3 ubiquitin-protein ligase parkin|Parkinson disease (autosomal recessive, juvenile) 2, parkin|parkinson juvenile disease protein 2|parkinson protein 2 E3 ubiquitin protein ligase|parkinson protein 2, E3 ubiquitin protein ligase (parkin)	6q26	6	NC_000006.12	161347417	162727802	minus	14	602544
9606	Homo sapiens	596	0	live	BCL2	Bcl-2, PPP1R50	BCL2 apoptosis regulator	apoptosis regulator Bcl-2|B-cell CLL/lymphoma 2|protein phosphatase 1, regulatory subunit 50	18q21.33	18	NC_000018.10	63123346	63320280	minus	6	151430
9606	Homo sapiens	2064	0	live	ERBB2	CD340, HER-2, HER-2/neu, HER2, MLN 19, NEU, NGL, TKR1, VSCN2	erb-b2 receptor tyrosine kinase 2	receptor tyrosine-protein kinase erbB-2|c-erb B2/neu protein|herstatin|human epidermal growth factor receptor 2|metastatic lymph node gene 19 protein|neuro/glioblastoma derived oncogene homolog|neuroblastoma/glioblastoma derived oncogene homolog|proto-oncogene Neu|proto-oncogene c-ErbB-2|tyrosine kinase-type cell surface receptor HER2|v-erb-b2 avian erythroblastic leukemia viral oncogene homolog …	17q12	17	NC_000017.11	39688094	39728660	plus	35	164870
9606	Homo sapiens	3458	0	live	IFNG	IFG, IFI, IMD69	interferon gamma	interferon gamma|IFN-gamma|immune interferon	12q15	12	NC_000012.12	68154768	68159740	minus	4	147570
9606	Homo sapiens	7422	0	live	VEGFA	MVCD1, VEGF, VPF	vascular endothelial growth factor A	vascular endothelial growth factor A|vascular endothelial growth factor A121|vascular endothelial growth factor A165|vascular permeability factor	6p21.1	6	NC_000006.12	43770209	43786487	plus	9	192240
9606	Homo sapiens	3845	0	live	KRAS	'C-K-RAS, C-K-RAS, CFC2, K-RAS2A, K-RAS2B, K-RAS4A, K-RAS4B, K-Ras, K-Ras 2, KI-RAS1, KRAS2, NS, NS3, OES, RALD, RASK2, c-Ki-ras, c-Ki-ras2, KRAS	KRAS proto-oncogene, GTPase	GTPase KRas|K-ras p21 protein|Kirsten rat sarcoma viral oncogene homolog|Kirsten rat sarcoma viral proto-oncogene|PR310 c-K-ras oncogene|c-Kirsten-ras protein|cellular c-Ki-ras2 proto-oncogene|cellular transforming proto-oncogene|oncogene KRAS2|proto-oncogene GTPase|transforming protein p21|v-Ki-ras2 Kirsten rat sarcoma 2 viral oncogene homolog	12p12.1	12	NC_000012.12	25205246	25250929	minus	6	190070
9606	Homo sapiens	673	0	live	BRAF	B-RAF1, B-raf1, NS7, RAFB1, BRAF	B-Raf proto-oncogene, serine/threonine kinase	serine/threonine-protein kinase B-raf|94 kDa B-raf protein|B-Raf proto-oncogene serine/threonine-protein kinase (p94)|B-Raf serine/threonine-protein|murine sarcoma viral (v-raf) oncogene homolog B1|proto-oncogene B-Raf|v-raf murine sarcoma viral oncogene homolog B|v-raf murine sarcoma viral oncogene homolog B1	7q34	7	NC_000007.14	140713328	140924929	minus	23	164757
9606	Homo sapiens	84971	0	live	ATG4D	APG4-D, APG4D, AUTL4	autophagy related 4D cysteine peptidase	cysteine protease ATG4D|APG4 autophagy 4 homolog D|ATG4 autophagy related 4 homolog D|AUT-like 4 cysteine endopeptidase|autophagin-4|autophagy-related cysteine endopeptidase 4|autophagy-related protein 4 homolog D|cysteine protease involved in autophagy	19p13.2	19	NC_000019.10	10543897	10553418	plus	10	611340
9606	Homo sapiens	351	0	live	APP	AAA, ABETA, ABPP, AD1I, CTFgamma, CVAP, PN-II, PN2, alpha-sAPP, preA4, APP	amyloid beta precursor protein	amyloid-beta precursor protein|alzheimer disease amyloid A4 protein homolog|alzheimer disease amyloid protein|amyloid beta (A4) precursor protein|amyloid beta A4 protein|amyloid precursor protein|beta-amyloid peptide|beta-amyloid peptide(1-40)|beta-amyloid peptide(1-42)|beta-amyloid precursor protein|cerebral vascular amyloid peptide|peptidase nexin-II|protease nexin-II|testicular tissue protein …	21q21.3	21	NC_000021.9	25880550	26171128	minus	20	104760
9606	Homo sapiens	4790	0	live	NFKB1	CVID12, EBP-1, KBF1, NF-kB, NF-kB1, NF-kappa-B1, NF-kappaB, NF-kappabeta, NFKB-p105, NFKB-p50, NFkappaB	nuclear factor kappa B subunit 1	nuclear factor NF-kappa-B p105 subunit|DNA-binding factor KBF1|nuclear factor NF-kappa-B p50 subunit|nuclear factor kappa-B DNA binding subunit|nuclear factor of kappa light polypeptide gene enhancer in B-cells 1	4q24	4	NC_000004.12	102501266	102617302	plus	27	164011
9606	Homo sapiens	3553	0	live	IL1B	IL-1, IL1-BETA, IL1F2, IL1beta	interleukin 1 beta	interleukin-1 beta|IL-1 beta|catabolin|interleukin 1beta|preinterleukin 1 beta|pro-interleukin-1-beta	2q14.1	2	NC_000002.12	112829751	112836843	minus	7	147720
9606	Homo sapiens	3586	0	live	IL10	CSIF, GVHDS, IL-10A, TGIF, IL10	interleukin 10	interleukin-10|T-cell growth inhibitory factor|cytokine synthesis inhibitory factor	1q32.1	1	NC_000001.11	206767602	206772494	minus	7	124092
9606	Homo sapiens	5728	0	live	PTEN	10q23del, BZS, CWS1, DEC, GLM2, MHAM, MMAC11, PTENbeta, TEP1, PTEN	phosphatase and tensin homolog	phosphatidylinositol 3,4,5-trisphosphate 3-phosphatase and dual-specificity protein phosphatase PTEN|MMAC1 phosphatase and tensin homolog deleted on chromosome 10|PTEN variant PTEN-K267Rfs*9|PTEN variant PTEN-L247*|PTEN variant PTEN-R234Afs*11|PTENepsilon|mitochondrial PTENalpha|mitochondrial phosphatase and tensin protein alpha|mutated in multiple advanced cancers 1|phosphatase and tensin-like p…	10q23.31	10	NC_000010.11	87863625	87971930	plus	10	601728
9606	Homo sapiens	1499	0	live	CTNNB1	CTNNB, EVR7, MRD19, NEDSDV, armadillo	catenin beta 1	catenin beta-1|catenin (cadherin-associated protein), beta 1, 88kDa	3p22.1	3	NC_000003.12	41199422	41240445	plus	19	116806
9606	Homo sapiens	60673	0	live	ATG101	C12orf44	autophagy related 101	autophagy-related protein 101|Atg13-interacting protein	12q13.13	12	NC_000012.12	52069923	52077495	plus	5	615089
9606	Homo sapiens	23001	0	live	WDFY3	ALFY, BCHS, MCPH18, ZFYVE25	WD repeat and FYVE domain containing 3	WD repeat and FYVE domain-containing protein 3|autophagy-linked FYVE protein	4q21.23	4	NC_000004.12	84669597	84966690	minus	74	617485
9606	Homo sapiens	2308	0	live	FOXO1	FKH1, FKHRA, FOXO1	forkhead box O1	forkhead box protein O1|forkhead box protein O1A|forkhead, Drosophila, homolog of, in rhabdomyosarcoma	13q14.11	13	NC_000013.11	40555667	40666641	minus	5	136533
9606	Homo sapiens	367	0	live	AR	AIS8, DHTR, HUMARA, HYSP1, KD, NR3C4, SBMA, SMAX1, TFM, AR	androgen receptor	androgen receptor|dihydrotestosterone receptor|nuclear receptor subfamily 3 group C member 4	Xq12	X	NC_000023.11	67544021	67730619	plus	11	313700
9606	Homo sapiens	9538	0	live	EI24	EPG4, PIG8, TP53I8	EI24 autophagy associated transmembrane protein	etoposide-induced protein 2.4 homolog|ectopic P-granules autophagy protein 4 homolog|etoposide induced 2.4|p53-induced gene 8 protein|tumor protein p53 inducible protein 8	11q24.2	11	NC_000011.10	125569216	125584684	plus	13	605170
9606	Homo sapiens	348	0	live	APOE	AD2, APO-E, ApoE4, LDLCQ5, LPG	apolipoprotein E	apolipoprotein E|apolipoprotein E3	19q13.32	19	NC_000019.10	44905796	44909393	plus	6	107741
9606	Homo sapiens	57535	0	live	ELAPOR1	EIG121, KIAA1324	endosome-lysosome associated apoptosis and autophagy regulator 1	endosome/lysosome-associated apoptosis and autophagy regulator 1|estrogen-induced gene 121 protein|maba1	1p13.3	1	NC_000001.11	109114106	109206781	plus	24	611298
9606	Homo sapiens	203228	0	live	C9orf72	ALSFTD, DENND9, DENNL72, FTDALS, FTDALS1	C9orf72-SMCR8 complex subunit	guanine nucleotide exchange C9orf72|protein C9orf72	9p21.2	9	NC_000009.12	27546546	27573866	minus	12	614260
9606	Homo sapiens	80183	0	live	RUBCNL	C13orf18, KIAA0226L, PACER	rubicon like autophagy enhancer	protein associated with UVRAG as autophagy enhancer|KIAA0226 like|RUN and cysteine rich domain containing beclin 1 interacting protein like|protein RUBCNL-like|protein Rubicon-like|rubicon like autophagy regulator	13q14.13	13	NC_000013.11	46334681	46390042	minus	17
9606	Homo sapiens	7099	0	live	TLR4	ARMD10, CD284, TLR-4, TOLL	toll like receptor 4	toll-like receptor 4|hToll|homolog of Drosophila toll|toll like receptor 4 protein	9q33.1	9	NC_000009.12	117704403	117724735	plus	4	603030
9606	Homo sapiens	6794	0	live	STK11	LKB1, PJS, hLKB1	serine/threonine kinase 11	serine/threonine-protein kinase STK11|liver kinase B1|polarization-related protein LKB1|renal carcinoma antigen NY-REN-19|serine/threonine-protein kinase 11|serine/threonine-protein kinase LKB1	19p13.3	19	NC_000019.10	1205778	1228431	plus	10	602216
9606	Homo sapiens	2932	0	live	GSK3B		glycogen synthase kinase 3 beta	glycogen synthase kinase-3 beta|GSK-3 beta|serine/threonine-protein kinase GSK3B	3q13.33	3	NC_000003.12	119821321	120095823	minus	13	605004
9606	Homo sapiens	10013	0	live	HDAC6	CPBHM, HD6, JM21, PPP1R90	histone deacetylase 6	histone deacetylase 6|protein phosphatase 1, regulatory subunit 90|tubulin-lysine deacetylase HDAC6	Xp11.23	X	NC_000023.11	48801398	48824982	plus	32	300272
9606	Homo sapiens	4780	0	live	NFE2L2	HEBP1, IMDDHH, NRF2, Nrf-2	NFE2 like bZIP transcription factor 2	nuclear factor erythroid 2-related factor 2|nuclear factor erythroid-derived 2-like 2|nuclear factor, erythroid 2 like 2	2q31.2	2	NC_000002.12	177230303	177264727	minus	6	600492
9606	Homo sapiens	5594	0	live	MAPK1	ERK, ERK-2, ERK2, ERT1, MAPK2, NS13, P42MAPK, PRKM1, PRKM2, p38, p40, p41, p41mapk, p42-MAPK	mitogen-activated protein kinase 1	mitogen-activated protein kinase 1|MAP kinase 1|MAP kinase 2|MAPK 2|extracellular signal-regulated kinase 2|mitogen-activated protein kinase 2|protein tyrosine kinase ERK2	22q11.22	22	NC_000022.11	21759657	21867680	minus	9	176948
9606	Homo sapiens	5562	0	live	PRKAA1	AMPK, AMPK alpha 1, AMPKa1	protein kinase AMP-activated catalytic subunit alpha 1	5'-AMP-activated protein kinase catalytic subunit alpha-1|5'-AMP-activated protein kinase, catalytic alpha-1 chain|ACACA kinase|AMP -activate kinase alpha 1 subunit|AMP-activated protein kinase, catalytic, alpha-1|AMPK subunit alpha-1|AMPK, alpha, 1|HMGCR kinase|acetyl-CoA carboxylase kinase|hydroxymethylglutaryl-CoA reductase kinase|protein kinase, AMP-activated, alpha 1 catalytic subunit|tau-pr…	5p13.1	5	NC_000005.10	40759389	40798374	minus	12	602739
9606	Homo sapiens	3952	0	live	LEP	LEPD, OB, OBS	leptin	leptin|leptin (murine obesity homolog)|leptin (obesity homolog, mouse)|obese protein|obese, mouse, homolog of|obesity factor	7q32.1	7	NC_000007.14	128241201	128257629	plus	3	164160
9606	Homo sapiens	23411	0	live	SIRT1	SIR2, SIR2L1, SIR2alpha	sirtuin 1	NAD-dependent protein deacetylase sirtuin-1|NAD-dependent protein deacylase sirtuin-1|SIR2-like protein 1|regulatory protein SIR2 homolog 1|sirtuin type 1	10q21.3	10	NC_000010.11	67884656	67918390	plus	11	604479
9606	Homo sapiens	5290	0	live	PIK3CA	CCM4, CLAPO, CLOVE, CWS5, MCAP, MCM, MCMTC, PI3K, PI3K-alpha, p110-alpha	phosphatidylinositol-4,5-bisphosphate 3-kinase catalytic subunit alpha	phosphatidylinositol 4,5-bisphosphate 3-kinase catalytic subunit alpha isoform|PI3-kinase p110 subunit alpha|mutant phosphatidylinositol-4,5-bisphosphate 3-kinase catalytic subunit alpha|phosphatidylinositol 3-kinase, catalytic, 110-KD, alpha|phosphatidylinositol 3-kinase, catalytic, alpha polypeptide|phosphatidylinositol-4,5-bisphosphate 3-kinase 110 kDa catalytic subunit alpha|phosphoinositide …	3q26.32	3	NC_000003.12	179148114	179240093	plus	23	171834
9606	Homo sapiens	1029	0	live	CDKN2A	ARF, CDK4I, CDKN2, CMM2, INK4, INK4A, MLM, MTS-1, MTS1, P14, P14ARF, P16, P16-INK4A, P16INK4, P16INK4A, P19, P19ARF, TP16	cyclin dependent kinase inhibitor 2A	cyclin-dependent kinase inhibitor 2A|CDK4 inhibitor p16-INK4|alternative reading frame|cell cycle negative regulator beta|cyclin-dependent kinase 4 inhibitor A|cyclin-dependent kinase inhibitor 2A (melanoma, p16, inhibits CDK4)|multiple tumor suppressor 1	9p21.3	9	NC_000009.12	21967752	21995324	minus	8	600160
9606	Homo sapiens	406991	0	live	MIR21	MIRN21, hsa-mir-21, miR-21, miRNA21	microRNA 21		17q23.1	17	NC_000017.11	59841266	59841337	plus	1	611020
9606	Homo sapiens	332	0	live	BIRC5	API4, EPR-1	baculoviral IAP repeat containing 5	baculoviral IAP repeat-containing protein 5|apoptosis inhibitor 4|apoptosis inhibitor survivin|survivin variant 3 alpha	17q25.3	17	NC_000017.11	78214253	78225635	plus	6	603352
9606	Homo sapiens	2099	0	live	ESR1	ER, ESR, ESRA, ESTRR, Era, NR3A1	estrogen receptor 1	estrogen receptor|E2 receptor alpha|ER-alpha|estradiol receptor|estrogen nuclear receptor alpha|estrogen receptor alpha E1-E2-1-2|estrogen receptor alpha E1-N2-E2-1-2|nuclear receptor subfamily 3 group A member 1|oestrogen receptor alpha	6q25.1-q25.2	6	NC_000006.12	151654148	152129619	plus	23	133430
9606	Homo sapiens	4609	0	live	MYC	MRTLC, bHLHe39, c-Myc, MYC	MYC proto-oncogene, bHLH transcription factor	myc proto-oncogene protein|avian myelocytomatosis viral oncogene homolog|class E basic helix-loop-helix protein 39|myc-related translation/localization regulatory factor|proto-oncogene c-Myc|transcription factor p64|v-myc avian myelocytomatosis viral oncogene homolog|v-myc myelocytomatosis viral oncogene homolog	8q24.21	8	NC_000008.11	127735434	127742951	plus	3	190080
9606	Homo sapiens	472	0	live	ATM	AT1, ATA, ATC, ATD, ATDC, ATE, TEL1, TELO1	ATM serine/threonine kinase	serine-protein kinase ATM|A-T mutated|AT mutated|TEL1, telomere maintenance 1, homolog|ataxia telangiectasia mutated|truncated ATM serine/threonine kinase	11q22.3	11	NC_000011.10	108222484	108369102	plus	69	607585
9606	Homo sapiens	2629	0	live	GBA	GBA1, GCB, GLUC	glucosylceramidase beta	lysosomal acid glucosylceramidase|D-glucosyl-N-acylsphingosine glucohydrolase|SGTase|acid beta-glucosidase|alglucerase|beta-GC|beta-glucocerebrosidase|cholesterol glucosyltransferase|cholesteryl-beta-glucosidase|glucocerebrosidase|glucosidase, beta, acid|glucosylceramidase-like protein|imiglucerase|lysosomal acid GCase|lysosomal glucocerebrosidase	1q22	1	NC_000001.11	155234452	155244627	minus	12	606463
9606	Homo sapiens	140710	0	live	SOGA1	C20orf117, KIAA0889, SOGA	suppressor of glucose, autophagy associated 1	protein SOGA1|SOGA family member 1|suppressor of glucose by autophagy|suppressor of glucose from autophagy|suppressor of glucose, autophagy-associated protein 1	20q11.23	20	NC_000020.11	36777447	36863538	minus	16
9606	Homo sapiens	3593	0	live	IL12B	CLMF, CLMF2, IL-12B, IMD28, IMD29, NKSF, NKSF2	interleukin 12B	interleukin-12 subunit beta|CLMF p40|IL-12 subunit p40|IL12, subunit p40|NK cell stimulatory factor chain 2|cytotoxic lymphocyte maturation factor 40 kDa subunit|interleukin 12, p40|interleukin 12B (natural killer cell stimulatory factor 2, cytotoxic lymphocyte maturation factor 2, p40)|interleukin-12 beta chain|natural killer cell stimulatory factor, 40 kD subunit	5q33.3	5	NC_000005.10	159314780	159330487	minus	8	161561
9606	Homo sapiens	3312	0	live	HSPA8	HEL-33, HEL-S-72p, HSC54, HSC70, HSC71, HSP71, HSP73, HSPA10, LAP-1, LAP1, NIP71	heat shock protein family A (Hsp70) member 8	heat shock cognate 71 kDa protein|LPS-associated protein 1|N-myristoyltransferase inhibitor protein 71|constitutive heat shock protein 70|epididymis luminal protein 33|epididymis secretory sperm binding protein Li 72p|heat shock 70kDa protein 8|heat shock 70kd protein 10|heat shock cognate protein 54|lipopolysaccharide-associated protein 1	11q24.1	11	NC_000011.10	123057489	123062366	minus	10	600816
9606	Homo sapiens	7852	0	live	CXCR4	CD184, D2S201E, FB22, HM89, HSY3RR, LAP-3, LAP3, LCR1, LESTR, NPY3R, NPYR, NPYRL, NPYY3R, WHIM, WHIMS, WHIMS1	C-X-C motif chemokine receptor 4	C-X-C chemokine receptor type 4|CD184 antigen|LPS-associated protein 3|SDF-1 receptor|chemokine (C-X-C motif) receptor 4|fusin|leukocyte-derived seven transmembrane domain receptor|lipopolysaccharide-associated protein 3|neuropeptide Y receptor Y3|neuropeptide Y3 receptor|seven transmembrane helix receptor|seven-transmembrane-segment receptor, spleen|stromal cell-derived factor 1 receptor	2q22.1	2	NC_000002.12	136114349	136118149	minus	4	162643
9606	Homo sapiens	3162	0	live	HMOX1	HMOX1D, HO-1, HSP32, bK286B10	heme oxygenase 1	heme oxygenase 1|heat shock protein, 32-kD|heme oxygenase (decycling) 1	22q12.3	22	NC_000022.11	35381096	35394207	plus	5	141250
9606	Homo sapiens	11315	0	live	PARK7	DJ-1, DJ1, GATD2, HEL-S-67p	Parkinsonism associated deglycase	Parkinson disease protein 7|Parkinson disease (autosomal recessive, early onset) 7|epididymis secretory sperm binding protein Li 67p|maillard deglycase|oncogene DJ1|parkinson protein 7|protein DJ-1|protein deglycase DJ-1|protein/nucleic acid deglycase DJ-1	1p36.23	1	NC_000001.11	7961711	7985505	plus	8	602533
9606	Homo sapiens	9370	0	live	ADIPOQ	ACDC, ACRP30, ADIPQTL1, ADPN, APM-1, APM1, GBP28	adiponectin, C1Q and collagen domain containing	adiponectin|30 kDa adipocyte complement-related protein|adipocyte complement-related 30 kDa protein|adipose most abundant gene transcript 1 protein|adipose specific collagen-like factor|gelatin-binding protein 28	3q27.3	3	NC_000003.12	186842710	186858463	plus	4	605441
9606	Homo sapiens	3064	0	live	HTT	HD, IT15, LOMARS	huntingtin	huntingtin|huntington disease protein	4p16.3	4	NC_000004.12	3074681	3243960	plus	67	613004
9606	Homo sapiens	3479	0	live	IGF1	IGF, IGF-I, IGFI, MGF	insulin like growth factor 1	insulin-like growth factor I|insulin-like growth factor 1 (somatomedin C)|insulin-like growth factor IB|mechano growth factor|somatomedin-C	12q23.2	12	NC_000012.12	102395860	102481839	minus	7	147440
9606	Homo sapiens	672	0	live	BRCA1	BRCAI, BRCC1, BROVCA1, FANCS, IRIS, PNCA4, PPP1R53, PSCP, RNF53	BRCA1 DNA repair associated	breast cancer type 1 susceptibility protein|BRCA1/BRCA2-containing complex, subunit 1|Fanconi anemia, complementation group S|RING finger protein 53|breast and ovarian cancer susceptibility protein 1|breast cancer 1, early onset|early onset breast cancer 1|protein phosphatase 1, regulatory subunit 53	17q21.31	17	NC_000017.11	43044295	43125364	minus	24	113705
9606	Homo sapiens	7015	0	live	TERT	CMM9, DKCA2, DKCB4, EST2, PFBMFT1, TCS1, TP2, TRT, hEST2, hTRT	telomerase reverse transcriptase	telomerase reverse transcriptase|telomerase catalytic subunit|telomerase-associated protein 2	5p15.33	5	NC_000005.10	1253167	1295068	minus	16	187270
9606	Homo sapiens	1432	0	live	MAPK14	CSBP, CSBP1, CSBP2, CSPB1, EXIP, Mxi2, PRKM14, PRKM15, RK, SAPK2A, p38, p38ALPHA	mitogen-activated protein kinase 14	mitogen-activated protein kinase 14|CSAID-binding protein|MAP kinase 14|MAP kinase Mxi2|MAP kinase p38 alpha|MAX-interacting protein 2|cytokine suppressive anti-inflammatory drug binding protein|mitogen-activated protein kinase p38 alpha|p38 MAP kinase|p38 mitogen activated protein kinase|p38alpha Exip|stress-activated protein kinase 2A	6p21.31	6	NC_000006.12	36027711	36122964	plus	22	600289
9606	Homo sapiens	5468	0	live	PPARG	CIMT1, GLM1, NR1C31, PPARG2, PPARG5, PPARgamma, PPARG	peroxisome proliferator activated receptor gamma	peroxisome proliferator-activated receptor gamma|PPAR-gamma|nuclear receptor subfamily 1 group C member 3|peroxisome proliferator-activated nuclear receptor gamma variant 1|peroxisome proliferator-activated receptor-gamma 5|peroxisome proliferator-activated receptor-gamma splicing	3p25.2	3	NC_000003.12	12287368	12434344	plus	14	601487
9606	Homo sapiens	4233	0	live	MET	AUTS9, DFNB97, HGFR, RCCP2, c-Met	MET proto-oncogene, receptor tyrosine kinase	hepatocyte growth factor receptor|HGF receptor|HGF/SF receptor|SF receptor|proto-oncogene c-Met|scatter factor receptor|tyrosine-protein kinase Met	7q31.2	7	NC_000007.14	116672196	116798386	plus	24	164860
9606	Homo sapiens	4170	0	live	MCL1	BCL2L3, EAT-ES, MCL1L, MCL1S, Mcl-1, TM, bcl2-L-3, mcl1/EAT, MCL1	MCL1 apoptosis regulator, BCL2 family member	induced myeloid leukemia cell differentiation protein Mcl-1|BCL2 family apoptosis regulator|MCL1, BCL2 family apoptosis regulator|bcl-2-like protein 3|bcl-2-related protein EAT/mcl1|myeloid cell leukemia 1|myeloid cell leukemia ES|myeloid cell leukemia sequence 1 (BCL2-related)	1q21.2	1	NC_000001.11	150574558	150579610	minus	4	159552
9606	Homo sapiens	10413	0	live	YAP1	COB1, YAP, YAP2, YAP65, YKI	Yes1 associated transcriptional regulator	transcriptional coactivator YAP1|65 kDa Yes-associated protein|Yes associated protein 1|protein yorkie homolog|yes-associated protein 2|yes-associated protein YAP65 homolog|yorkie homolog	11q22.1	11	NC_000011.10	102109957	102233424	plus	10	606608
9606	Homo sapiens	65018	0	live	PINK1	BRPK, PARK6	PTEN induced kinase 1	serine/threonine-protein kinase PINK1, mitochondrial|PTEN induced putative kinase 1|PTEN-induced putative kinase protein 1|protein kinase BRPK	1p36.12	1	NC_000001.11	20633458	20651511	plus	8	608309
9606	Homo sapiens	1080	0	live	CFTR	ABC35, ABCC7, CF/MRP, MRP7, TNR-CFTR, dJ760C5.1, CFTR	CF transmembrane conductance regulator	cystic fibrosis transmembrane conductance regulator|cAMP-dependent chloride channel|channel conductance-controlling ATPase|cystic fibrosis transmembrane conductance regulating|cystic fibrosis transmembrane conductance regulator (ATP-binding cassette sub-family C, member 7)	7q31.2	7	NC_000007.14	117480025	117668665	plus	27	602421
9606	Homo sapiens	2309	0	live	FOXO3	AF6q21, FKHRL1, FKHRL1P2, FOXO2A, FOXO3	forkhead box O3	forkhead box protein O3|FOXO3A-|forkhead box O3A|forkhead homolog (rhabdomyosarcoma) like 1|forkhead in rhabdomyosarcoma-like 1|forkhead, Drosophila, homolog of, in rhabdomyosarcoma-like 1	6q21	6	NC_000006.12	108559825	108684774	plus	9	602681
9606	Homo sapiens	114548	0	live	NLRP3	AGTAVPRL, AII, AVP, C1orf7, CIAS1, CLR1.1, DFNA34, FCAS, FCAS1, FCU, KEFH, MWS, NALP3, PYPAF1	NLR family pyrin domain containing 3	NACHT, LRR and PYD domains-containing protein 3|NACHT domain-, leucine-rich repeat-, and PYD-containing protein 3|NACHT, LRR and PYD containing protein 3|PYRIN-containing APAF1-like protein 1|caterpiller protein 1.1|cold autoinflammatory syndrome 1 protein|cold-induced autoinflammatory syndrome 1 protein|cryopyrin|cryopyrin, NACHT, LRR and PYD domains - containing protein 3|deafness, autosomal do…	1q44	1	NC_000001.11	247416163	247448823	plus	11	606416
9606	Homo sapiens	7415	0	live	VCP	CDC48, FTDALS6, TERA, p97	valosin containing protein	transitional endoplasmic reticulum ATPase|15S Mg(2+)-ATPase p97 subunit|TER ATPase	9p13.3	9	NC_000009.12	35056064	35072625	minus	17	601023
9606	Homo sapiens	149233	0	live	IL23R		interleukin 23 receptor	interleukin-23 receptor|IL-23 receptor	1p31.3	1	NC_000001.11	67138639	67259979	plus	13	607562
9606	Homo sapiens	1813	0	live	DRD2	D2DR, D2R	dopamine receptor D2	D(2) dopamine receptor|dopamine D2 receptor|seven transmembrane helix receptor	11q23.2	11	NC_000011.10	113409605	113475398	minus	9	126450
9606	Homo sapiens	4318	0	live	MMP9	CLG4B, GELB, MANDP2, MMP-9	matrix metallopeptidase 9	matrix metalloproteinase-9|macrophage gelatinase|matrix metallopeptidase 9 (gelatinase B, 92kDa gelatinase, 92kDa type IV collagenase)|matrix metalloproteinase 9 (gelatinase B, 92kDa gelatinase, 92kDa type IV collagenase)|type V collagenase	20q13.12	20	NC_000020.11	46008908	46016561	plus	13	120361
9606	Homo sapiens	857	0	live	CAV1	BSCL3, CGL3, LCCNS, MSTP085, PPH3, VIP21	caveolin 1	caveolin-1|caveolin 1, caveolae protein, 22kDa|cell growth-inhibiting protein 32	7q31.2	7	NC_000007.14	116525009	116561185	plus	4	601047
9606	Homo sapiens	25	0	live	ABL1	ABL, BCR-ABL, CHDSKM, JTK7, bcr/abl, c-ABL, c-ABL1, p150, v-abl	ABL proto-oncogene 1, non-receptor tyrosine kinase	tyrosine-protein kinase ABL1|ABL protooncogene 1 nonreceptor tyrosine kinase|Abelson tyrosine-protein kinase 1|bcr/c-abl oncogene protein|c-abl oncogene 1, receptor tyrosine kinase|proto-oncogene c-Abl|proto-oncogene tyrosine-protein kinase ABL1|truncated ABL protooncogene 1 nonreceptor tyrosine kinase|v-abl Abelson murine leukemia viral oncogene homolog 1	9q34.12	9	NC_000009.12	130713043	130887675	plus	12	189980
9606	Homo sapiens	441925	0	live	BECN2	BECN1L1, BECN1P1	beclin 2	beclin-2|Beclin-1-like protein 1|beclin-1 autophagy-related pseudogene 1	1q43	1	NC_000001.11	241957767	241959062	plus	1	615687
9606	Homo sapiens	3605	0	live	IL17A	CTLA-8, CTLA8, IL-17, IL-17A, IL17, ILA17	interleukin 17A	interleukin-17A|cytotoxic T-lymphocyte-associated antigen 8|cytotoxic T-lymphocyte-associated protein 8|interleukin 17 (cytotoxic T-lymphocyte-associated serine esterase 8)|interleukin-17	6p12.2	6	NC_000006.12	52186375	52190638	plus	3	603149
9606	Homo sapiens	4846	0	live	NOS3	ECNOS, eNOS	nitric oxide synthase 3	nitric oxide synthase, endothelial|EC-NOS|NOS type III|NOSIII|cNOS|constitutive NOS|endothelial NOS|nitric oxide synthase 3 (endothelial cell)|nitric oxide synthase 3 transcript variant eNOS-delta20|nitric oxide synthase 3 transcript variant eNOS-delta20-21|nitric oxide synthase 3 transcript variant eNOS-delta21	7q36.1	7	NC_000007.14	150991017	151014588	plus	28	163729
9606	Homo sapiens	3576	0	live	CXCL8	GCP-1, GCP1, IL8, LECT, LUCT, LYNAP, MDNCF, MONAP, NAF, NAP-1, NAP1, SCYB8	C-X-C motif chemokine ligand 8	interleukin-8|T-cell chemotactic factor|alveolar macrophage chemotactic factor I|beta endothelial cell-derived neutrophil activating peptide|beta-thromboglobulin-like protein|chemokine (C-X-C motif) ligand 8|emoctakin|granulocyte chemotactic protein 1|interleukin 8|lung giant cell carcinoma-derived chemotactic protein|lymphocyte derived neutrophil activating peptide|monocyte-derived neutrophil ch…	4q13.3	4	NC_000004.12	73740569	73743716	plus	3	146930
9606	Homo sapiens	406947	0	live	MIR155	MIRN155, miRNA155, mir-155	microRNA 155	hsa-mir-155	21q21.3	21	NC_000021.9	25573980	25574044	plus	1	609337
9606	Homo sapiens	6647	0	live	SOD1	ALS, ALS1, HEL-S-44, IPOA, SOD, STAHP, hSod1, homodimer	superoxide dismutase 1	superoxide dismutase [Cu-Zn]|Cu/Zn superoxide dismutase|SOD, soluble|epididymis secretory protein Li 44|indophenoloxidase A|superoxide dismutase 1, soluble|superoxide dismutase, cystolic	21q22.11	21	NC_000021.9	31659693	31668931	plus	5	147450
9606	Homo sapiens	345611	0	live	IRGM	IFI11, LRG-47, LRG47, IRGM	immunity related GTPase M	immunity-related GTPase family M protein|LPS-stimulated RAW 264.7 macrophage protein 47 homolog|LRG-47-like protein|immunity-related GTPase family, M1|interferon-inducible protein 1	5q33.1	5	NC_000005.10	150846521	150902402	plus	5	608212
9606	Homo sapiens	960	0	live	CD44	CDW44, CSPG8, ECMR-III, HCELL, HUTCH-I, IN, LHR, MC56, MDU2, MDU3, MIC4, Pgp1	CD44 molecule (Indian blood group)	CD44 antigen|GP90 lymphocyte homing/adhesion receptor|Hermes antigen|Indian blood group antigen|cell surface glycoprotein CD44|chondroitin sulfate proteoglycan 8|epican|extracellular matrix receptor III|hematopoietic cell E- and L-selectin ligand|heparan sulfate proteoglycan|homing function and Indian blood group system|hyaluronate receptor|phagocytic glycoprotein 1|soluble CD44	11p13	11	NC_000011.10	35139168	35232402	plus	21	107269
9606	Homo sapiens	6696	0	live	SPP1	BNSP, BSPI, ETA-1, OPN	secreted phosphoprotein 1	osteopontin|SPP1/CALPHA1 fusion|early T-lymphocyte activation 1|nephropontin|osteopontin/immunoglobulin alpha 1 heavy chain constant region fusion protein|secreted phosphoprotein 1 (osteopontin, bone sialoprotein I, early T-lymphocyte activation 1)|secreted phosphoprotein 1 variant 6|urinary stone protein|uropontin	4q22.1	4	NC_000004.12	87975714	87983411	plus	8	166490
9606	Homo sapiens	4851	0	live	NOTCH1	AOS5, AOVD1, TAN1, hN1	notch receptor 1	neurogenic locus notch homolog protein 1|Notch homolog 1, translocation-associated|notch 1|translocation-associated notch protein TAN-1	9q34.3	9	NC_000009.12	136494433	136546048	minus	34	190198
9606	Homo sapiens	3320	0	live	HSP90AA1	EL52, HEL-S-65p, HSP86, HSP89A, HSP90A, HSP90N, HSPC1, HSPCA, HSPCAL1, HSPCAL4, HSPN, Hsp103, Hsp89, Hsp90, LAP-2, LAP2	heat shock protein 90 alpha family class A member 1	heat shock protein HSP 90-alpha|HSP 86|LPS-associated protein 2|epididymis luminal secretory protein 52|epididymis secretory sperm binding protein Li 65p|heat shock 86 kDa|heat shock 90kD protein 1, alpha|heat shock 90kD protein 1, alpha-like 4|heat shock 90kD protein, alpha-like 4|heat shock 90kDa protein 1, alpha|heat shock protein 90kDa alpha (cytosolic), class A member 1|heat shock protein 90…	14q32.31	14	NC_000014.9	102080742	102139749	minus	13	140571
9606	Homo sapiens	26191	0	live	PTPN22	LYP, LYP1, LYP2, PEP.5, PTPN22.6, PTPN8, PTPN22	protein tyrosine phosphatase non-receptor type 22	tyrosine-protein phosphatase non-receptor type 22|PEST-domain phosphatase|hematopoietic cell protein-tyrosine phosphatase 70Z-PEP|lymphoid-specific protein tyrosine phosphatase|protein tyrosine phosphatase, non-receptor type 22 (lymphoid)|protein tyrosine phosphatase, non-receptor type 8	1p13.2	1	NC_000001.11	113813811	113871761	minus	24	600716
9606	Homo sapiens	5243	0	live	ABCB1	ABC20, CD243, CLCS, GP170, MDR1, P-GP, PGY1, p-170	ATP binding cassette subfamily B member 1	ATP-dependent translocase ABCB1|ATP-binding cassette, sub-family B (MDR/TAP), member 1|P-glycoprotein 1|colchicin sensitivity|doxorubicin resistance|multidrug resistance protein 1|phospholipid transporter ABCB1	7q21.12	7	NC_000007.14	87503017	87713295	minus	32	171050
9606	Homo sapiens	29126	0	live	CD274	B7-H, B7H1, PD-L1, PDCD1L1, PDCD1LG1, PDL1, hPD-L1	CD274 molecule	programmed cell death 1 ligand 1|B7 homolog 1|CD274 antigen|PDCD1 ligand 1	9p24.1	9	NC_000009.12	5450542	5470554	plus	7	605402
9606	Homo sapiens	999	0	live	CDH1	Arc-1, BCDS1, CD324, CDHE, ECAD, LCAM, UVO	cadherin 1	cadherin-1|CAM 120/80|E-cadherin 1|cadherin 1, E-cadherin (epithelial)|cadherin 1, type 1, E-cadherin (epithelial)|calcium-dependent adhesion protein, epithelial|cell-CAM 120/80|epididymis secretory sperm binding protein|epithelial cadherin|uvomorulin	16q22.1	16	NC_000016.10	68737292	68835537	plus	16	192090
9606	Homo sapiens	142	0	live	PARP1	ADPRT, ADPRT 1, ADPRT1, ARTD1, PARP, PARP-1, PPOL, pADPRT-1	poly(ADP-ribose) polymerase 1	poly [ADP-ribose] polymerase 1|ADP-ribosyltransferase (NAD+; poly (ADP-ribose) polymerase)|ADP-ribosyltransferase NAD(+)|ADP-ribosyltransferase diphtheria toxin-like 1|DNA ADP-ribosyltransferase PARP1|NAD(+) ADP-ribosyltransferase 1|poly (ADP-ribose) polymerase family, member 1|poly(ADP-ribose) synthetase|poly(ADP-ribosyl)transferase|poly[ADP-ribose] synthase 1|protein poly-ADP-ribosyltransferase…	1q42.12	1	NC_000001.11	226360691	226408093	minus	23	173870
9606	Homo sapiens	177	0	live	AGER	RAGE, SCARJ1, sRAGE	advanced glycosylation end-product specific receptor	advanced glycosylation end product-specific receptor|receptor for advanced glycation end-products variant 20	6p21.32	6	NC_000006.12	32180969	32184380	minus	11	600214
9606	Homo sapiens	5599	0	live	MAPK8	JNK, JNK-46, JNK1, JNK1A2, JNK21B1/2, PRKM8, SAPK1, SAPK1c	mitogen-activated protein kinase 8	mitogen-activated protein kinase 8|JUN N-terminal kinase|MAP kinase 8|c-Jun N-terminal kinase 1|stress-activated protein kinase 1|stress-activated protein kinase 1c	10q11.22	10	NC_000010.11	48306673	48439360	plus	16	601158
9606	Homo sapiens	3309	0	live	HSPA5	BIP, GRP78, HEL-S-89n	heat shock protein family A (Hsp70) member 5	endoplasmic reticulum chaperone BiP|78 kDa glucose-regulated protein|HSP70 family protein 5|binding-immunoglobulin protein|endoplasmic reticulum lumenal Ca(2+)-binding protein grp78|epididymis secretory sperm binding protein Li 89n|glucose-regulated protein, 78kDa|heat shock 70kDa protein 5 (glucose-regulated protein, 78kDa)|heat shock protein 70 family protein 5|heat shock protein family A membe…	9q33.3	9	NC_000009.12	125234853	125241343	minus	8	138120
9606	Homo sapiens	5970	0	live	RELA	CMCU, NFKB3, p65	RELA proto-oncogene, NF-kB subunit	transcription factor p65|NF-kappa-B p65delta3|NF-kappa-B transcription factor p65|nuclear factor NF-kappa-B p65 subunit|nuclear factor of kappa light polypeptide gene enhancer in B-cells 3|v-rel avian reticuloendotheliosis viral oncogene homolog A	11q13.1	11	NC_000011.10	65653601	65662946	minus	11	164014
9606	Homo sapiens	6790	0	live	AURKA	AIK, ARK1, AURA, BTAK, PPP1R47, STK15, STK6, STK7	aurora kinase A	aurora kinase A|aurora 2|aurora/IPL1-like kinase|aurora/IPL1-related kinase 1|breast tumor-amplified kinase|protein phosphatase 1, regulatory subunit 47|serine/threonine protein kinase 15|serine/threonine-protein kinase 6|serine/threonine-protein kinase aurora-A	20q13.2	20	NC_000020.11	56369390	56392308	minus	12	603072
9606	Homo sapiens	5595	0	live	MAPK3	ERK-1, ERK1, ERT2, HS44KDAP, HUMKER1A, P44ERK1, P44MAPK, PRKM3, p44-ERK1, p44-MAPK	mitogen-activated protein kinase 3	mitogen-activated protein kinase 3|MAPK 1|extracellular signal-regulated kinase 1|extracellular signal-related kinase 1|insulin-stimulated MAP2 kinase|microtubule-associated protein 2 kinase	16p11.2	16	NC_000016.10	30114105	30123309	minus	10	601795
9606	Homo sapiens	10133	0	live	OPTN	ALS12, FIP2, GLC1E, HIP7, HYPL, NRP, TFIIIA-INTP	optineurin	optineurin|E3-14.7K-interacting protein|FIP-2|HIP-7|Huntingtin interacting protein L|huntingtin yeast partner L|huntingtin-interacting protein 7|huntingtin-interacting protein L|nemo-related protein|optic neuropathy-inducing protein|transcription factor IIIA-interacting protein|transcrption factor IIIA-interacting protein|tumor necrosis factor alpha-inducible cellular protein containing leucine z…	10p13	10	NC_000010.11	13100082	13138308	plus	16	602432
9606	Homo sapiens	3717	0	live	JAK2	JTK10	Janus kinase 2	tyrosine-protein kinase JAK2|JAK-2|Janus kinase 2 (a protein tyrosine kinase)	9p24.1	9	NC_000009.12	4984390	5129948	plus	27	147796
9606	Homo sapiens	5925	0	live	RB1	OSRC, PPP1R130, RB, p105-Rb, p110-RB1, pRb, pp110	RB transcriptional corepressor 1	retinoblastoma-associated protein|GOS563 exon 17 substitution mutation causes premature stop|exon 17 tumor GOS561 substitution mutation causes premature stop|prepro-retinoblastoma-associated protein|protein phosphatase 1, regulatory subunit 130|retinoblastoma 1|retinoblastoma suspectibility protein	13q14.2	13	NC_000013.11	48303751	48481890	plus	28	614041
9606	Homo sapiens	2146	0	live	EZH2	ENX-1, ENX1b, KMT6, KMT6A, WVS, WVS2, EZH2	enhancer of zeste 2 polycomb repressive complex 2 subunit	histone-lysine N-methyltransferase EZH2|enhancer of zeste homolog 2|lysine N-methyltransferase 6	7q36.1	7	NC_000007.14	148807374	148884344	minus	25	601573
9606	Homo sapiens	85363	0	live	TRIM5	RNF88alpha, TRIM5	tripartite motif containing 5	tripartite motif-containing protein 5|RING-type E3 ubiquitin transferase TRIM5|ring finger protein 88|tripartite motif containing 5 transcript variant iota|tripartite motif containing 5 transcript variant kappa|tripartite motif protein TRIM5	11p15.4	11	NC_000011.10	5590906	5685108	minus	12	608487
9606	Homo sapiens	407040	0	live	MIR34A	MIRN34A, miRNA34A, mir-34, mir-34a	microRNA 34a	hsa-mir-34a	1p36.22	1	NC_000001.11	9151668	9151777	minus	1	611172
9606	Homo sapiens	2100	0	live	ESR2	ER-BETA, ESR-BETA, ESRB, ESTRB, Erb, NR3A2, ODG8	estrogen receptor 2	estrogen receptor beta|estrogen receptor beta 2|estrogen receptor beta 4|estrogen receptor beta splice variant, ERbeta2delta7|estrogen receptor beta splice variant, ERbeta4delta7|estrogen receptor beta splice variant, ERbeta6|estrogen receptor beta splice variant, ERbeta6delta7|estrogen receptor beta splice variant, ERbeta7|estrogen receptor beta splice variant, ERbeta7delta7|estrogen receptor be…	14q23.2-q23.3	14	NC_000014.9	64226707	64338631	minus	17	601663
9606	Homo sapiens	3106	0	live	HLA-B	AS, B-4901, HLAB	major histocompatibility complex, class I, B	major histocompatibility complex, class I, B|HLA class I antigen HLA-B|HLA class I histocompatibility antigen, B alpha chain|MHC HLA-B cell surface glycoprotein|MHC HLA-B transmembrane glycoprotein|MHC class 1 antigen|MHC class I antigen HLA-B alpha chain|MHC class I antigen HLA-B heavy chain|MHC class I antigen SHCHA|MHC class I molecule|leukocyte antigen class I-B	6p21.33	6	NC_000006.12	31353875	31357179	minus	8	142830
9606	Homo sapiens	4193	0	live	MDM2	ACTFS, HDMX, LSKB, hdm2	MDM2 proto-oncogene	E3 ubiquitin-protein ligase Mdm2|MDM2 oncogene, E3 ubiquitin protein ligase|MDM2 proto-oncogene, E3 ubiquitin protein ligase|Mdm2, p53 E3 ubiquitin protein ligase homolog|Mdm2, transformed 3T3 cell double minute 2, p53 binding protein|double minute 2, human homolog of; p53-binding protein|oncoprotein Mdm2	12q15	12	NC_000012.12	68808149	68850686	plus	13	164785
9606	Homo sapiens	6347	0	live	CCL2	GDCF-2, HC11, HSMCR30, MCAF, MCP-1, MCP1, SCYA2, SMC-CF	C-C motif chemokine ligand 2	C-C motif chemokine 2|chemokine (C-C motif) ligand 2|monocyte chemoattractant protein-1|monocyte chemotactic and activating factor|monocyte chemotactic protein 1|monocyte secretory protein JE|small inducible cytokine A2 (monocyte chemotactic protein 1, homologous to mouse Sig-je)|small inducible cytokine subfamily A (Cys-Cys), member 2|small-inducible cytokine A2	17q12	17	NC_000017.11	34255285	34257203	plus	3	158105
9606	Homo sapiens	378938	0	live	MALAT1	HCN, LINC00047, NCRNA00047, NEAT2, PRO2853	metastasis associated lung adenocarcinoma transcript 1	hepcarcin|long intergenic non-protein coding RNA 47|metastasis associated lung adenocarcinoma transcript 1 (non-protein coding)|nuclear enriched abundant transcript 2|nuclear paraspeckle assembly transcript 2 (non-protein coding)	11q13.1	11	NC_000011.10	65497738	65506516	plus	2	607924
9606	Homo sapiens	1234	0	live	CCR5	CC-CKR-5, CCCKR5, CCR-5, CD195, CKR-5, CKR5, CMKBR5, IDDM22	C-C motif chemokine receptor 5	C-C chemokine receptor type 5|C-C motif chemokine receptor 5 A159A|HIV-1 fusion coreceptor|chemokine (C-C motif) receptor 5|chemokine receptor CCR5|chemokine recptor CCR5 Delta32|chemr13|mutant C-C motif chemokine receptor	3p21.31	3	NC_000003.12	46370142	46376206	plus	3	601373
9606	Homo sapiens	1026	0	live	CDKN1A	CAP20, CDKN1, CIP1, MDA-6, P21, SDI1, WAF1, p21CIP1	cyclin dependent kinase inhibitor 1A	cyclin-dependent kinase inhibitor 1|CDK-interacting protein 1|CDK-interaction protein 1|DNA synthesis inhibitor|cyclin-dependent kinase inhibitor 1A (p21, Cip1)|melanoma differentiation associated protein 6|wild-type p53-activated fragment 1	6p21.2	6	NC_000006.12	36676463	36687332	plus	6	116899
9606	Homo sapiens	222223	0	live	ELAPOR2	EIG121L, KIAA1324L	endosome-lysosome associated apoptosis and autophagy regulator family member 2	endosome/lysosome-associated apoptosis and autophagy regulator family member 2|EIG121-like|KIAA1324 like|UPF0577 protein KIAA1324-like|estrogen-induced gene 121-like protein	7q21.12	7	NC_000007.14	86876906	87059714	minus	26	614048
9606	Homo sapiens	5289	0	live	PIK3C3	VPS34, Vps34, hVps34	phosphatidylinositol 3-kinase catalytic subunit type 3	phosphatidylinositol 3-kinase catalytic subunit type 3|PI3-kinase type 3|PI3K type 3|PtdIns-3-kinase type 3|phosphatidylinositol 3-kinase p100 subunit|phosphoinositide-3-kinase, class 3	18q12.3	18	NC_000018.10	41955226	42087830	plus	27	602609
9606	Homo sapiens	1612	0	live	DAPK1	DAPK, ROCO3	death associated protein kinase 1	death-associated protein kinase 1|DAP kinase 1	9q21.33	9	NC_000009.12	87497228	87708634	plus	31	600831
9606	Homo sapiens	7097	0	live	TLR2	CD282, TIL4	toll like receptor 2	toll-like receptor 2|toll/interleukin-1 receptor-like protein 4	4q31.3	4	NC_000004.12	153684080	153710643	plus	5	603028
9606	Homo sapiens	8743	0	live	TNFSF10	APO2L, Apo-2L, CD253, TL2, TNLG6A, TRAIL	TNF superfamily member 10	tumor necrosis factor ligand superfamily member 10|Apo-2 ligand|TNF-related apoptosis inducing ligand TRAIL|chemokine tumor necrosis factor ligand superfamily member 10|tumor necrosis factor (ligand) family, member 10|tumor necrosis factor (ligand) superfamily, member 10|tumor necrosis factor apoptosis-inducing ligand splice variant delta|tumor necrosis factor ligand 6A|tumor necrosis factor supe…	3q26.31	3	NC_000003.12	172505508	172523430	minus	6	603598
9606	Homo sapiens	664	0	live	BNIP3	NIP3	BCL2 interacting protein 3	BCL2/adenovirus E1B 19 kDa protein-interacting protein 3|BCL2/adenovirus E1B 19kDa interacting protein 3|BCL2/adenovirus E1B interacting protein 3|nineteen kD interacting protein-3	10q26.3	10	NC_000010.11	131967684	131981923	minus	6	603293
9606	Homo sapiens	6714	0	live	SRC	ASV1, THC6, c-SRC, p60-Src, SRC	SRC proto-oncogene, non-receptor tyrosine kinase	proto-oncogene tyrosine-protein kinase Src|proto-oncogene c-Src|protooncogene SRC, Rous sarcoma|tyrosine kinase pp60c-src|tyrosine-protein kinase SRC-1|v-src avian sarcoma (Schmidt-Ruppin A-2) viral oncogene homolog	20q11.23	20	NC_000020.11	37344690	37406050	plus	17	190090
9606	Homo sapiens	581	0	live	BAX	BCL2L4	BCL2 associated X, apoptosis regulator	apoptosis regulator BAX|BCL2 associated X protein|BCL2-associated X protein omega|Baxdelta2G9|Baxdelta2G9omega|Baxdelta2omega|bcl-2-like protein 4|bcl2-L-4	19q13.33	19	NC_000019.10	48954825	48961798	plus	7	600040
9606	Homo sapiens	9817	0	live	KEAP1	INrf2, KLHL19	kelch like ECH associated protein 1	kelch-like ECH-associated protein 1|KEAP1 delta C|cytosolic inhibitor of Nrf2|kelch-like family member 19|kelch-like protein 19	19p13.2	19	NC_000019.10	10486125	10503356	minus	9	606016
9606	Homo sapiens	5621	0	live	PRNP	ASCR, AltPrP, CD230, CJD, GSS, KURU, PRIP, PrP, PrP27-30, PrP33-35C, PrPc, p27-30	prion protein	major prion protein|alternative prion protein|CD230 antigen|prion-related protein	20p13	20	NC_000020.11	4686456	4701588	plus	2	176640
9606	Homo sapiens	3082	0	live	HGF	DFNB39, F-TCFB, HPTA, SF, HGF	hepatocyte growth factor	hepatocyte growth factor|fibroblast-derived tumor cytotoxic factor|hepatocyte growth factor (hepapoietin A; scatter factor)|hepatopoietin-A|lung fibroblast-derived mitogen	7q21.11	7	NC_000007.14	81699006	81770438	minus	20	142409
9606	Homo sapiens	4313	0	live	MMP2	CLG4, CLG4A, MMP-2, MMP-II, MONA, TBE-1	matrix metallopeptidase 2	72 kDa type IV collagenase|collagenase type IV-A|matrix metallopeptidase 2 (gelatinase A, 72kDa gelatinase, 72kDa type IV collagenase)|matrix metalloproteinase-2|matrix metalloproteinase-II|neutrophil gelatinase	16q12.2	16	NC_000016.10	55478830	55506691	plus	17	120360
9606	Homo sapiens	6093	0	live	ROCK1	P160ROCK, ROCK-I	Rho associated coiled-coil containing protein kinase 1	rho-associated protein kinase 1|p160 ROCK-1|renal carcinoma antigen NY-REN-35	18q11.1	18	NC_000018.10	20946906	21111813	minus	33	601702
9606	Homo sapiens	3315	0	live	HSPB1	CMT2F, HEL-S-102, HMN2B, HS.76067, HSP27, HSP28, Hsp25, SRP27	heat shock protein family B (small) member 1	heat shock protein beta-1|28 kDa heat shock protein|epididymis secretory protein Li 102|estrogen-regulated 24 kDa protein|heat shock 27 kDa protein|heat shock 27kD protein 1|heat shock 27kDa protein 1|putative heat shock protein family B member 1 isoform|stress-responsive protein 27	7q11.23	7	NC_000007.14	76302673	76304292	plus	3	602195
9606	Homo sapiens	1027	0	live	CDKN1B	CDKN4, KIP1, MEN1B, MEN4, P27KIP1	cyclin dependent kinase inhibitor 1B	cyclin-dependent kinase inhibitor 1B|cyclin-dependent kinase inhibitor 1B (p27, Kip1)	12p13.1	12	NC_000012.12	12717368	12722369	plus	3	600778
9606	Homo sapiens	2950	0	live	GSTP1	DFN7, FAEES3, GST3, GSTP, HEL-S-22, PI	glutathione S-transferase pi 1	glutathione S-transferase P|GST class-pi|GSTP1-1|deafness, X-linked 7|epididymis secretory protein Li 22|fatty acid ethyl ester synthase III	11q13.2	11	NC_000011.10	67583812	67586653	plus	7	134660
9606	Homo sapiens	7189	0	live	TRAF6	MGC:3310, RNF85	TNF receptor associated factor 6	TNF receptor-associated factor 6|E3 ubiquitin-protein ligase TRAF6|RING finger protein 85|RING-type E3 ubiquitin transferase TRAF6|TNF receptor-associated factor 6, E3 ubiquitin protein ligase|interleukin-1 signal transducer	11p12	11	NC_000011.10	36483769	36510313	minus	9	602355
9606	Homo sapiens	920	0	live	CD4	CD4mut, IMD79, OKT4D	CD4 molecule	T-cell surface glycoprotein CD4|CD4 antigen (p55)|CD4 receptor|T-cell surface antigen T4/Leu-3	12p13.31	12	NC_000012.12	6789528	6820799	plus	11	186940
9606	Homo sapiens	9821	0	live	RB1CC1	ATG17, CC1, FIP200, PPP1R131	RB1 inducible coiled-coil 1	RB1-inducible coiled-coil protein 1|200 kDa FAK family kinase-interacting protein|FAK family kinase-interacting protein of 200 kDa|phosphatase 1, regulatory subunit 131	8q11.23	8	NC_000008.11	52622458	52714466	minus	28	606837
9606	Homo sapiens	595	0	live	CCND1	BCL1, D11S287E, PRAD1, U21B31	cyclin D1	G1/S-specific cyclin-D1|B-cell CLL/lymphoma 1|B-cell lymphoma 1 protein|BCL-1 oncogene|PRAD1 oncogene	11q13.3	11	NC_000011.10	69641156	69654474	plus	5	168461
9606	Homo sapiens	5265	0	live	SERPINA1	A1A, A1AT, AAT, PI, PI1, PRO2275, alpha1AT, nNIF	serpin family A member 1	alpha-1-antitrypsin|alpha-1 antitrypsin|alpha-1 protease inhibitor|alpha-1 proteinase inhibitor|alpha-1-antiproteinase|alpha-1-antitrypsin short transcript variant 1C4|alpha-1-antitrypsin short transcript variant 1C5|anti-elastase|epididymis secretory sperm binding protein|protease inhibitor 1 (anti-elastase), alpha-1-antitrypsin|serine (or cysteine) proteinase inhibitor, clade A, member 1|serpin…	14q32.13	14	NC_000014.9	94376747	94390654	minus	7	107400
9606	Homo sapiens	7942	0	live	TFEB	ALPHATFEB, BHLHE35, TCFEB	transcription factor EB	transcription factor EB|T-cell transcription factor EB|class E basic helix-loop-helix protein 35	6p21.1	6	NC_000006.12	41683978	41736223	minus	17	600744
9606	Homo sapiens	8842	0	live	PROM1	AC133, CD133, CORD12, MCDR2, MSTP061, PROML1, RP41, STGD4	prominin 1	prominin-1|antigen AC133|hProminin|hematopoietic stem cell antigen|prominin-like protein 1	4p15.32	4	NC_000004.12	15968226	16084059	minus	35	604365
9606	Homo sapiens	6387	0	live	CXCL12	IRH, PBSF, SCYB12, SDF1, TLSF, TPAR1	C-X-C motif chemokine ligand 12	stromal cell-derived factor 1|chemokine (C-X-C motif) ligand 12|intercrine reduced in hepatomas|pre-B cell growth-stimulating factor	10q11.21	10	NC_000010.11	44292088	44385097	minus	9	600835
9606	Homo sapiens	5054	0	live	SERPINE1	PAI, PAI-1, PAI1, PLANH1	serpin family E member 1	plasminogen activator inhibitor 1|endothelial plasminogen activator inhibitor|serine (or cysteine) proteinase inhibitor, clade E (nexin, plasminogen activator inhibitor type 1), member 1|serpin E1|serpin peptidase inhibitor, clade E (nexin, plasminogen activator inhibitor type 1), member 1	7q22.1	7	NC_000007.14	101127104	101139247	plus	9	173360
9606	Homo sapiens	6280	0	live	S100A9	60B8AG, CAGB, CFAG, CGLB, L1AG, LIAG, MAC387, MIF, MRP14, NIF, P14, S100-A9	S100 calcium binding protein A9	protein S100-A9|MRP-14|calgranulin B|calprotectin L1H subunit|leukocyte L1 complex heavy chain|migration inhibitory factor-related protein 14	1q21.3	1	NC_000001.11	153357854	153361023	plus	3	123886
9606	Homo sapiens	3815	0	live	KIT	C-Kit, CD117, MASTC, PBT, SCFR	KIT proto-oncogene, receptor tyrosine kinase	mast/stem cell growth factor receptor Kit|c-Kit protooncogene|p145 c-kit|piebald trait protein|proto-oncogene c-Kit|proto-oncogene tyrosine-protein kinase Kit|soluble KIT variant 1|tyrosine-protein kinase Kit|v-kit Hardy-Zuckerman 4 feline sarcoma viral oncogene homolog|v-kit Hardy-Zuckerman 4 feline sarcoma viral oncogene-like protein	4q12	4	NC_000004.12	54657957	54740715	plus	21	164920
9606	Homo sapiens	1869	0	live	E2F1	E2F-1, RBAP1, RBBP3, RBP3	E2F transcription factor 1	transcription factor E2F1|PBR3|PRB-binding protein E2F-1|RBAP-1|RBBP-3|retinoblastoma-associated protein 1|retinoblastoma-binding protein 3	20q11.22	20	NC_000020.11	33675477	33686385	minus	7	189971
9606	Homo sapiens	8626	0	live	TP63	AIS, B(p51A), B(p51B), EEC3, KET, LMS, NBP, OFC8, RHS, SHFM4, TP53CP, TP53L, TP73L, p40, p51, p53CP, p63, p73H, p73L	tumor protein p63	tumor protein 63|amplified in squamous cell carcinoma|chronic ulcerative stomatitis protein|keratinocyte transcription factor KET|transformation-related protein 63|tumor protein p53-competing protein	3q28	3	NC_000003.12	189596746	189897276	plus	17	603273
9606	Homo sapiens	3920	0	live	LAMP2	CD107b, DND, LAMP-2, LAMPB, LGP-96, LGP110	lysosomal associated membrane protein 2	lysosome-associated membrane glycoprotein 2|CD107 antigen-like family member B	Xq24	X	NC_000023.11	120426148	120469349	minus	10	309060
9606	Homo sapiens	1493	0	live	CTLA4	ALPS5, CD, CD152, CELIAC3, CTLA-4, GRD4, GSE, IDDM12	cytotoxic T-lymphocyte associated protein 4	cytotoxic T-lymphocyte protein 4|celiac disease 3|cytotoxic T lymphocyte associated antigen 4 short spliced form|cytotoxic T-lymphocyte-associated serine esterase-4|insulin-dependent diabetes mellitus 12|ligand and transmembrane spliced cytotoxic T lymphocyte associated antigen 4	2q33.2	2	NC_000002.12	203867771	203873965	plus	4	123890
9606	Homo sapiens	3725	0	live	JUN	AP-1, AP1, c-Jun, cJUN, p39	Jun proto-oncogene, AP-1 transcription factor subunit	transcription factor AP-1|Jun activation domain binding protein|activator protein 1|enhancer-binding protein AP1|jun oncogene|proto-oncogene c-Jun|proto-oncogene cJun|v-jun avian sarcoma virus 17 oncogene homolog|v-jun sarcoma virus 17 oncogene homolog	1p32.1	1	NC_000001.11	58780791	58784047	minus	1	165160
9606	Homo sapiens	3688	0	live	ITGB1	CD29, FNRB, GPIIA, MDF2, MSK12, VLA-BETA, VLAB	integrin subunit beta 1	integrin beta-1|glycoprotein IIa|integrin VLA-4 beta subunit|integrin beta 1|integrin, beta 1 (fibronectin receptor, beta polypeptide, antigen CD29 includes MDF2, MSK12)|very late activation protein, beta polypeptide	10p11.22	10	NC_000010.11	32900318	32958230	minus	18	135630
9606	Homo sapiens	51738	0	live	GHRL	MTLRP	ghrelin and obestatin prepropeptide	appetite-regulating hormone|In2c-preproghrelin|ghrelin, growth hormone secretagogue receptor ligand|ghrelin/obestatin preprohormone|ghrelin/obestatin prepropeptide|growth hormone-releasing peptide|motilin-related peptide|prepro-appetite regulatory hormone|preproghrelin	3p25.3	3	NC_000003.12	10285666	10292947	minus	6	605353
9606	Homo sapiens	3690	0	live	ITGB3	BDPLT16, BDPLT2, BDPLT24, CD61, GP3A, GPIIIa, GT, GT2	integrin subunit beta 3	integrin beta-3|antigen CD61|integrin beta 3|integrin beta chain, beta 3|integrin, beta 3 (platelet glycoprotein IIIa, antigen CD61)|platelet membrane glycoprotein IIIa	17q21.32	17	NC_000017.11	47253827	47313743	plus	15	173470
9606	Homo sapiens	283120	0	live	H19	ASM, ASM1, BWS, D11S813E, LINC00008, MIR675HG, NCRNA00008, WT2	H19 imprinted maternally expressed transcript	H19, imprinted maternally expressed transcript (non-protein coding)|H19, imprinted maternally expressed untranslated mRNA|MIR675 host|adult skeletal muscle|long intergenic non-protein coding RNA 8	11p15.5	11	NC_000011.10	1995176	2001466	minus	6	103280
9606	Homo sapiens	355	0	live	FAS	ALPS1A, APO-1, APT1, CD951, FASTM, TNFRSF6, FAS	Fas cell surface death receptor	tumor necrosis factor receptor superfamily member 6|APO-1 cell surface antigen|CD95 antigen|FASLG receptor|Fas (TNF receptor superfamily, member 6)|Fas AMA|TNF receptor superfamily member 6|apoptosis antigen 1|apoptosis signaling receptor FAS|apoptosis-mediating surface antigen FAS|mutant tumor necrosis receptor superfamily member 6|tumor necrosis factor receptor superfamily, member 6	10q23.31	10	NC_000010.11	88968429	89017059	plus	15	134637
9606	Homo sapiens	10018	0	live	BCL2L11	BAM, BIM, BOD	BCL2 like 11	bcl-2-like protein 11|BCL2-like 11 (apoptosis facilitator)|bcl-2 interacting mediator of cell death|bcl-2 interacting protein Bim|bcl-2-related ovarian death agonist	2q13	2	NC_000002.12	111120914	111168445	plus	14	603827
9606	Homo sapiens	5315	0	live	PKM	CTHBP, HEL-S-30, OIP3, PK32, TCB, THBP1, p58, PKM	pyruvate kinase M1/2	pyruvate kinase PKM|OPA-interacting protein 3|PK, muscle type|cytosolic thyroid hormone-binding protein|epididymis secretory protein Li 30|pyruvate kinase 2/3|pyruvate kinase isozymes M1/M2|pyruvate kinase muscle isozyme|pyruvate kinase, muscle|thyroid hormone-binding protein 1|thyroid hormone-binding protein, cytosolic|tumor M2-PK	15q23	15	NC_000015.10	72199029	72231389	minus	16	179050
9606	Homo sapiens	100124700	0	live	HOTAIR	HOXAS, HOXC-AS4, HOXC11-AS1, NCRNA00072	HOX transcript antisense RNA	HOX transcript antisense RNA (non-protein coding)|HOXC cluster antisense RNA 4 (non-protein coding)|hox transcript antisense intergenic RNA	12q13.13	12	NC_000012.12	53962308	53974956	minus	7	611400
9606	Homo sapiens	3958	0	live	LGALS3	CBP35, GAL3, GALBP, GALIG, L31, LGALS2, MAC2	galectin 3	galectin-3|35 kDa lectin|IgE-binding protein|MAC-2 antigen|advanced glycation end-product receptor 3|carbohydrate-binding protein 35|epididymis secretory sperm binding protein|galactose-specific lectin 3|laminin-binding protein|lectin L-29|lectin, galactoside-binding, soluble, 3	14q22.3	14	NC_000014.9	55129252	55145430	plus	6	153619
9606	Homo sapiens	7249	0	live	TSC2	LAM, PPP1R160, TSC4	TSC complex subunit 2	tuberin|protein phosphatase 1, regulatory subunit 160|tuberous sclerosis 2 protein	16p13.3	16	NC_000016.10	2047804	2089491	plus	44	191092
9606	Homo sapiens	23435	0	live	TARDBP	ALS10, TDP-43	TAR DNA binding protein	TAR DNA-binding protein 43|TAR DNA-binding protein-43	1p36.22	1	NC_000001.11	11012654	11030528	plus	7	605078
9606	Homo sapiens	2033	0	live	EP300	KAT3B, MKHK2, RSTS2, p300	E1A binding protein p300	histone acetyltransferase p300|E1A-associated protein p300|E1A-binding protein, 300kD|histone butyryltransferase p300|histone crotonyltransferase p300|p300 HAT|protein 2-hydroxyisobutyryltransferase p300|protein lactyltransferas p300|protein propionyltransferase p300	22q13.2	22	NC_000022.11	41092592	41180077	plus	31	602700
9606	Homo sapiens	6667	0	live	SP1		Sp1 transcription factor	transcription factor Sp1|specificity protein 1	12q13.13	12	NC_000012.12	53380176	53416446	plus	7	189906
9606	Homo sapiens	5663	0	live	PSEN1	ACNINV3, AD3, FAD, PS-1, PS1, S182	presenilin 1	presenilin-1	14q24.2	14	NC_000014.9	73136436	73223691	plus	14	104311
9606	Homo sapiens	5879	0	live	RAC1	MIG5, MRD48, Rac-1, TC-25, p21-Rac1	Rac family small GTPase 1	ras-related C3 botulinum toxin substrate 1|cell migration-inducing gene 5 protein|ras-like protein TC25|ras-related C3 botulinum toxin substrate 1 (rho family, small GTP binding protein Rac1)	7p22.1	7	NC_000007.14	6374527	6403967	plus	7	602048
9606	Homo sapiens	22933	0	live	SIRT2	SIR2, SIR2L, SIR2L2	sirtuin 2	NAD-dependent protein deacetylase sirtuin-2|NAD-dependent deacetylase sirtuin-2|SIR2-like protein 2|regulatory protein SIR2 homolog 2|silent information regulator 2|sir2-related protein type 2|sirtuin type 2	19q13.2	19	NC_000019.10	38878555	38899733	minus	17	604480
9606	Homo sapiens	335	0	live	APOA1	HPALP2, apo(a)	apolipoprotein A1	apolipoprotein A-I|apo-AI|epididymis secretory sperm binding protein	11q23.3	11	NC_000011.10	116835751	116837950	minus	4	107680
9606	Homo sapiens	7161	0	live	TP73	CILD47, P73	tumor protein p73	tumor protein p73|p53-like transcription factor|p53-related protein	1p36.32	1	NC_000001.11	3652516	3736201	plus	16	601990
9606	Homo sapiens	3953	0	live	LEPR	CD295, LEP-RD, OB-R, OBR, LEPR	leptin receptor	leptin receptor|OB receptor|huB219	1p31.3	1	NC_000001.11	65420652	65641559	plus	24	601007
9606	Homo sapiens	5771	0	live	PTPN2	PTN2, PTPT, TC-PTP, TCELLPTP, TCPTP	protein tyrosine phosphatase non-receptor type 2	tyrosine-protein phosphatase non-receptor type 2|T-cell protein tyrosine phosphatase	18p11.21	18	NC_000018.10	12785478	12884351	minus	16	176887
9606	Homo sapiens	2908	0	live	NR3C1	GCCR, GCR, GCRST, GR, GRL	nuclear receptor subfamily 3 group C member 1	glucocorticoid receptor|glucocorticoid nuclear receptor variant 1|nuclear receptor subfamily 3 group C member 1 variant hGR-B(54)|nuclear receptor subfamily 3 group C member 1 variant hGR-B(77)|nuclear receptor subfamily 3 group C member 1 variant hGR-B(93)|nuclear receptor subfamily 3, group C, member 1 (glucocorticoid receptor)	5q31.3	5	NC_000005.10	143277931	143435512	minus	16	138040
9606	Homo sapiens	183	0	live	AGT	ANHU, SERPINA8, hFLT1	angiotensinogen	angiotensinogen|alpha-1 antiproteinase, antitrypsin|angiotensin I|angiotensin II|fetal-liver predominant transporter 1|pre-angiotensinogen|serine (or cysteine) proteinase inhibitor|serpin A8|serpin peptidase inhibitor, clade A, member 8	1q42.2	1	NC_000001.11	230702523	230745583	minus	6	106150
9606	Homo sapiens	50943	0	live	FOXP3	AIID, DIETER, IPEX, JM2, PIDX, XPID	forkhead box P3	forkhead box protein P3|FOXP3delta7|immune dysregulation, polyendocrinopathy, enteropathy, X-linked|immunodeficiency, polyendocrinopathy, enteropathy, X-linked	Xp11.23	X	NC_000023.11	49250436	49264932	minus	12	300292
9606	Homo sapiens	3383	0	live	ICAM1	BB2, CD54, P3.58	intercellular adhesion molecule 1	intercellular adhesion molecule 1|ICAM-1|cell surface glycoprotein P3.58|epididymis secretory sperm binding protein|intercellular adhesion molecule 1 (CD54), human rhinovirus receptor|major group rhinovirus receptor	19p13.2	19	NC_000019.10	10271120	10286615	plus	7	147840
9606	Homo sapiens	406938	0	live	MIR146A	MIRN146, MIRN146A, miR-146a, miRNA146A	microRNA 146a	hsa-mir-146|hsa-mir-146a	5q33.3	5	NC_000005.10	160485352	160485450	plus	1	610566
9606	Homo sapiens	3606	0	live	IL18	IGIF, IL-18, IL-1g, IL1F4	interleukin 18	interleukin-18|IFN-gamma-inducing factor|IL-1 gamma|iboctadekin|interleukin 18 (interferon-gamma-inducing factor)|interleukin-1 gamma	11q23.1	11	NC_000011.10	112143251	112164104	minus	6	600953
9606	Homo sapiens	598	0	live	BCL2L1	BCL-XL/S, BCL2L, BCLX, Bcl-X, PPP1R52	BCL2 like 1	bcl-2-like protein 1|apoptosis regulator Bcl-X|protein phosphatase 1, regulatory subunit 52	20q11.21	20	NC_000020.11	31664452	31723963	minus	6	600039
9606	Homo sapiens	92140	0	live	MTDH	3D3, AEG-1, AEG1, LYRIC, LYRIC/3D3	metadherin	protein LYRIC|3D3/LYRIC|astrocyte elevated gene 1|astrocyte elevated gene-1 protein|lysine-rich CEACAM1 co-isolated protein|metastasis adhesion protein	8q22.1	8	NC_000008.11	97643972	97730260	plus	13	610323
9606	Homo sapiens	836	0	live	CASP3	CPP32, CPP32B, SCA-1	caspase 3	caspase-3|CASP-3|CPP-32|PARP cleavage protease|SREBP cleavage activity 1|apopain|caspase 3, apoptosis-related cysteine peptidase|caspase 3, apoptosis-related cysteine protease|cysteine protease CPP32|procaspase3|protein Yama	4q35.1	4	NC_000004.12	184627696	184649447	minus	9	600636
9606	Homo sapiens	54106	0	live	TLR9	CD289	toll like receptor 9	toll-like receptor 9	3p21.2	3	NC_000003.12	52221080	52225645	minus	2	605474
9606	Homo sapiens	7494	0	live	XBP1	TREB-5, TREB5, XBP-1, XBP2	X-box binding protein 1	X-box-binding protein 1|tax-responsive element-binding protein 5	22q12	22	NC_000022.11	28794560	28800569	minus	7	194355
9606	Homo sapiens	841	0	live	CASP8	ALPS2B, CAP4, Casp-8, FLICE, MACH, MCH5	caspase 8	caspase-8|FADD-homologous ICE/CED-3-like protease|FADD-like ICE|ICE-like apoptotic protease 5|MACH-alpha-1/2/3 protein|MACH-beta-1/2/3/4 protein|MORT1-associated ced-3 homolog|apoptotic cysteine protease|apoptotic protease Mch-5|caspase 8, apoptosis-related cysteine peptidase|caspase 8, apoptosis-related cysteine protease	2q33.1	2	NC_000002.12	201233443	201287711	plus	15	601763
9606	Homo sapiens	23400	0	live	ATP13A2	CLN12, HSA9947, KRPPD, PARK9, SPG78	ATPase cation transporting 13A2	polyamine-transporting ATPase 13A2|ATPase 13A2|ATPase type 13A2|cation-transporting ATPase 13A2|probable cation-transporting ATPase 13A2	1p36.13	1	NC_000001.11	16985958	17011972	minus	29	610513
9606	Homo sapiens	7450	0	live	VWF	F8VWF, VWD	von Willebrand factor	von Willebrand factor|Factor VIII related antigen|coagulation factor VIII VWF	12p13.31	12	NC_000012.12	5948877	6124670	minus	52	613160
9606	Homo sapiens	2697	0	live	GJA1	AVSD3, CMDR, CX43, EKVP, EKVP3, GJAL, HLHS1, HSS, ODDD, PPKCA	gap junction protein alpha 1	gap junction alpha-1 protein|connexin-43|gap junction 43 kDa heart protein|gap junction protein, alpha 1, 43kDa	6q22.31	6	NC_000006.12	121435646	121449727	plus	2	121014
9606	Homo sapiens	3565	0	live	IL4	BCGF-1, BCGF1, BSF-1, BSF1, IL-4	interleukin 4	interleukin-4|B cell growth factor 1|B_cell stimulatory factor 1|binetrakin|interleukin 4 variant 2|lymphocyte stimulatory factor 1|pitrakinra	5q31.1	5	NC_000005.10	132673989	132682678	plus	5	147780
9606	Homo sapiens	9531	0	live	BAG3	BAG-3, BIS, CAIR-1, MFM6	BAG cochaperone 3	BAG family molecular chaperone regulator 3|BCL2 associated athanogene 3|BCL2-binding athanogene 3|Bcl-2-binding protein BIS transcript 2|bcl-2-binding protein Bis|docking protein CAIR-1	10q26.11	10	NC_000010.11	119651380	119677819	plus	4	603883
9606	Homo sapiens	1191	0	live	CLU	AAG4, APO-J, APOJ, CLI1, CLU2, KUB1, NA1/NA2, SGP-2, SGP2, SP-40, TRPM-2, TRPM2, CLU	clusterin	clusterin|aging-associated protein 4|apolipoprotein J|complement cytolysis inhibitor|complement lysis inhibitor|complement-associated protein SP-40,40|epididymis secretory sperm binding protein|ku70-binding protein 1|sulfated glycoprotein 2|testosterone-repressed prostate message 2	8p21.1	8	NC_000008.11	27596917	27614700	minus	11	185430
9606	Homo sapiens	3065	0	live	HDAC1	GON-10, HD1, KDAC1, RPD3, RPD3L1	histone deacetylase 1	histone deacetylase 1|reduced potassium dependency, yeast homolog-like 1	1p35.2-p35.1	1	NC_000001.11	32292083	32333628	plus	14	601241
9606	Homo sapiens	4869	0	live	NPM1	B23, NPM	nucleophosmin 1	nucleophosmin|nucleolar protein NO38|nucleophosmin (nucleolar phosphoprotein B23, numatrin)|nucleophosmin/nucleoplasmin family, member 1|testicular tissue protein Li 128	5q35.1	5	NC_000005.10	171387116	171410900	plus	13	164040
9606	Homo sapiens	10059	0	live	DNM1L	DLP1, DRP1, DVLP, DYMPLE, EMPF, EMPF1, HDYNIV, OPA5	dynamin 1 like	dynamin-1-like protein|Dnm1p/Vps1p-like protein|dynamin family member proline-rich carboxyl-terminal domain less|dynamin-like protein 4|dynamin-like protein IV|dynamin-related protein 1	12p11.21	12	NC_000012.12	32679296	32745650	plus	21	603850
9606	Homo sapiens	5979	0	live	RET	CDHF12, CDHR16, HSCR1, MEN2A, MEN2B, MTC1, PTC-ELE1, RET	ret proto-oncogene	proto-oncogene tyrosine-protein kinase receptor Ret|RET receptor tyrosine kinase|cadherin family member 12|cadherin-related family member 16|proto-oncogene c-Ret|rearranged during transfection|ret proto-oncogene (multiple endocrine neoplasia and medullary thyroid carcinoma 1, Hirschsprung disease)	10q11.21	10	NC_000010.11	43077069	43130351	plus	20	164761
9606	Homo sapiens	1814	0	live	DRD3	D3DR, ETM1, FET1	dopamine receptor D3	D(3) dopamine receptor|essential tremor 1	3q13.31	3	NC_000003.12	114127580	114199407	minus	11	126451
9606	Homo sapiens	4864	0	live	NPC1	NPC, POGZ, SLC65A1	NPC intracellular cholesterol transporter 1	NPC intracellular cholesterol transporter 1|Niemann-Pick C1 protein|truncated Niemann-Pick C1	18q11.2	18	NC_000018.10	23506184	23586506	minus	28	607623
9606	Homo sapiens	6352	0	live	CCL5	D17S136E, RANTES, SCYA5, SIS-delta, SISd, TCP228, eoCP	C-C motif chemokine ligand 5	C-C motif chemokine 5|T-cell specific protein p288|beta-chemokine RANTES|chemokine (C-C motif) ligand 5|eosinophil chemotactic cytokine|regulated upon activation, normally T-expressed, and presumably secreted|small inducible cytokine subfamily A (Cys-Cys), member 5	17q12	17	NC_000017.11	35871491	35880360	minus	4	187011
9606	Homo sapiens	3791	0	live	KDR	CD309, FLK1, VEGFR, VEGFR2	kinase insert domain receptor	vascular endothelial growth factor receptor 2|fetal liver kinase-1|kinase insert domain receptor (a type III receptor tyrosine kinase)|protein-tyrosine kinase receptor Flk-1|soluble VEGFR2|tyrosine kinase growth factor receptor	4q12	4	NC_000004.12	55078481	55125595	minus	30	191306
9606	Homo sapiens	4210	0	live	MEFV	FMF, MEF, PAAND, TRIM20	MEFV innate immuity regulator, pyrin	pyrin|MEFV, pyrin innate immunity regulator|Mediterranean fever|marenostrin	16p13.3	16	NC_000016.10	3242027	3256776	minus	10	608107
9606	Homo sapiens	6279	0	live	S100A8	60B8AG, CAGA, CFAG, CGLA, CP-10, L1Ag, MA387, MIF, MRP8, NIF, P8, S100-A8	S100 calcium binding protein A8	protein S100-A8|calgranulin A|calprotectin L1L subunit|cystic fibrosis antigen|leukocyte L1 complex light chain|migration inhibitory factor-related protein 8|urinary stone protein band A	1q21.3	1	NC_000001.11	153390032	153422583	minus	5	123885
9606	Homo sapiens	79068	0	live	FTO	ALKBH9, BMIQ14, GDFD	FTO alpha-ketoglutarate dependent dioxygenase	alpha-ketoglutarate-dependent dioxygenase FTO|AlkB homolog 9|U6 small nuclear RNA (2'-O-methyladenosine-N(6)-)-demethylase FTO|U6 small nuclear RNA N(6)-methyladenosine-demethylase FTO|fat mass and obesity associated|fat mass and obesity-associated protein|m6A(m)-demethylase FTO|mRNA (2'-O-methyladenosine-N(6)-)-demethylase FTO|mRNA N(6)-methyladenosine demethylase FTO|tRNA N1-methyl adenine deme…	16q12.2	16	NC_000016.10	53703963	54121941	plus	16	610966
9606	Homo sapiens	7052	0	live	TGM2	G(h), TG(C), TGC, hTG2, tTG	transglutaminase 2	protein-glutamine gamma-glutamyltransferase 2|C polypeptide, protein-glutamine-gamma-glutamyltransferase|TGase C|TGase H|TGase II|TGase-2|erythrocyte transglutaminase|heart G alpha(h)|hhG alpha(h)|isopeptidase TGM2|protein G alpha(h)|protein-glutamine deamidase TGM2|protein-glutamine dopaminyltransferase TGM2|protein-glutamine histaminyltransferase TGM2|protein-glutamine noradrenalinyltransferase…	20q11.23	20	NC_000020.11	38127385	38166508	minus	14	190196
9606	Homo sapiens	331	0	live	XIAP	API3, BIRC4, IAP-3, ILP1, MIHA, XLP2, hIAP-3, hIAP3	X-linked inhibitor of apoptosis	E3 ubiquitin-protein ligase XIAP|IAP-like protein 1|RING-type E3 ubiquitin transferase XIAP|X-linked IAP|X-linked inhibitor of apoptosis, E3 ubiquitin protein ligase|baculoviral IAP repeat-containing protein 4|inhibitor of apoptosis protein 3	Xq25	X	NC_000023.11	123859708	123913972	plus	10	300079
9606	Homo sapiens	4292	0	live	MLH1	COCA2, FCC2, HNPCC, HNPCC2, MMRCS1, hMLH1	mutL homolog 1	DNA mismatch repair protein Mlh1|mutL homolog 1, colon cancer, nonpolyposis type 2	3p22.2	3	NC_000003.12	36993487	37050846	plus	21	120436
9606	Homo sapiens	4255	0	live	MGMT		O-6-methylguanine-DNA methyltransferase	methylated-DNA--protein-cysteine methyltransferase|6-O-methylguanine-DNA methyltransferase|O-6-methylguanine-DNA-alkyltransferase|O6-methylguanine-DNA methyltransferase|methylguanine-DNA methyltransferase	10q26.3	10	NC_000010.11	129467241	129770983	plus	6	156569
9606	Homo sapiens	7098	0	live	TLR3	CD283, IIAE2, IMD83	toll like receptor 3	toll-like receptor 3	4q35.1	4	NC_000004.12	186069156	186088073	plus	5	603029
9606	Homo sapiens	2322	0	live	FLT3	CD135, FLK-2, FLK2, STK1	fms related receptor tyrosine kinase 3	receptor-type tyrosine-protein kinase FLT3|CD135 antigen|FL cytokine receptor|fetal liver kinase 2|fms related tyrosine kinase 3|fms-like tyrosine kinase 3|growth factor receptor tyrosine kinase type III|stem cell tyrosine kinase 1	13q12.2	13	NC_000013.11	28003274	28100587	minus	27	136351
9606	Homo sapiens	3934	0	live	LCN2	24p3, MSFI, NGAL, p25	lipocalin 2	neutrophil gelatinase-associated lipocalin|25 kDa alpha-2-microglobulin-related subunit of MMP-9|migration-stimulating factor inhibitor|oncogene 24p3|siderocalin LCN2	9q34.11	9	NC_000009.12	128149453	128153453	plus	7	600181
9606	Homo sapiens	10273	0	live	STUB1	CHIP, HSPABP2, NY-CO-7, SCA48, SCAR16, SDCCAG7, UBOX1	STIP1 homology and U-box containing protein 1	E3 ubiquitin-protein ligase CHIP|CLL-associated antigen KW-8|RING-type E3 ubiquitin transferase CHIP|STIP1 homology and U-box containing protein 1, E3 ubiquitin protein ligase|antigen NY-CO-7|carboxy terminus of Hsp70-interacting protein|heat shock protein A binding protein 2 (c-terminal)|serologically defined colon cancer antigen 7	16p13.3	16	NC_000016.10	680410	682801	plus	7	607207
9606	Homo sapiens	29110	0	live	TBK1	FTDALS4, IIAE8, NAK, T2K	TANK binding kinase 1	serine/threonine-protein kinase TBK1|NF-kB-activating kinase|NF-kappa-B-activating kinase	12q14.2	12	NC_000012.12	64452105	64502114	plus	24	604834
9606	Homo sapiens	6772	0	live	STAT1	CANDF7, IMD31A, IMD31B, IMD31C, ISGF-3, STAT91	signal transducer and activator of transcription 1	signal transducer and activator of transcription 1-alpha/beta|signal transducer and activator of transcription 1, 91kD|signal transducer and activator of transcription 1, 91kDa|transcription factor ISGF-3 components p91/p84	2q32.2	2	NC_000002.12	190968989	191014197	minus	26	600555
9606	Homo sapiens	10891	0	live	PPARGC1A	LEM6, PGC-1(alpha), PGC-1alpha, PGC-1v, PGC1, PGC1A, PPARGC1	PPARG coactivator 1 alpha	peroxisome proliferator-activated receptor gamma coactivator 1-alpha|L-PGC-1alpha|PGC-1-alpha|PPAR gamma coactivator variant form|PPARGC-1-alpha|PPARgamma coactivator 1alpha|ligand effect modulator-6|peroxisome proliferator-activated receptor gamma coactivator 1 alpha transcript variant B4-3ext|peroxisome proliferator-activated receptor gamma coactivator 1 alpha transcript variant B4-8a|peroxisom…	4p15.2	4	NC_000004.12	23792021	24472905	minus	24	604517
9606	Homo sapiens	3375	0	live	IAPP	DAP, IAP	islet amyloid polypeptide	islet amyloid polypeptide|Islet amyloid polypeptide (diabetes-associated peptide; amylin)|amylin|diabetes-associated peptide|insulinoma amyloid peptide	12p12.1	12	NC_000012.12	21354959	21379980	plus	4	147940
9606	Homo sapiens	1786	0	live	DNMT1	ADCADN, AIM, CXXC9, DNMT, HSN1E, MCMT, m.HsaI	DNA methyltransferase 1	DNA (cytosine-5)-methyltransferase 1|CXXC-type zinc finger protein 9|DNA (cytosine-5-)-methyltransferase 1|DNA MTase HsaI|DNA methyltransferase HsaI	19p13.2	19	NC_000019.10	10133346	10194953	minus	41	126375
9606	Homo sapiens	4312	0	live	MMP1	CLG, CLGN	matrix metallopeptidase 1	interstitial collagenase|fibroblast collagenase|matrix metallopeptidase 1 (interstitial collagenase)|matrix metalloprotease 1	11q22.2	11	NC_000011.10	102789919	102798160	minus	10	120353
9606	Homo sapiens	5291	0	live	PIK3CB	P110BETA, PI3K, PI3KBETA, PIK3C1	phosphatidylinositol-4,5-bisphosphate 3-kinase catalytic subunit beta	phosphatidylinositol 4,5-bisphosphate 3-kinase catalytic subunit beta isoform|PI3-kinase p110 subunit beta|PI3-kinase subunit beta|PI3K-beta|PtdIns-3-kinase p110|phosphatidylinositol 4,5-bisphosphate 3-kinase 110 kDa catalytic subunit beta|phosphoinositide-3-kinase, catalytic, beta polypeptide|ptdIns-3-kinase subunit beta|ptdIns-3-kinase subunit p110-beta	3q22.3	3	NC_000003.12	138652698	138834928	minus	27	602925
9606	Homo sapiens	1277	0	live	COL1A1	CAFYD, EDSARTH1, EDSC, OI1, OI2, OI3, OI4	collagen type I alpha 1 chain	collagen alpha-1(I) chain|alpha-1 type I collagen|alpha1(I) procollagen|collagen alpha 1 chain type I|collagen alpha-1(I) chain preproprotein|collagen of skin, tendon and bone, alpha-1 chain|collagen, type I, alpha 1|pro-alpha-1 collagen type 1|type I proalpha 1|type I procollagen alpha 1 chain	17q21.33	17	NC_000017.11	50184096	50201649	minus	51	120150
9606	Homo sapiens	7276	0	live	TTR	ATTR, CTS, CTS1, HEL111, HsT2651, PALB, TBPA, TTN	transthyretin	transthyretin|epididymis luminal protein 111|prealbumin, amyloidosis type I|thyroxine-binding prealbumin	18q12.1	18	NC_000018.10	31591877	31598821	plus	4	176300
9606	Homo sapiens	196	0	live	AHR	RP85, bHLHe76	aryl hydrocarbon receptor	aryl hydrocarbon receptor|AH-receptor|ah receptor|aromatic hydrocarbon receptor|class E basic helix-loop-helix protein 76	7p21.1	7	NC_000007.14	17298652	17346147	plus	11	600253
9606	Homo sapiens	4000	0	live	LMNA	CDCD1, CDDC, CMD1A, CMT2B1, EMD2, FPL, FPLD, FPLD2, HGPS, IDC, LDP1, LFP, LGMD1B, LMN1, LMNC, LMNL1, MADA, PRO1	lamin A/C	lamin|70 kDa lamin|epididymis secretory sperm binding protein|lamin A/C-like 1|mandibuloacral dysplasia type A|prelamin-A/C|renal carcinoma antigen NY-REN-32	1q22	1	NC_000001.11	156082573	156140081	plus	17	150330
9606	Homo sapiens	4843	0	live	NOS2	HEP-NOS, INOS, NOSA, NOS2	nitric oxide synthase 2	nitric oxide synthase, inducible|NOS, type II|hepatocyte NOS|inducible NO synthase|inducible NOS|nitric oxide synthase 2, inducible|nitric oxide synthase 2A (inducible, hepatocytes)|nitric oxide synthase, macrophage|peptidyl-cysteine S-nitrosylase NOS2	17q11.2	17	NC_000017.11	27756766	27800529	minus	27	163730
9606	Homo sapiens	4089	0	live	SMAD4	DPC4, JIP, MADH4, MYHRS	SMAD family member 4	mothers against decapentaplegic homolog 4|MAD homolog 4|SMAD, mothers against DPP homolog 4|deleted in pancreatic carcinoma locus 4|deletion target in pancreatic carcinoma 4|mothers against decapentaplegic, Drosophila, homolog of, 4	18q21.2	18	NC_000018.10	51030213	51085042	plus	12	600993
9606	Homo sapiens	2263	0	live	FGFR2	BBDS, BEK, BFR-1, CD332, CEK3, CFD1, ECT1, JWS, K-SAM, KGFR, TK14, TK25	fibroblast growth factor receptor 2	fibroblast growth factor receptor 2|BEK fibroblast growth factor receptor|bacteria-expressed kinase|keratinocyte growth factor receptor|protein tyrosine kinase, receptor like 14	10q26.13	10	NC_000010.11	121478330	121598458	minus	24	176943
9606	Homo sapiens	4128	0	live	MAOA	BRNRS, MAO-A	monoamine oxidase A	amine oxidase [flavin-containing] A|monoamine oxidase type A	Xp11.3	X	NC_000023.11	43655006	43746817	plus	16	309850
9606	Homo sapiens	5347	0	live	PLK1	PLK, STPK13	polo like kinase 1	serine/threonine-protein kinase PLK1|PLK-1|cell cycle regulated protein kinase|polo (Drosophia)-like kinase|serine/threonine-protein kinase 13	16p12.2	16	NC_000016.10	23678889	23690367	plus	10	602098
9606	Homo sapiens	3557	0	live	IL1RN	DIRA, ICIL-1RA, IL-1RN, IL-1ra, IL-1ra3, IL1F3, IL1RA, IRAP, MVCD4	interleukin 1 receptor antagonist	interleukin-1 receptor antagonist protein|IL1 inhibitor|intracellular IL-1 receptor antagonist type II|intracellular interleukin-1 receptor antagonist (icIL-1ra)|type II interleukin-1 receptor antagonist	2q14.1	2	NC_000002.12	113099365	113134016	plus	11	147679
9606	Homo sapiens	983	0	live	CDK1	CDC2, CDC28A, P34CDC2	cyclin dependent kinase 1	cyclin-dependent kinase 1|cell cycle controller CDC2|cell division control protein 2 homolog|cell division cycle 2, G1 to S and G2 to M|cell division protein kinase 1|p34 protein kinase	10q21.2	10	NC_000010.11	60778331	60794852	plus	9	116940
9606	Homo sapiens	4282	0	live	MIF	GIF, GLIF, MMIF	macrophage migration inhibitory factor	macrophage migration inhibitory factor|L-dopachrome isomerase|L-dopachrome tautomerase|epididymis secretory sperm binding protein|macrophage migration inhibitory factor (glycosylation-inhibiting factor)|phenylpyruvate tautomerase	22q11.23	22	NC_000022.11	23894383	23895223	plus	3	153620
9606	Homo sapiens	682	0	live	BSG	5F7, CD147, EMMPRIN, EMPRIN, HAb18G, OK, TCSF	basigin (Ok blood group)	basigin|OK blood group antigen|collagenase stimulatory factor|extracellular matrix metalloproteinase inducer|hepatoma-associated antigen|leukocyte activation antigen M6|tumor cell-derived collagenase stimulatory factor	19p13.3	19	NC_000019.10	571283	583493	plus	10	109480
9606	Homo sapiens	59272	0	live	ACE2	ACEH	angiotensin converting enzyme 2	angiotensin-converting enzyme 2|ACE-related carboxypeptidase|angiotensin I converting enzyme (peptidyl-dipeptidase A) 2|angiotensin I converting enzyme 2|angiotensin-converting enzyme homolog|angiotensin-converting enzyme-related carboxypeptidase|metalloprotease MPROT15|peptidyl-dipeptidase A|truncated angiotensin converting enzyme 2	Xp22.2	X	NC_000023.11	15518197	15607211	minus	22	300335
9606	Homo sapiens	217	0	live	ALDH2	ALDH-E2, ALDHI, ALDM	aldehyde dehydrogenase 2 family member	aldehyde dehydrogenase, mitochondrial|ALDH class 2|acetaldehyde dehydrogenase 2|aldehyde dehydrogenase 2 family (mitochondrial)|epididymis secretory sperm binding protein|liver mitochondrial ALDH|nucleus-encoded mitochondrial aldehyde dehydrogenase 2	12q24.12	12	NC_000012.12	111766933	111817532	plus	13	100650
9606	Homo sapiens	5747	0	live	PTK2	FADK, FADK 1, FAK, FAK1, FRNK, PPP1R71, p125FAK, pp125FAK	protein tyrosine kinase 2	focal adhesion kinase 1|FAK-related non-kinase polypeptide|PTK2 protein tyrosine kinase 2|focal adhesion kinase-related nonkinase|protein phosphatase 1 regulatory subunit 71	8q24.3	8	NC_000008.11	140657900	141002079	minus	47	600758
9606	Homo sapiens	1588	0	live	CYP19A1	ARO, ARO1, CPV1, CYAR, CYP19, CYPXIX, P-450AROM	cytochrome P450 family 19 subfamily A member 1	aromatase|cytochrome P-450AROM|cytochrome P450 19A1|cytochrome P450, family 19, subfamily A, polypeptide 1|cytochrome P450, subfamily XIX (aromatization of androgens)|estrogen synthase|estrogen synthetase|flavoprotein-linked monooxygenase|microsomal monooxygenase	15q21.2	15	NC_000015.10	51208057	51338596	minus	18	107910
9606	Homo sapiens	5888	0	live	RAD51	BRCC5, FANCR, HRAD51, HsRad51, HsT16930, MRMV2A, RECA, RAD51	RAD51 recombinase	DNA repair protein RAD51 homolog 1|BRCA1/BRCA2-containing complex, subunit 5|RAD51 homolog A|RecA, E. coli, homolog of|RecA-like protein|recombination protein A	15q15.1	15	NC_000015.10	40694774	40732340	plus	13	179617
9606	Homo sapiens	6720	0	live	SREBF1	HMD, IFAP2, SREBP1, bHLHd1	sterol regulatory element binding transcription factor 1	sterol regulatory element-binding protein 1|class D basic helix-loop-helix protein 1	17p11.2	17	NC_000017.11	17811334	17837017	minus	23	184756
9606	Homo sapiens	4088	0	live	SMAD3	HSPC193, HsT17436, JV15-2, LDS1C, LDS3, MADH3	SMAD family member 3	mothers against decapentaplegic homolog 3|MAD homolog 3|MAD, mothers against decapentaplegic homolog 3|SMA- and MAD-related protein 3|SMAD, mothers against DPP homolog 3|hMAD-3|hSMAD3|mad homolog JV15-2|mad protein homolog|mad3|mothers against DPP homolog 3	15q22.33	15	NC_000015.10	67065602	67195195	plus	13	603109
9606	Homo sapiens	5241	0	live	PGR	NR3C3, PR	progesterone receptor	progesterone receptor|nuclear receptor subfamily 3 group C member 3	11q22.1	11	NC_000011.10	101029624	101130681	minus	10	607311
9606	Homo sapiens	3949	0	live	LDLR	FH, FHC, FHCL1, LDLCQ2	low density lipoprotein receptor	low-density lipoprotein receptor|LDL receptor|low-density lipoprotein receptor class A domain-containing protein 3	19p13.2	19	NC_000019.10	11089432	11133820	plus	18	606945
9606	Homo sapiens	4288	0	live	MKI67	KIA, MIB-, MIB-1, PPP1R105	marker of proliferation Ki-67	proliferation marker protein Ki-67|Molecular Immunology Borstel antibody 1|antigen Ki67|antigen identified by monoclonal antibody Ki-67|proliferation-related Ki-67 antigen|protein phosphatase 1, regulatory subunit 105	10q26.2	10	NC_000010.11	128096659	128126423	minus	16	176741
9606	Homo sapiens	10135	0	live	NAMPT	1110035O14Rik, PBEF, PBEF1, VF, VISFATIN	nicotinamide phosphoribosyltransferase	nicotinamide phosphoribosyltransferase|NAmPRTase|pre-B cell-enhancing factor|pre-B-cell colony-enhancing factor 1	7q22.3	7	NC_000007.14	106248298	106284983	minus	11	608764
9606	Homo sapiens	1994	0	live	ELAVL1	ELAV1, HUR, Hua, MelG	ELAV like RNA binding protein 1	ELAV-like protein 1|ELAV (embryonic lethal, abnormal vision, Drosophila)-like 1 (Hu antigen R)|Hu antigen R|embryonic lethal, abnormal vision, drosophila, homolog-like 1|hu-antigen R	19p13.2	19	NC_000019.10	7958573	8005641	minus	7	603466
9606	Homo sapiens	3691	0	live	ITGB4	CD104, GP150	integrin subunit beta 4	integrin beta-4|CD104 antigen	17q25.1	17	NC_000017.11	75721339	75757819	plus	43	147557
9606	Homo sapiens	5465	0	live	PPARA	NR1C1, PPAR, PPAR-alpha, PPARalpha, hPPAR	peroxisome proliferator activated receptor alpha	peroxisome proliferator-activated receptor alpha|nuclear receptor subfamily 1 group C member 1|peroxisome proliferative activated receptor, alpha|peroxisome proliferator-activated nuclear receptor alpha variant 3	22q13.31	22	NC_000022.11	46150526	46243756	plus	14	170998
9606	Homo sapiens	7316	0	live	UBC	HMG20	ubiquitin C	polyubiquitin-C	12q24.31	12	NC_000012.12	124911646	124914650	minus	2	191340
9606	Homo sapiens	3265	0	live	HRAS	C-BAS/HAS, C-H-RAS, C-HA-RAS1, CTLO, H-RASIDX, HAMSV1, RASH1, p21ras, HRAS	HRas proto-oncogene, GTPase	GTPase HRas|GTP- and GDP-binding peptide B|Ha-Ras1 proto-oncoprotein|Harvey rat sarcoma viral oncogene homolog|Harvey rat sarcoma viral oncoprotein|Ras family small GTP binding protein H-Ras|c-has/bas p21 protein|p19 H-RasIDX protein|transformation gene: oncogene HAMSV|transforming protein p21|v-Ha-ras Harvey rat sarcoma viral oncogene homolog	11p15.5	11	NC_000011.10	532242	535576	minus	7	190020
9606	Homo sapiens	51548	0	live	SIRT6	SIR2L6	sirtuin 6	NAD-dependent protein deacetylase sirtuin-6|SIR2-like protein 6|regulatory protein SIR2 homolog 6|sir2-related protein type 6|sirtuin type 6	19p13.3	19	NC_000019.10	4174109	4182563	minus	9	606211
9606	Homo sapiens	1634	0	live	DCN	CSCD, DSPG2, PG40, PGII, PGS2, SLRR1B	decorin	decorin|bone proteoglycan II|dermatan sulphate proteoglycans II|proteoglycan core protein|small leucine-rich protein 1B	12q21.33	12	NC_000012.12	91140484	91182817	minus	9	125255
9606	Homo sapiens	7490	0	live	WT1	AWT1, GUD, NPHS4, WAGR, WIT-2, WT-1, WT33	WT1 transcription factor	Wilms tumor protein|Wilms tumor 1	11p13	11	NC_000011.10	32387775	32435539	minus	12	607102
9606	Homo sapiens	19	0	live	ABCA1	ABC-1, ABC1, CERP, HDLCQTL13, HDLDT1, HPALP1, TGD	ATP binding cassette subfamily A member 1	phospholipid-transporting ATPase ABCA1|ATP-binding cassette sub-family A member 1|ATP-binding cassette transporter A1|ATP-binding cassette, sub-family A (ABC1), member 1|cholesterol efflux regulatory protein|membrane-bound	9q31.1	9	NC_000009.12	104781006	104928155	minus	50	600046
9606	Homo sapiens	468	0	live	ATF4	CREB-2, CREB2, TAXREB67, TXREB	activating transcription factor 4	cyclic AMP-dependent transcription factor ATF-4|DNA-binding protein TAXREB67|cAMP response element-binding protein 2|cAMP-dependent transcription factor ATF-4|cAMP-responsive element-binding protein 2|cyclic AMP-responsive element-binding protein 2|tax-responsive enhancer element B67|tax-responsive enhancer element-binding protein 67	22q13.1	22	NC_000022.11	39514494	39522686	plus	3	604064
9606	Homo sapiens	55294	0	live	FBXW7	AGO, CDC4, FBW6, FBW7, FBX30, FBXO30, FBXW6, SEL-10, SEL10, hAgo, hCdc4	F-box and WD repeat domain containing 7	F-box/WD repeat-containing protein 7|F-box and WD repeat domain containing 7, E3 ubiquitin protein ligase|F-box and WD-40 domain protein 7 (archipelago homolog, Drosophila)|F-box protein FBW7|F-box protein FBX30|F-box protein SEL-10|archipelago|homolog of C elegans sel-10	4q31.3	4	NC_000004.12	152320544	152536873	minus	18	606278
9606	Homo sapiens	7428	0	live	VHL	HRCA1, RCA11, pVHL, VHL	von Hippel-Lindau tumor suppressor	von Hippel-Lindau disease tumor suppressor|elongin binding protein|protein G7|von Hippel-Lindau tumor suppressor, E3 ubiquitin protein ligase	3p25.3	3	NC_000003.12	10141778	10153667	plus	4	608537
9606	Homo sapiens	3486	0	live	IGFBP3	BP-53, IBP3	insulin like growth factor binding protein 3	insulin-like growth factor-binding protein 3|IBP-3|IGF-binding protein 3|IGFBP-3|acid stable subunit of the 140 K IGF complex|binding protein 29|binding protein 53|growth hormone-dependent binding protein	7p12.3	7	NC_000007.14	45912245	45921272	minus	5	146732
9606	Homo sapiens	6657	0	live	SOX2	ANOP3, MCOPS3	SRY-box transcription factor 2	transcription factor SOX-2|SRY (sex determining region Y)-box 2|SRY-box 2|SRY-related HMG-box gene 2|sex determining region Y-box 2|transcription factor SOX2	3q26.33	3	NC_000003.12	181711925	181714436	plus	1	184429
9606	Homo sapiens	4204	0	live	MECP2	AUTSX3, MRX16, MRX79, MRXS13, MRXSL, PPMX, RS, RTS, RTT	methyl-CpG binding protein 2	methyl-CpG-binding protein 2|meCp-2 protein	Xq28	X	NC_000023.11	154021573	154097717	minus	11	300005
9606	Homo sapiens	9365	0	live	KL	HFTC3A, KL	klotho	klotho|alpha-klotho	13q13.1	13	NC_000013.11	33016063	33066143	plus	6	604824
9606	Homo sapiens	3757	0	live	KCNH2	ERG-1, ERG1, H-ERG, HERG, HERG1, Kv11.1, LQT2, SQT1	potassium voltage-gated channel subfamily H member 2	potassium voltage-gated channel subfamily H member 2|eag homolog|eag-related protein 1|ether-a-go-go-related gene potassium channel 1|ether-a-go-go-related potassium channel protein|ether-a-go-go-related protein 1|human ether-a-go-go-related|long QT syndrome type 2|potassium channel, voltage gated eag related subfamily H, member 2|potassium voltage-gated channel, subfamily H (eag-related), member…	7q36.1	7	NC_000007.14	150944956	150978321	minus	19	152427
9606	Homo sapiens	23028	0	live	KDM1A	AOF2, BHC110, CPRF, KDM1, LSD1	lysine demethylase 1A	lysine-specific histone demethylase 1A|BRAF35-HDAC complex protein BHC110|FAD-binding protein BRAF35-HDAC complex, 110 kDa subunit|[histone H3]-dimethyl-L-lysine(4) FAD-dependent demethylase 1A|amine oxidase (flavin containing) domain 2|flavin-containing amine oxidase domain-containing protein 2|lysine (K)-specific demethylase 1A|lysine-specific histone demethylase 1	1p36.12	1	NC_000001.11	23019443	23083691	plus	21	609132
9606	Homo sapiens	2521	0	live	FUS	ALS6, ETM41, HNRNPP2, POMP75, TLS, altFUS, FUS	FUS RNA binding protein	RNA-binding protein FUS|75 kDa DNA-pairing protein|fus-like protein|fused in sarcoma|fusion gene in myxoid liposarcoma|heterogeneous nuclear ribonucleoprotein P2|oncogene FUS|oncogene TLS|translocated in liposarcoma protein	16p11.2	16	NC_000016.10	31180110	31194871	plus	15	137070
9606	Homo sapiens	7132	0	live	TNFRSF1A	CD120a, FPF, TBP1, TNF-R, TNF-R-I, TNF-R55, TNFAR, TNFR1, TNFR55, TNFR60, p55, p55-R, p60	TNF receptor superfamily member 1A	tumor necrosis factor receptor superfamily member 1A|TNF-R1|TNF-RI|TNFR-I|tumor necrosis factor binding protein 1|tumor necrosis factor receptor type 1|tumor necrosis factor-alpha receptor	12p13.31	12	NC_000012.12	6328771	6342076	minus	11	191190
9606	Homo sapiens	7405	0	live	UVRAG	DHTX, VPS38, p63	UV radiation resistance associated	UV radiation resistance-associated gene protein|beclin 1 binding protein|disrupted in heterotaxy	11q13.5	11	NC_000011.10	75815189	76144232	plus	23	602493
9606	Homo sapiens	1457	0	live	CSNK2A1	CK2A1, CKII, Cka1, Cka2, OCNDS	casein kinase 2 alpha 1	casein kinase II subunit alpha|CK2 catalytic subunit alpha|casein kinase 2, alpha 1 polypeptide|casein kinase II alpha 1 polypeptide pseudogene|casein kinase II alpha 1 subunit|protein kinase CK2	20p13	20	NC_000020.11	472498	543790	minus	14	115440
9606	Homo sapiens	5460	0	live	POU5F1	OCT3, OCT4, OTF-3, OTF3, OTF4, Oct-3, Oct-4	POU class 5 homeobox 1	POU domain, class 5, transcription factor 1|POU domain transcription factor OCT4|POU-type homeodomain-containing DNA-binding protein|octamer-binding protein 3|octamer-binding protein 4|octamer-binding transcription factor 3	6p21.33	6	NC_000006.12	31164337	31170682	minus	6	164177
9606	Homo sapiens	5563	0	live	PRKAA2	AMPK, AMPK2, AMPKa2, PRKAA	protein kinase AMP-activated catalytic subunit alpha 2	5'-AMP-activated protein kinase catalytic subunit alpha-2|5'-AMP-activated protein kinase, catalytic alpha-2 chain|ACACA kinase|AMP-activated protein kinase alpha-2 subunit variant 2|AMP-activated protein kinase alpha-2 subunit variant 3|AMPK alpha 2|AMPK subunit alpha-2|AMPK-alpha-2 chain|HMGCR kinase|acetyl-CoA carboxylase kinase|hydroxymethylglutaryl-CoA reductase kinase|protein kinase, AMP-ac…	1p32.2	1	NC_000001.11	56645314	56715335	plus	12	600497
9606	Homo sapiens	23410	0	live	SIRT3	SIR2L3	sirtuin 3	NAD-dependent protein deacetylase sirtuin-3, mitochondrial|NAD-dependent deacetylase sirtuin-3, mitochondrial|SIR2-like protein 3|mitochondrial nicotinamide adenine dinucleotide-dependent deacetylase|regulatory protein SIR2 homolog 3|silent mating type information regulation 2, S.cerevisiae, homolog 3|sir2-like 3|sirtuin type 3	11p15.5	11	NC_000011.10	215030	236931	minus	10	604481
9606	Homo sapiens	4087	0	live	SMAD2	CHTD8, JV18, JV18-1, LDS6, MADH2, MADR2, hMAD-2, hSMAD2	SMAD family member 2	mothers against decapentaplegic homolog 2|MAD homolog 2|SMAD, mothers against DPP homolog 2|Sma- and Mad-related protein 2|mother against DPP homolog 2	18q21.1	18	NC_000018.10	47808957	47931188	minus	18	601366
9606	Homo sapiens	2260	0	live	FGFR1	BFGFR, CD331, CEK, ECCL, FGFBR, FGFR-1, FLG, FLT-2, FLT2, HBGFR, HH2, HRTFDS, KAL2, N-SAM, OGD, bFGF-R-1	fibroblast growth factor receptor 1	fibroblast growth factor receptor 1|FGFR1/PLAG1 fusion|FMS-like tyrosine kinase 2|basic fibroblast growth factor receptor 1|fms-related tyrosine kinase 2|heparin-binding growth factor receptor|hydroxyaryl-protein kinase|proto-oncogene c-Fgr	8p11.23	8	NC_000008.11	38411143	38468635	minus	24	136350
9606	Homo sapiens	407029	0	live	MIR30A	MIRN30A, mir-30a	microRNA 30a	hsa-mir-30a	6q13	6	NC_000006.12	71403551	71403621	minus	1	612329
9606	Homo sapiens	90865	0	live	IL33	C9orf26, DVS27, IL1F11, NF-HEV, NFEHEV	interleukin 33	interleukin-33|DVS27-related protein|interleukin-1 family member 11|nuclear factor for high endothelial venules|nuclear factor from high endothelial venules	9p24.1	9	NC_000009.12	6214591	6257983	plus	11	608678
9606	Homo sapiens	2321	0	live	FLT1	FLT, FLT-1, VEGFR-1, VEGFR1	fms related receptor tyrosine kinase 1	vascular endothelial growth factor receptor 1|fms related tyrosine kinase 1|fms-like tyrosine kinase 1|fms-related tyrosine kinase 1 (vascular endothelial growth factor/vascular permeability factor receptor)|tyrosine-protein kinase FRT|tyrosine-protein kinase receptor FLT|vascular permeability factor receptor	13q12.3	13	NC_000013.11	28300346	28495128	minus	33	165070
9606	Homo sapiens	5578	0	live	PRKCA	AAG6, PKC-alpha, PKCA, PKCI+/-, PKCalpha, PRKACA	protein kinase C alpha	protein kinase C alpha type|PKC-A|aging-associated gene 6	17q24.2	17	NC_000017.11	66302613	66810743	plus	24	176960
9606	Homo sapiens	4973	0	live	OLR1	CLEC8A, LOX1, LOXIN, SCARE1, SLOX1	oxidized low density lipoprotein receptor 1	oxidized low-density lipoprotein receptor 1|C-type lectin domain family 8 member A|hLOX-1|lectin-type oxidized LDL receptor 1|ox LDL receptor 1|oxidized low density lipoprotein (lectin-like) receptor 1|oxidized low-density lipoprotein receptor 1, soluble form|scavenger receptor class E, member 1	12p13.2	12	NC_000012.12	10158301	10172132	minus	6	602601
9606	Homo sapiens	1387	0	live	CREBBP	CBP, KAT3A, MKHK1, RSTS, RSTS1	CREB binding protein	CREB-binding protein|histone lysine acetyltransferase CREBBP|protein-lysine acetyltransferase CREBBP	16p13.3	16	NC_000016.10	3725054	3880727	minus	33	600140
9606	Homo sapiens	23405	0	live	DICER1	DCR1, Dicer, Dicer1e, GLOW, HERNA, K12H4.8-LIKE, MNG1, RMSE2, aviD	dicer 1, ribonuclease III	endoribonuclease Dicer|Dicer1, Dcr-1 homolog|dicer 1, double-stranded RNA-specific endoribonuclease|dicer 1, ribonuclease type III|helicase MOI|helicase with RNAse motif	14q32.13	14	NC_000014.9	95086228	95158010	minus	37	606241
9606	Homo sapiens	3596	0	live	IL13	IL-13, P600	interleukin 13	interleukin-13	5q31.1	5	NC_000005.10	132656522	132661110	plus	6	147683
9606	Homo sapiens	6198	0	live	RPS6KB1	PS6K, S6K, S6K-beta-1, S6K1, STK14A, p70 S6KA, p70(S6K)-alpha, p70-S6K, p70-alpha	ribosomal protein S6 kinase B1	ribosomal protein S6 kinase beta-1|ribosomal protein S6 kinase I|ribosomal protein S6 kinase, 70kDa, polypeptide 1|serine/threonine kinase 14 alpha|serine/threonine-protein kinase 14A	17q23.1	17	NC_000017.11	59893121	59950574	plus	19	608938
9606	Homo sapiens	6513	0	live	SLC2A1	CSE, DYT17, DYT18, DYT9, EIG12, GLUT, GLUT-1, GLUT1, GLUT1DS, HTLVR, PED, SDCHCN	solute carrier family 2 member 1	solute carrier family 2, facilitated glucose transporter member 1|choreoathetosis/spasticity, episodic (paroxysmal choreoathetosis/spasticity)|glucose transporter type 1, erythrocyte/brain|hepG2 glucose transporter|human T-cell leukemia virus (I and II) receptor|receptor for HTLV-1 and HTLV-2|solute carrier family 2 (facilitated glucose transporter), member 1	1p34.2	1	NC_000001.11	42925353	42958868	minus	10	138140
9606	Homo sapiens	11200	0	live	CHEK2	CDS1, CHK2, HuCds1, LFS2, PP1425, RAD53, hCds1	checkpoint kinase 2	serine/threonine-protein kinase Chk2|CHK2 checkpoint homolog|cds1 homolog|checkpoint-like protein CHK2	22q12.1	22	NC_000022.11	28687743	28741866	minus	22	604373
9606	Homo sapiens	948	0	live	CD36	BDPLT10, CHDS7, FAT, GP3B, GP4, GPIV, PASIV, SCARB3	CD36 molecule	platelet glycoprotein 4|CD36 antigen (collagen type I receptor, thrombospondin receptor)|CD36 molecule (thrombospondin receptor)|GPIIIB|PAS IV|PAS-4 protein|cluster determinant 36|fatty acid translocase|glycoprotein IIIb|leukocyte differentiation antigen CD36|platelet glycoprotein IV|scavenger receptor class B, member 3	7q21.11	7	NC_000007.14	80602207	80679277	plus	19	173510
9606	Homo sapiens	1649	0	live	DDIT3	AltDDIT3, C/EBPzeta, CEBPZ, CHOP, CHOP-10, CHOP10, GADD153	DNA damage inducible transcript 3	DNA damage-inducible transcript 3 protein|C/EBP zeta|CCAAT/enhancer-binding protein homologous protein|alternative DDIT3 protein|c/EBP-homologous protein 10|growth arrest and DNA damage-inducible protein GADD153	12q13.3	12	NC_000012.12	57516588	57520517	minus	4	126337
9606	Homo sapiens	3481	0	live	IGF2	C11orf43, GRDF, IGF-II, PP9974, SRS3	insulin like growth factor 2	insulin-like growth factor II|T3M-11-derived growth factor|insulin-like growth factor 2 (somatomedin A)|insulin-like growth factor type 2|preptin	11p15.5	11	NC_000011.10	2129117	2149566	minus	9	147470
9606	Homo sapiens	7128	0	live	TNFAIP3	A20, AISBL, OTUD7C, TNFA1P2	TNF alpha induced protein 3	tumor necrosis factor alpha-induced protein 3|OTU domain-containing protein 7C|putative DNA-binding protein A20|tumor necrosis factor inducible protein A20|tumor necrosis factor, alpha induced protein 3|zinc finger protein A20	6q23.3	6	NC_000006.12	137866317	137883312	plus	13	191163
9606	Homo sapiens	1111	0	live	CHEK1	CHK1	checkpoint kinase 1	serine/threonine-protein kinase Chk1|CHK1 checkpoint homolog|Checkpoint, S. pombe, homolog of, 1|Chk1-S|cell cycle checkpoint kinase	11q24.2	11	NC_000011.10	125624910	125676255	plus	15	603078
9606	Homo sapiens	1977	0	live	EIF4E	AUTS19, CBP1, EIF4EL1, EIF4F, eIF-4E, EIF4E	eukaryotic translation initiation factor 4E	eukaryotic translation initiation factor 4E|eIF-4F 25 kDa subunit|eukaryotic translation initiation factor 4E-like 1|mRNA cap-binding protein	4q23	4	NC_000004.12	98879276	98929133	minus	9	133440
9606	Homo sapiens	3428	0	live	IFI16	IFNGIP1, PYHIN2	interferon gamma inducible protein 16	gamma-interferon-inducible protein 16|interferon-gamma induced protein IFI 16|interferon-inducible myeloid differentiation transcriptional activator	1q23.1	1	NC_000001.11	158999976	159055151	plus	15	147586
9606	Homo sapiens	846	0	live	CASR	CAR, EIG8, FHH, FIH, GPRC2A, HHC, HHC1, HYPOC1, NSHPT, PCAR1, hCasR	calcium sensing receptor	extracellular calcium-sensing receptor|parathyroid Ca(2+)-sensing receptor 1|parathyroid cell calcium-sensing receptor 1	3q13.33-q21.1	3	NC_000003.12	122183668	122291629	plus	11	601199
9606	Homo sapiens	11186	0	live	RASSF1	123F2, NORE2AA, RDA32, REH3P21, RASSF1	Ras association domain family member 1	ras association domain-containing protein 1|Ras association (RalGDS/AF-6) domain family member 1|WUGSC:H_LUCA12.5|cardiac-specific ras association domain family 1 protein|pancreas-specific ras association domain family 1 protein|tumor suppressor protein RDA32	3p21.31	3	NC_000003.12	50329786	50340836	minus	8	605082
9606	Homo sapiens	406937	0	live	MIR145	MIRN145, miR-145, miRNA145	microRNA 145	hsa-mir-145	5q32	5	NC_000005.10	149430646	149430733	plus	1	611795
9606	Homo sapiens	3643	0	live	INSR	CD220, HHF5	insulin receptor	insulin receptor|IR	19p13.2	19	NC_000019.10	7112257	7294414	minus	22	147670
9606	Homo sapiens	2034	0	live	EPAS1	ECYT4, HIF2A, HLF, MOP2, PASD2, bHLHe73	endothelial PAS domain protein 1	endothelial PAS domain-containing protein 1|EPAS-1|HIF-1-alpha-like factor|HIF-1alpha-like factor|HIF-2-alpha|HIF2-alpha|PAS domain-containing protein 2|basic-helix-loop-helix-PAS protein MOP2|class E basic helix-loop-helix protein 73|hypoxia-inducible factor 2 alpha|member of PAS protein 2	2p21	2	NC_000002.12	46297407	46386697	plus	17	603349
9606	Homo sapiens	2896	0	live	GRN	CLN11, GEP, GP88, PCDGF, PEPI, PGRN	granulin precursor	progranulin|PC cell-derived growth factor|acrogranin|epithelin|glycoprotein 88|glycoprotein of 88 Kda|granulin-epithelin|granulins|proepithelin	17q21.31	17	NC_000017.11	44345302	44353106	plus	14	138945
9606	Homo sapiens	6469	0	live	SHH	HHG1, HLP3, HPE3, MCOPCB5, SMMCI, ShhNC, TPT, TPTPS	sonic hedgehog signaling molecule	sonic hedgehog protein|shh unprocessed N-terminal signaling and C-terminal autoprocessing domains|sonic hedgehog homolog	7q36.3	7	NC_000007.14	155799980	155812463	minus	8	600725
9606	Homo sapiens	3620	0	live	IDO1	IDO, IDO-1, INDO	indoleamine 2,3-dioxygenase 1	indoleamine 2,3-dioxygenase 1|indolamine 2,3 dioxygenase|indole 2,3-dioxygenase|indoleamine-pyrrole 2,3-dioxygenase	8p11.21	8	NC_000008.11	39913891	39928790	plus	10	147435
9606	Homo sapiens	5591	0	live	PRKDC	DNA-PKC, DNA-PKcs, DNAPK, DNAPKc, DNPK1, HYRC, HYRC1, IMD26, XRCC7, p350	protein kinase, DNA-activated, catalytic subunit	DNA-dependent protein kinase catalytic subunit|DNA-PK catalytic subunit|hyper-radiosensitivity of murine scid mutation, complementing 1|p460|protein kinase, DNA-activated, catalytic polypeptide	8q11.21	8	NC_000008.11	47773111	47960136	minus	86	600899
9606	Homo sapiens	718	0	live	C3	AHUS5, ARMD9, ASPa, C3b, CPAMD1, HEL-S-62p, C3	complement C3	complement C3|C3 and PZP-like alpha-2-macroglobulin domain-containing protein 1|C3a anaphylatoxin|acylation-stimulating protein cleavage product|complement component 3|complement component C3a|complement component C3b|epididymis secretory sperm binding protein Li 62p|prepro-C3	19p13.3	19	NC_000019.10	6677704	6720650	minus	41	120700
9606	Homo sapiens	2670	0	live	GFAP	ALXDRD	glial fibrillary acidic protein	glial fibrillary acidic protein	17q21.31	17	NC_000017.11	44903159	44915552	minus	10	137780
9606	Homo sapiens	55384	0	live	MEG3	FP504, GTL2, LINC00023, NCRNA00023, PRO0518, PRO2160, onco-lncRNA-83, prebp1	maternally expressed 3	Very putative protein from MEG3 locus|long intergenic non-protein coding RNA 23|maternally expressed 3 (non-protein coding)	14q32.2	14	NC_000014.9	100826108	100861026	plus	13	605636
9606	Homo sapiens	2885	0	live	GRB2	ASH, EGFRBP-GRB2, Grb3-3, MST084, MSTP084, NCKAP2	growth factor receptor bound protein 2	growth factor receptor-bound protein 2|HT027|SH2/SH3 adapter GRB2|abundant SRC homology|epidermal growth factor receptor-binding protein GRB2|epididymis secretory sperm binding protein|growth factor receptor-bound protein 3|protein Ash	17q25.1	17	NC_000017.11	75318076	75405678	minus	6	108355
9606	Homo sapiens	1213	0	live	CLTC	CHC, CHC17, CLH-17L2, Hc, MRD56, CLTC	clathrin heavy chain	clathrin heavy chain 1|clathrin heavy chain on chromosome 17|clathrin, heavy polypeptide (Hc)|clathrin, heavy polypeptide-like 2	17q23.1	17	NC_000017.11	59619895	59696956	plus	32	118955
9606	Homo sapiens	5176	0	live	SERPINF1	EPC-1, OI12, OI6, PEDF, PIG35	serpin family F member 1	pigment epithelium-derived factor|alpha-2 antiplasmin|cell proliferation-inducing gene 35 protein|serine (or cysteine) proteinase inhibitor, clade F (alpha-2 antiplasmin, pigment epithelium derived factor), member 1|serpin peptidase inhibitor, clade F (alpha-2 antiplasmin, pigment epithelium derived factor), member 1|testis tissue sperm-binding protein Li 70n	17p13.3	17	NC_000017.11	1762060	1777565	plus	9	172860
9606	Homo sapiens	3297	0	live	HSF1	HSTF1	heat shock transcription factor 1	heat shock factor protein 1	8q24.3	8	NC_000008.11	144291603	144314720	plus	14	140580
9606	Homo sapiens	5580	0	live	PRKCD	ALPS3, CVID9, MAY1, PKCD, nPKC-delta	protein kinase C delta	protein kinase C delta type|protein kinase C delta VIII|tyrosine-protein kinase PRKCD	3p21.1	3	NC_000003.12	53161209	53192717	plus	22	176977
9606	Homo sapiens	4763	0	live	NF1	NFNS, VRNF, WSS	neurofibromin 1	neurofibromin|neurofibromatosis 1|neurofibromatosis-related protein NF-1|truncated neurofibromin 1	17q11.2	17	NC_000017.11	31094927	31377677	plus	58	613113
9606	Homo sapiens	1490	0	live	CCN2	CTGF, HCS24, IGFBP8, NOV2	cellular communication network factor 2	CCN family member 2|IBP-8|IGF-binding protein 8|IGFBP-8|connective tissue growth factor|hypertrophic chondrocyte-specific protein 24|insulin-like growth factor-binding protein 8	6q23.2	6	NC_000006.12	131948176	131951372	minus	5	121009
9606	Homo sapiens	811	0	live	CALR	CRT, HEL-S-99n, RO, SSA, cC1qR	calreticulin	calreticulin|CRP55|ERp60|HACBP|Sicca syndrome antigen A (autoantigen Ro; calreticulin)|calregulin|endoplasmic reticulum resident protein 60|epididymis secretory sperm binding protein Li 99n|grp60	19p13.13	19	NC_000019.10	12938609	12944489	plus	9	109091
9606	Homo sapiens	3099	0	live	HK2	HKII, HXK2	hexokinase 2	hexokinase-2|hexokinase type II|hexokinase-2, muscle|hexokinase-B|muscle form hexokinase	2p12	2	NC_000002.12	74834126	74893359	plus	19	601125
9606	Homo sapiens	406992	0	live	MIR210	MIRN210, mir-210	microRNA 210	hsa-mir-210	11p15.5	11	NC_000011.10	568089	568198	minus	1	612982
9606	Homo sapiens	3667	0	live	IRS1	HIRS-1	insulin receptor substrate 1	insulin receptor substrate 1	2q36.3	2	NC_000002.12	226731312	226799820	minus	2	147545
9606	Homo sapiens	6502	0	live	SKP2	FBL1, FBXL1, FLB1, p45	S-phase kinase associated protein 2	S-phase kinase-associated protein 2|CDK2/cyclin A-associated protein p45|F-box/LRR-repeat protein 1|S-phase kinase-associated protein 2, E3 ubiquitin protein ligase|p45skp2	5p13.2	5	NC_000005.10	36152067	36184319	plus	11	601436
9606	Homo sapiens	6615	0	live	SNAI1	SLUGH2, SNA, SNAH, SNAIL, SNAIL1, dJ710H13.1	snail family transcriptional repressor 1	zinc finger protein SNAI1|protein sna|protein snail homolog 1|snail 1 homolog|snail 1 zinc finger protein|snail family zinc finger 1|snail homolog 1	20q13.13	20	NC_000020.11	49982980	49988886	plus	3	604238
9606	Homo sapiens	26471	0	live	NUPR1	COM1, P8	nuclear protein 1, transcriptional regulator	nuclear protein 1|candidate of metastasis 1|nuclear protein, transcriptional regulator, 1|nuclear transcriptional regulator protein 1|protein p8	16p11.2	16	NC_000016.10	28532708	28538974	minus	3	614812
9606	Homo sapiens	1571	0	live	CYP2E1	CPE1, CYP2E, P450-J, P450C2E	cytochrome P450 family 2 subfamily E member 1	cytochrome P450 2E1|4-nitrophenol 2-hydroxylase|CYPIIE1|cytochrome P450, family 2, subfamily E, polypeptide 1|cytochrome P450, subfamily IIE (ethanol-inducible), polypeptide 1|cytochrome P450-J|flavoprotein-linked monooxygenase|microsomal monooxygenase|xenobiotic monooxygenase	10q26.3	10	NC_000010.11	133527363	133539123	plus	9	124040
9606	Homo sapiens	8737	0	live	RIPK1	AIEFL, IMD57, RIP, RIP-1, RIP1	receptor interacting serine/threonine kinase 1	receptor-interacting serine/threonine-protein kinase 1|cell death protein RIP|receptor (TNFRSF)-interacting serine-threonine kinase 1|receptor-interacting protein 1|receptor-interacting protein kinase 1|serine/threonine-protein kinase RIP	6p25.2	6	NC_000006.12	3063967	3115187	plus	16	603453
9606	Homo sapiens	11345	0	live	GABARAPL2	ATG8, ATG8C, GATE-16, GATE16, GEF-2, GEF2	GABA type A receptor associated protein like 2	gamma-aminobutyric acid receptor-associated protein-like 2|GABA(A) receptor-associated protein-like 2|MAP1 light chain 3 related protein|ganglioside expression factor 2|general protein transport factor p16|golgi-associated ATPase enhancer of 16 kDa	16q23.1	16	NC_000016.10	75566379	75577881	plus	4	607452
9606	Homo sapiens	1586	0	live	CYP17A1	CPT7, CYP17, P450C17, S17AH	cytochrome P450 family 17 subfamily A member 1	steroid 17-alpha-hydroxylase/17,20 lyase|17-alpha-hydroxyprogesterone aldolase|CYPXVII|cytochrome P450 17A1|cytochrome P450, family 17, subfamily A, polypeptide 1|cytochrome P450, subfamily XVII (steroid 17-alpha-hydroxylase), adrenal hyperplasia|cytochrome P450-C17|cytochrome P450c17|cytochrome p450 XVIIA1|steroid 17-alpha-monooxygenase	10q24.32	10	NC_000010.11	102830531	102837413	minus	8	609300
9606	Homo sapiens	4485	0	live	MST1	D3F15S2, DNF15S2, HGFL, MSP, NF15S2	macrophage stimulating 1	hepatocyte growth factor-like protein|hepatocyte growth factor-like protein homolog|macrophage stimulating 1 (hepatocyte growth factor-like)|macrophage-stimulating protein	3p21.31	3	NC_000003.12	49683947	49689523	minus	18	142408
9606	Homo sapiens	9451	0	live	EIF2AK3	PEK, PERK, WRS	eukaryotic translation initiation factor 2 alpha kinase 3	eukaryotic translation initiation factor 2-alpha kinase 3|PRKR-like endoplasmic reticulum kinase|pancreatic EIF2-alpha kinase|truncated eukaryotic translation initiation factor 2 alpha kinase 3	2p11.2	2	NC_000002.12	88556741	88627464	minus	19	604032
9606	Homo sapiens	7048	0	live	TGFBR2	AAT3, FAA3, LDS1B, LDS2, LDS2B, MFS2, RIIC, TAAD2, TBR-ii, TBRII, TGFR-2, TGFbeta-RII	transforming growth factor beta receptor 2	TGF-beta receptor type-2|TGF-beta receptor type IIB|TGF-beta type II receptor|tbetaR-II|transforming growth factor beta receptor 2 transcript variant SE|transforming growth factor beta receptor II|transforming growth factor beta receptor type IIC|transforming growth factor, beta receptor II (70/80kDa)|transforming growth factor, beta receptor II alpha|transforming growth factor, beta receptor II …	3p24.1	3	NC_000003.12	30606472	30694142	plus	11	190182
9606	Homo sapiens	2305	0	live	FOXM1	FKHL16A, FOXM1B, FOXM1C, HFH-11, HFH11, HNF-3, INS-1, MPHOSPH2, MPP-2, MPP2, PIG29, TRIDENT, FOXM1	forkhead box M1	forkhead box protein M1|Forkhead, drosophila, homolog-like 16|HNF-3/fork-head homolog 11|M-phase phosphoprotein 2|MPM-2 reactive phosphoprotein 2|forkhead box M1-D|forkhead-related protein FKHL16|hepatocyte nuclear factor 3 forkhead homolog 11|transcription factor Trident|winged-helix factor from INS-1 cells	12p13.33	12	NC_000012.12	2857680	2877174	minus	11	602341
9606	Homo sapiens	10673	0	live	TNFSF13B	BAFF, BLYS, CD257, DTL, TALL-1, TALL1, THANK, TNFSF20, TNLG7A, ZTNF4	TNF superfamily member 13b	tumor necrosis factor ligand superfamily member 13B|ApoL related ligand TALL-1|B-cell-activating factor|B-lymphocyte stimulator|Delta4 BAFF|TNF and ApoL-related leukocyte expressed ligand 1|TNF homolog that activates apoptosis|delta BAFF|dendritic cell-derived TNF-like molecule|epididymis secretory sperm binding protein|tumor necrosis factor (ligand) superfamily, member 13b|tumor necrosis factor …	13q33.3	13	NC_000013.11	108268240	108308484	plus	7	603969
9606	Homo sapiens	6464	0	live	SHC1	SHC, SHCA	SHC adaptor protein 1	SHC-transforming protein 1|SH2 domain protein C1|SHC (Src homology 2 domain containing) transforming protein 1|SHC-transforming protein 3|SHC-transforming protein A	1q21.3	1	NC_000001.11	154962298	154974492	minus	14	600560
9606	Homo sapiens	4218	0	live	RAB8A	MEL, RAB8	RAB8A, member RAS oncogene family	ras-related protein Rab-8A|mel transforming oncogene (RAB8 homolog)|mel transforming oncogene (derived from cell line NK14)|mel transforming oncogene (derived from cell line NK14)- RAB8 homolog|oncogene c-mel|ras-associated protein RAB8	19p13.11	19	NC_000019.10	16111889	16134234	plus	8	165040
9606	Homo sapiens	959	0	live	CD40LG	CD154, CD40L, HIGM1, IGM, IMD3, T-BAM, TNFSF5, TRAP, gp39, hCD40L	CD40 ligand	CD40 ligand|CD40 antigen ligand|CD40-L|T-B cell-activating molecule|T-cell antigen Gp39|TNF-related activation protein|tumor necrosis factor (ligand) superfamily member 5	Xq26.3	X	NC_000023.11	136648158	136660390	plus	5	300386
9606	Homo sapiens	958	0	live	CD40	Bp50, CDW40, TNFRSF5, p50	CD40 molecule	tumor necrosis factor receptor superfamily member 5|B cell surface antigen CD40|B cell-associated molecule|CD40 molecule, TNF receptor superfamily member 5|CD40L receptor	20q13.12	20	NC_000020.11	46118242	46129858	plus	9	109535
9606	Homo sapiens	4854	0	live	NOTCH3	CADASIL, CADASIL1, CASIL, IMF2, LMNS	notch receptor 3	neurogenic locus notch homolog protein 3|Notch homolog 3|notch 3	19p13.12	19	NC_000019.10	15159038	15200995	minus	33	600276
9606	Homo sapiens	5371	0	live	PML	MYL, PP8675, RNF71, TRIM19	PML nuclear body scaffold	protein PML|E3 SUMO-protein ligase PML|PML/RARA fusion|RING finger protein 71|RING-type E3 SUMO transferase PML|probable transcription factor PML|promyelocytic leukemia protein|promyelocytic leukemia, inducer of|tripartite motif protein TRIM19|tripartite motif-containing protein 19	15q24.1	15	NC_000015.10	73994716	74047827	plus	10	102578
9606	Homo sapiens	860	0	live	RUNX2	AML3, CBF-alpha-1, CBFA1, CCD, CCD1, CLCD, OSF-2, OSF2, PEA2aA, PEBP2aA	RUNX family transcription factor 2	runt-related transcription factor 2|PEA2-alpha A|PEBP2-alpha A|SL3-3 enhancer factor 1 alpha A subunit|SL3/AKV core-binding factor alpha A subunit|acute myeloid leukemia 3 protein|core-binding factor, runt domain, alpha subunit 1|oncogene AML-3|osteoblast-specific transcription factor 2|polyomavirus enhancer-binding protein 2 alpha A subunit|runt related transcription factor 2	6p21.1	6	NC_000006.12	45328330	45551082	plus	10	600211
9606	Homo sapiens	648	0	live	BMI1	FLVI2/BMI1, PCGF4, RNF51, flvi-2/bmi-1	BMI1 proto-oncogene, polycomb ring finger	polycomb complex protein BMI-1|B lymphoma Mo-MLV insertion region 1 homolog|BMI1 polycomb ring finger oncogene|BMI1 polycomb ring finger proto-oncogene|murine leukemia viral (bmi-1) oncogene homolog|polycomb group RING finger protein 4|polycomb group protein Bmi1|ring finger protein 51	10p12.2	10	NC_000010.11	22321099	22331484	plus	10	164831
9606	Homo sapiens	7431	0	live	VIM		vimentin	vimentin|epididymis secretory sperm binding protein	10p13	10	NC_000010.11	17228241	17237593	plus	10	193060
9606	Homo sapiens	10399	0	live	RACK1	GNB2L1, Gnb2-rs1, H12.3, HLC-7, PIG21	receptor for activated C kinase 1	receptor of activated protein C kinase 1|cell proliferation-inducing gene 21 protein|guanine nucleotide binding protein (G protein), beta polypeptide 2-like 1|guanine nucleotide binding protein beta polypeptide 2-like 1|guanine nucleotide-binding protein subunit beta-2-like 1|guanine nucleotide-binding protein subunit beta-like protein 12.3|human lung cancer oncogene 7 protein|lung cancer oncogen…	5q35.3	5	NC_000005.10	181236897	181243906	minus	8	176981
9606	Homo sapiens	5820	0	live	PVT1	LINC00079, MIR1204HG, NCRNA00079, onco-lncRNA-100	Pvt1 oncogene	CXCR4/PVT1 fusion|HIST1H2BD/PVT1 fusion|MIR1204, MIR1205, MIR1206 and MIR1207 host|Oncogene PVT-1 (MYC activator)|PVT1/CASC8 fusion|PVT1/CCDC26 fusion|PVT1/IFRD1 fusion|PVT1/IRF2BP2 fusion|PVT1/LINC00824 fusion|PVT1/MYC fusion|PVT1/NFIL3 fusion|PVT1/NSMCE2 fusion|PVT1/SPRY2 fusion|PVT1/UBB fusion|Pvt1 oncogene (non-protein coding)|RP11-89K10/PVT1 fusion|long intergenic non-protein coding RNA 79|p…	8q24.21	8	NC_000008.11	127794533	128101253	plus	9	165140
9606	Homo sapiens	3956	0	live	LGALS1	GAL1, GBP	galectin 1	galectin-1|14 kDa laminin-binding protein|14 kDa lectin|HBL|HLBP14|HPL|S-Lac lectin 1|beta-galactoside-binding lectin L-14-I|beta-galactoside-binding protein 14kDa|epididymis secretory sperm binding protein|gal-1|galaptin|lactose-binding lectin 1|lectin, galactoside-binding, soluble, 1|putative MAPK-activating protein PM12	22q13.1	22	NC_000022.11	37675636	37679802	plus	4	150570
9606	Homo sapiens	4018	0	live	LPA	AK38, APOA, LP	lipoprotein(a)	apolipoprotein(a)|antiangiogenic AK38 protein|apo(a)|lipoprotein, Lp(a)|lp(a)	6q25.3-q26	6	NC_000006.12	160531482	160664275	minus	39	152200
9606	Homo sapiens	4323	0	live	MMP14	MMP-14, MMP-X1, MT-MMP, MT-MMP 1, MT1-MMP, MT1MMP, MTMMP1, WNCHRS	matrix metallopeptidase 14	matrix metalloproteinase-14|matrix metallopeptidase 14 (membrane-inserted)|membrane type 1 metalloprotease|membrane-type-1 matrix metalloproteinase	14q11.2	14	NC_000014.9	22836585	22847758	plus	10	600754
9606	Homo sapiens	4792	0	live	NFKBIA	EDAID2, IKBA, MAD-3, NFKBI	NFKB inhibitor alpha	NF-kappa-B inhibitor alpha|I-kappa-B-alpha|IkappaBalpha|ikB-alpha|major histocompatibility complex enhancer-binding protein MAD3|nuclear factor of kappa light chain gene enhancer in B-cells|nuclear factor of kappa light polypeptide gene enhancer in B-cells inhibitor, alpha	14q13.2	14	NC_000014.9	35401513	35404749	minus	6	164008
9606	Homo sapiens	26291	0	live	FGF21		fibroblast growth factor 21	fibroblast growth factor 21	19q13.33	19	NC_000019.10	48755524	48758330	plus	4	609436
9606	Homo sapiens	3559	0	live	IL2RA	CD25, IDDM10, IL2R, IMD41, TCGFR, p55	interleukin 2 receptor subunit alpha	interleukin-2 receptor subunit alpha|IL-2 receptor subunit alpha|IL-2R subunit alpha|TAC antigen|interleukin 2 receptor, alpha	10p15.1	10	NC_000010.11	6010689	6062367	minus	8	147730
9606	Homo sapiens	1509	0	live	CTSD	CLN10, CPSD, HEL-S-130P	cathepsin D	cathepsin D|ceroid-lipofuscinosis, neuronal 10|epididymis secretory sperm binding protein Li 130P|lysosomal aspartyl peptidase|lysosomal aspartyl protease	11p15.5	11	NC_000011.10	1752755	1763927	minus	9	116840
9606	Homo sapiens	8091	0	live	HMGA2	BABL, HMGI-C, HMGIC, LIPO, SRS5, STQTL9	high mobility group AT-hook 2	high mobility group protein HMGI-C|HMGA2/KRT121P fusion	12q14.3	12	NC_000012.12	65824460	65966291	plus	8	600698
9606	Homo sapiens	4734	0	live	NEDD4	NEDD4-1, RPF1	NEDD4 E3 ubiquitin protein ligase	E3 ubiquitin-protein ligase NEDD4|HECT-type E3 ubiquitin transferase NEDD4|cell proliferation-inducing gene 53 protein|neural precursor cell expressed, developmentally down-regulated 4, E3 ubiquitin protein ligase|receptor-potentiating factor 1	15q21.3	15	NC_000015.10	55826917	55993612	minus	33	602278
9606	Homo sapiens	301	0	live	ANXA1	ANX1, LPC1	annexin A1	annexin A1|annexin I (lipocortin I)|annexin-1|calpactin II|calpactin-2|chromobindin-9|epididymis secretory sperm binding protein|phospholipase A2 inhibitory protein	9q21.13	9	NC_000009.12	73151865	73170393	plus	15	151690
9606	Homo sapiens	1958	0	live	EGR1	AT225, G0S30, KROX-24, NGFI-A, TIS8, ZIF-268, ZNF225	early growth response 1	early growth response protein 1|EGR-1|nerve growth factor-induced protein A|transcription factor ETR103|transcription factor Zif268|zinc finger gene 225|zinc finger protein 225|zinc finger protein Krox-24	5q31.2	5	NC_000005.10	138465479	138469303	plus	2	128990
9606	Homo sapiens	406935	0	live	MIR143	MIRN143, mir-143	microRNA 143	hsa-mir-143	5q32	5	NC_000005.10	149428918	149429023	plus	1	612117
9606	Homo sapiens	2022	0	live	ENG	END, HHT1, ORW1	endoglin	endoglin|CD105 antigen	9q34.11	9	NC_000009.12	127815012	127854773	minus	15	131195
9606	Homo sapiens	2081	0	live	ERN1	IRE1, IRE1P, IRE1a, hIRE1p	endoplasmic reticulum to nucleus signaling 1	serine/threonine-protein kinase/endoribonuclease IRE1|ER to nucleus signalling 1|inositol-requiring 1|inositol-requiring enzyme 1|inositol-requiring protein 1|ire1-alpha|protein kinase/endoribonuclease	17q23.3	17	NC_000017.11	64039142	64132469	minus	22	604033
9606	Homo sapiens	1051	0	live	CEBPB	C/EBP-beta, IL6DBP, NF-IL6, TCF5	CCAAT enhancer binding protein beta	CCAAT/enhancer-binding protein beta|CCAAT/enhancer binding protein (C/EBP), beta|interleukin 6-dependent DNA-binding protein|nuclear factor NF-IL6|nuclear factor of interleukin 6|transcription factor 5|transcription factor C/EBP beta	20q13.13	20	NC_000020.11	50190583	50192690	plus	1	189965
9606	Homo sapiens	7351	0	live	UCP2	BMIQ4, SLC25A8, UCPH	uncoupling protein 2	mitochondrial uncoupling protein 2|solute carrier family 25 member 8|uncoupling protein 2 (mitochondrial, proton carrier)	11q13.4	11	NC_000011.10	73974671	73983202	minus	10	601693
9606	Homo sapiens	7412	0	live	VCAM1	CD106, INCAM-100	vascular cell adhesion molecule 1	vascular cell adhesion protein 1|CD106 antigen	1p21.2	1	NC_000001.11	100719742	100739045	plus	9	192225
9606	Homo sapiens	340061	0	live	STING1	ERIS, MITA, MPYS, NET23, SAVI, STING, STING-beta, TMEM173, hMITA, hSTING	stimulator of interferon response cGAMP interactor 1	stimulator of interferon genes protein|N-terminal methionine-proline-tyrosine-serine plasma membrane tetraspanner|endoplasmic reticulum IFN stimulator|endoplasmic reticulum interferon stimulator|mitochondrial mediator of IRF3 activation|stimulator of interferon protein|transmembrane protein 173	5q31.2	5	NC_000005.10	139475533	139482758	minus	9	612374
9606	Homo sapiens	23476	0	live	BRD4	CAP, HUNK1, HUNKI, MCAP	bromodomain containing 4	bromodomain-containing protein 4|chromosome-associated protein|mitotic chromosome-associated protein	19p13.12	19	NC_000019.10	15235519	15332539	minus	23	608749
9606	Homo sapiens	545	0	live	ATR	FCTCS, FRP1, MEC1, SCKL, SCKL1	ATR serine/threonine kinase	serine/threonine-protein kinase ATR|FRAP-related protein-1|MEC1, mitosis entry checkpoint 1, homolog|ataxia telangiectasia and Rad3-related protein	3q23	3	NC_000003.12	142449235	142578793	minus	49	601215
9606	Homo sapiens	283131	0	live	NEAT1	LINC00084, NCRNA00084, TncRNA, VINC	nuclear paraspeckle assembly transcript 1	MENepsilon/beta|long intergenic non-protein coding RNA 84|nuclear enriched abundant transcript 1|nuclear paraspeckle assembly transcript 1 (non-protein coding)|trophoblast MHC class II suppressor|trophoblast-derived noncoding RNA|virus inducible non-coding RNA	11q13.1	11	NC_000011.10	65422798	65445540	plus	1	612769
9606	Homo sapiens	3456	0	live	IFNB1	IFB, IFF, IFN-beta, IFNB	interferon beta 1	interferon beta|fibroblast interferon|interferon, beta 1, fibroblast|interferon-beta	9p21.3	9	NC_000009.12	21077104	21077942	minus	1	147640
9606	Homo sapiens	406932	0	live	MIR140	MIRN140, SEDN, miRNA140, mir-140	microRNA 140	hsa-mir-140	16q22.1	16	NC_000016.10	69933081	69933180	plus	1	611894
9606	Homo sapiens	11152	0	live	WDR45	JM5, NBIA4, NBIA5, WDRX1, WIPI-4, WIPI4	WD repeat domain 45	WD repeat domain phosphoinositide-interacting protein 4|WD repeat domain, X-linked 1|WD repeat-containing protein 45|WD45 repeat protein interacting with phosphoinositides 4|neurodegeneration with brain iron accumulation 4|neurodegeneration with brain iron accumulation 5	Xp11.23	X	NC_000023.11	49074442	49101178	minus	13	300526
9606	Homo sapiens	54822	0	live	TRPM7	ALSPDC, CHAK, CHAK1, LTRPC7, LTrpC-7, TRP-PLIK	transient receptor potential cation channel subfamily M member 7	transient receptor potential cation channel subfamily M member 7|LTRPC ion channel family member 7|channel-kinase 1|long transient receptor potential channel 7|transient receptor potential-phospholipase C-interacting kinase	15q21.2	15	NC_000015.10	50557158	50686797	minus	43	605692
9606	Homo sapiens	947	0	live	CD34		CD34 molecule	hematopoietic progenitor cell antigen CD34|CD34 antigen	1q32.2	1	NC_000001.11	207880972	207911125	minus	8	142230
9606	Homo sapiens	302	0	live	ANXA2	ANX2, ANX2L4, CAL1H, HEL-S-270, LIP2, LPC2, LPC2D, P36, PAP-IV	annexin A2	annexin A2|annexin II|annexin-2|calpactin I heavy chain|calpactin I heavy polypeptide|calpactin-1 heavy chain|chromobindin 8|epididymis secretory protein Li 270|epididymis secretory sperm binding protein|lipocortin II|placental anticoagulant protein IV|protein I	15q22.2	15	NC_000015.10	60347151	60398025	minus	16	151740
9606	Homo sapiens	572	0	live	BAD	BBC2, BCL2L8	BCL2 associated agonist of cell death	bcl2-associated agonist of cell death|BCL-X/BCL-2 binding protein|BCL2-antagonist of cell death protein|BCL2-binding component 6|BCL2-binding protein|bcl-2-binding component 6|bcl-2-like protein 8|bcl-XL/Bcl-2-associated death promoter|bcl2 antagonist of cell death|bcl2-L-8	11q13.1	11	NC_000011.10	64269828	64284704	minus	4	603167
9606	Homo sapiens	7474	0	live	WNT5A	hWNT5A	Wnt family member 5A	protein Wnt-5a|WNT-5A protein|epididymis secretory sperm binding protein|wingless-type MMTV integration site family, member 5A	3p14.3	3	NC_000003.12	55465715	55505261	minus	15	164975
9606	Homo sapiens	285	0	live	ANGPT2	AGPT2, ANG2, LMPHM10	angiopoietin 2	angiopoietin-2|Tie2-ligand|angiopoietin-2B|angiopoietin-2a	8p23.1	8	NC_000008.11	6499632	6563245	minus	9	601922
9606	Homo sapiens	684	0	live	BST2	CD317, HM1.24, TETHERIN	bone marrow stromal cell antigen 2	bone marrow stromal antigen 2|BST-2|HM1.24 antigen|NPC-A-7|antiviral factor tetherin	19p13.11	19	NC_000019.10	17402939	17405630	minus	5	600534
9606	Homo sapiens	1788	0	live	DNMT3A	DNMT3A2, HESJAS, M.HsaIIIA, TBRS	DNA methyltransferase 3 alpha	DNA (cytosine-5)-methyltransferase 3A|DNA (cytosine-5-)-methyltransferase 3 alpha|DNA MTase HsaIIIA|DNA cytosine methyltransferase 3A2|cysteine methyltransferase DNMT3A	2p23.3	2	NC_000002.12	25227874	25342590	minus	34	602769
9606	Homo sapiens	1508	0	live	CTSB	APPS, CPSB, RECEUP	cathepsin B	cathepsin B|APP secretase|amyloid precursor protein secretase|cathepsin B1|cysteine protease|epididymis secretory sperm binding protein	8p23.1	8	NC_000008.11	11842524	11868087	minus	14	116810
9606	Homo sapiens	8795	0	live	TNFRSF10B	CD262, DR5, KILLER, KILLER/DR5, TRAIL-R2, TRAILR2, TRICK2, TRICK2A, TRICK2B, TRICKB, ZTNFR9	TNF receptor superfamily member 10b	tumor necrosis factor receptor superfamily member 10B|Fas-like protein|TNF-related apoptosis-inducing ligand receptor 2|apoptosis inducing protein TRICK2A/2B|apoptosis inducing receptor TRAIL-R2|cytotoxic TRAIL receptor-2|death domain containing receptor for TRAIL/Apo-2L|death receptor 5|p53-regulated DNA damage-inducible cell death receptor(killer)|tumor necrosis factor receptor superfamily, mem…	8p21.3	8	NC_000008.11	23020133	23069031	minus	10	603612
9606	Homo sapiens	8542	0	live	APOL1	APO-L, APOL, APOL-I, FSGS4	apolipoprotein L1	apolipoprotein L1|apolipoprotein L 1|apolipoprotein L1-B3	22q12.3	22	NC_000022.11	36253071	36267531	plus	8	603743
9606	Homo sapiens	406952	0	live	MIR17	MIR17-5p, MIR91, MIRN17, MIRN91, hsa-mir-17, miR-17, miR17-3p, miRNA17, miRNA91	microRNA 17		13q31.3	13	NC_000013.11	91350605	91350688	plus	1	609416
9606	Homo sapiens	7534	0	live	YWHAZ	14-3-3-zeta, HEL-S-3, HEL-S-93, HEL4, KCIP-1, POPCHAS, YWHAD	tyrosine 3-monooxygenase/tryptophan 5-monooxygenase activation protein zeta	14-3-3 protein zeta/delta|14-3-3 delta|14-3-3 protein/cytosolic phospholipase A2|14-3-3 zeta|epididymis luminal protein 4|epididymis secretory protein Li 3|epididymis secretory protein Li 93|phospholipase A2|protein kinase C inhibitor protein-1|tyrosine 3-monooxygenase/tryptophan 5-monooxygenase activation protein, delta polypeptide|tyrosine 3-monooxygenase/tryptophan 5-monooxygenase activation p…	8q22.3	8	NC_000008.11	100916523	100954068	minus	12	601288
9606	Homo sapiens	5894	0	live	RAF1	CMD1NN, CRAF, NS5, Raf-1, c-Raf	Raf-1 proto-oncogene, serine/threonine kinase	RAF proto-oncogene serine/threonine-protein kinase|C-Raf proto-oncogene, serine/threonine kinase|Oncogene RAF1|proto-oncogene c-RAF|raf proto-oncogene serine/threonine protein kinase|v-raf-1 murine leukemia viral oncogene homolog 1|v-raf-1 murine leukemia viral oncogene-like protein 1	3p25.2	3	NC_000003.12	12583601	12664117	minus	22	164760
9606	Homo sapiens	23586	0	live	DDX58	RIG-I, RIG1, RIGI, RLR-1, SGMRT2	DExD/H-box helicase 58	antiviral innate immune response receptor RIG-I|DEAD (Asp-Glu-Ala-Asp) box polypeptide 58|DEAD box protein 58|DEAD/H (Asp-Glu-Ala-Asp/His) box polypeptide|RNA helicase RIG-I|probable ATP-dependent RNA helicase DDX58|retinoic acid-inducible gene 1 protein|retinoic acid-inducible gene I protein	9p21.1	9	NC_000009.12	32455302	32526196	minus	18	609631
9606	Homo sapiens	54209	0	live	TREM2	PLOSL2, TREM-2, Trem2a, Trem2b, Trem2c	triggering receptor expressed on myeloid cells 2	triggering receptor expressed on myeloid cells 2|triggering receptor expressed on monocytes 2|triggering receptor expressed on myeloid cells 2a	6p21.1	6	NC_000006.12	41158508	41163116	minus	5	605086
9606	Homo sapiens	5610	0	live	EIF2AK2	DYT33, EIF2AK1, LEUDEN, PKR, PPP1R83, PRKR	eukaryotic translation initiation factor 2 alpha kinase 2	interferon-induced, double-stranded RNA-activated protein kinase|P1/eIF-2A protein kinase|double stranded RNA activated protein kinase|eIF-2A protein kinase 2|interferon-inducible elF2alpha kinase|p68 kinase|protein kinase R|protein kinase, interferon-inducible double stranded RNA dependent|protein phosphatase 1, regulatory subunit 83|tyrosine-protein kinase EIF2AK2	2p22.2	2	NC_000002.12	37099210	37157065	minus	17	176871
9606	Homo sapiens	3689	0	live	ITGB2	CD18, LAD, LCAMB, LFA-1, MAC-1, MF17, MFI7	integrin subunit beta 2	integrin beta-2|cell surface adhesion glycoprotein (LFA-1/CR3/P150,959 beta subunit precursor)|complement component 3 receptor 3 and 4 subunit|complement receptor C3 beta-subunit|integrin beta chain, beta 2|integrin, beta 2 (complement component 3 receptor 3 and 4 subunit)|leukocyte cell adhesion molecule CD18|leukocyte-associated antigens CD18/11A, CD18/11B, CD18/11C|truncated integrin beta-2	21q22.3	21	NC_000021.9	44885949	44928815	minus	17	600065
9606	Homo sapiens	4615	0	live	MYD88	IMD68D, MYD88	MYD88 innate immune signal transduction adaptor	myeloid differentiation primary response protein MyD88|mutant myeloid differentiation primary response 88|myeloid differentiation primary response 88|myeloid differentiation primary response gene (88)	3p22.2	3	NC_000003.12	38138661	38143022	plus	6	602170
9606	Homo sapiens	3708	0	live	ITPR1	ACV, CLA4, INSP3R1, IP3R, IP3R1, PPP1R94, SCA15, SCA16, SCA29	inositol 1,4,5-trisphosphate receptor type 1	inositol 1,4,5-trisphosphate receptor type 1|IP3 receptor|IP3R 1|inositol 1,4,5-triphosphate receptor, type 1|protein phosphatase 1, regulatory subunit 94|type 1 InsP3 receptor|type 1 inositol 1,4,5-trisphosphate receptor	3p26.1	3	NC_000003.12	4493348	4847506	plus	62	147265
9606	Homo sapiens	3661	0	live	IRF3	IIAE7	interferon regulatory factor 3	interferon regulatory factor 3	19q13.33	19	NC_000019.10	49659572	49665857	minus	10	603734
9606	Homo sapiens	9314	0	live	KLF4	EZF, GKLF	Kruppel like factor 4	Krueppel-like factor 4|Kruppel-like factor 4 (gut)|endothelial Kruppel-like zinc finger protein|epithelial zinc finger protein EZF|gut Kruppel-like factor|gut-enriched krueppel-like factor	9q31.2	9	NC_000009.12	107484852	107489769	minus	4	602253
9606	Homo sapiens	2017	0	live	CTTN	EMS1	cortactin	src substrate cortactin|1110020L01Rik|amplaxin|ems1 sequence (mammary tumor and squamous cell carcinoma-associated (p80/85 src substrate)|epididymis secretory sperm binding protein|oncogene EMS1	11q13.3	11	NC_000011.10	70398529	70436579	plus	20	164765
9606	Homo sapiens	540	0	live	ATP7B	PWD, WC1, WD, WND	ATPase copper transporting beta	copper-transporting ATPase 2|ATPase, Cu(2+)- transporting, beta polypeptide|ATPase, Cu++ transporting, beta polypeptide|Wilson disease-associated protein|copper pump 2|copper-transporting protein ATP7B	13q14.3	13	NC_000013.11	51932669	52012130	minus	29	606882
9606	Homo sapiens	216	0	live	ALDH1A1	ALDC, ALDH-E1, ALDH1, ALDH11, HEL-9, HEL-S-53e, HEL12, PUMB1, RALDH1	aldehyde dehydrogenase 1 family member A1	aldehyde dehydrogenase 1A1|3-deoxyglucosone dehydrogenase|ALDH class 1|ALHDII|RALDH 1|acetaldehyde dehydrogenase 1|aldehyde dehydrogenase 1, soluble|aldehyde dehydrogenase, liver cytosolic|epididymis luminal protein 12|epididymis luminal protein 9|epididymis secretory sperm binding protein Li 53e|retinal dehydrogenase 1|retinaldehyde dehydrogenase 1	9q21.13	9	NC_000009.12	72900671	72953053	minus	13	100640
9606	Homo sapiens	7341	0	live	SUMO1	DAP1, GMP1, OFC10, PIC1, SENP2, SMT3, SMT3C, SMT3H3, UBL1	small ubiquitin like modifier 1	small ubiquitin-related modifier 1|GAP modifying protein 1|SMT3 homolog 3|SMT3 suppressor of mif two 3 homolog 1|sentrin|ubiquitin-homology domain protein PIC1|ubiquitin-like protein SMT3C|ubiquitin-like protein UBL1	2q33.1	2	NC_000002.12	202206171	202238597	minus	7	601912
9606	Homo sapiens	7442	0	live	TRPV1	VR1	transient receptor potential cation channel subfamily V member 1	transient receptor potential cation channel subfamily V member 1|OTRPC1|capsaicin receptor|osm-9-like TRP channel 1|transient receptor potential vanilloid 1a|transient receptor potential vanilloid 1b|vanilloid receptor subtype 1	17p13.2	17	NC_000017.11	3565446	3609411	minus	19	602076
9606	Homo sapiens	9212	0	live	AURKB	AIK2, AIM-1, AIM1, ARK-2, ARK2, AurB, IPL1, PPP1R48, STK-1, STK12, STK5, aurkb-sv1, aurkb-sv2	aurora kinase B	aurora kinase B|aurora kinase B-Sv1|aurora kinase B-Sv2|aurora- and Ipl1-like midbody-associated protein 1|aurora-1|aurora-B|aurora-related kinase 2|aurora/IPL1-related kinase 2|protein phosphatase 1, regulatory subunit 48|serine/threonine kinase 12|serine/threonine-protein kinase 12|serine/threonine-protein kinase 5|serine/threonine-protein kinase aurora-B	17p13.1	17	NC_000017.11	8204731	8210767	minus	10	604970
9606	Homo sapiens	6737	0	live	TRIM21	RNF81, RO52, Ro/SSA, SSA, SSA1	tripartite motif containing 21	E3 ubiquitin-protein ligase TRIM21|52 kDa Ro protein|52 kDa ribonucleoprotein autoantigen Ro/SS-A|RING finger protein 81|RING-type E3 ubiquitin transferase TRIM21|Ro/SSA 52kDa|SS-A|Sicca syndrome antigen A|Sjogren syndrome antigen A1 (52kDa, ribonucleoprotein autoantigen SS-A/Ro)|ro(SS-A)|sjoegren syndrome type A antigen|tripartite motif-containing protein 21	11p15.4	11	NC_000011.10	4384897	4393702	minus	7	109092
9606	Homo sapiens	407008	0	live	MIR223	MIRN223, miRNA223, mir-223	microRNA 223	hsa-mir-223	Xq12	X	NC_000023.11	66018870	66018979	plus	1	300694
9606	Homo sapiens	5515	0	live	PPP2CA	NEDLBA, PP2Ac, PP2CA, PP2Calpha, RP-C	protein phosphatase 2 catalytic subunit alpha	serine/threonine-protein phosphatase 2A catalytic subunit alpha isoform|PP2A-alpha|protein phosphatase 2, catalytic subunit, alpha isozyme|replication protein C	5q31.1	5	NC_000005.10	134194332	134226073	minus	8	176915
9606	Homo sapiens	10855	0	live	HPSE	HPA, HPA1, HPR11, HSE1, HPSE	heparanase	heparanase|endo-glucoronidase|heparanase-1	4q21.23	4	NC_000004.12	83292461	83335153	minus	13	604724
9606	Homo sapiens	9021	0	live	SOCS3	ATOD4, CIS3, Cish3, SOCS-3, SSI-3, SSI3	suppressor of cytokine signaling 3	suppressor of cytokine signaling 3|STAT-induced STAT inhibitor 3|cytokine-inducible SH2 protein 3	17q25.3	17	NC_000017.11	78356778	78360925	minus	4	604176
9606	Homo sapiens	2735	0	live	GLI1	GLI, PAPA8, PPD1	GLI family zinc finger 1	zinc finger protein GLI1|GLI-Kruppel family member GLI1|glioma-associated oncogene 1|glioma-associated oncogene homolog 1 (zinc finger protein)|oncogene GLI	12q13.3	12	NC_000012.12	57459785	57472451	plus	13	165220
9606	Homo sapiens	6678	0	live	SPARC	BM-40, OI17, ON, ONT	secreted protein acidic and cysteine rich	SPARC|basement-membrane protein 40|secreted protein, acidic, cysteine-rich (osteonectin)	5q33.1	5	NC_000005.10	151661096	151686915	minus	10	182120
9606	Homo sapiens	2289	0	live	FKBP5	AIG61, FKBP54, P54, PPIase, Ptg-10, FKBP5	FKBP prolyl isomerase 5	peptidyl-prolyl cis-trans isomerase FKBP5|51 kDa FK506-binding protein|51 kDa FKBP|54 kDa progesterone receptor-associated immunophilin|FF1 antigen|FK506 binding protein 5|FKBP-51|HSP90-binding immunophilin|PPIase FKBP5|T-cell FK506-binding protein|androgen-regulated protein 6|peptidylprolyl cis-trans isomerase|rotamase	6p21.31	6	NC_000006.12	35573590	35728583	minus	13	602623
9606	Homo sapiens	8837	0	live	CFLAR	CASH, CASP8AP1, CLARP, Casper, FLAME, FLAME-1, FLAME1, FLIP, I-FLICE, MRIT, c-FLIP, c-FLIPL, c-FLIPR, c-FLIPS, cFLIP	CASP8 and FADD like apoptosis regulator	CASP8 and FADD-like apoptosis regulator|FADD-like antiapoptotic molecule 1|MACH-related inducer of toxicity|caspase homolog|caspase-eight-related protein|caspase-like apoptosis regulatory protein|caspase-related inducer of apoptosis|cellular FLICE-like inhibitory protein|inhibitor of FLICE|testis secretory sperm-binding protein Li 233m|usurpin beta	2q33.1	2	NC_000002.12	201116164	201176687	plus	20	603599
9606	Homo sapiens	2272	0	live	FHIT	AP3Aase, FRA3B	fragile histidine triad diadenosine triphosphatase	bis(5'-adenosyl)-triphosphatase|AP3A hydrolase|adenosine 5'-monophosphoramidase FHIT|adenylylsulfatase|adenylylsulfate-ammonia adenylyltransferase|diadenosine 5',5'''-P1,P3-triphosphate hydrolase|dinucleosidetriphosphatase	3p14.2	3	NC_000003.12	59747277	61251452	minus	17	601153
9606	Homo sapiens	406982	0	live	MIR20A	C13orf25, MIR17HG, MIR20, MIRH1, MIRHG1, MIRN20, MIRN20A, hsa-mir-20, hsa-mir-20a, miR-20, miRNA20A, mir-20a	microRNA 20a	Putative microRNA 17 host gene protein|Putative microRNA host gene 1 protein	13q31.3	13	NC_000013.11	91351065	91351135	plus	1	609420
9606	Homo sapiens	174	0	live	AFP	AFPD, FETA, HPAFP	alpha fetoprotein	alpha-fetoprotein|alpha-1-fetoprotein|alpha-fetoglobulin	4q13.3	4	NC_000004.12	73436221	73456174	plus	15	104150
9606	Homo sapiens	406913	0	live	MIR126	MIRN126, miRNA126, mir-126	microRNA 126	hsa-mir-126	9q34.3	9	NC_000009.12	136670602	136670686	plus	1	611767
9606	Homo sapiens	4804	0	live	NGFR	CD271, Gp80-LNGFR, TNFRSF16, p75(NTR), p75NTR	nerve growth factor receptor	tumor necrosis factor receptor superfamily member 16|NGF receptor|TNFR superfamily, member 16|low affinity neurotrophin receptor p75NTR|low-affinity nerve growth factor receptor|p75 ICD	17q21.33	17	NC_000017.11	49495293	49515008	plus	6	162010
9606	Homo sapiens	1019	0	live	CDK4	CMM3, PSK-J3	cyclin dependent kinase 4	cyclin-dependent kinase 4|cell division protein kinase 4	12q14.1	12	NC_000012.12	57747727	57752310	minus	8	123829
9606	Homo sapiens	407018	0	live	MIR27A	MIR27, MIRN27A, mir-27a	microRNA 27a	hsa-mir-27a	19p13.12	19	NC_000019.10	13836440	13836517	minus	1	612153
9606	Homo sapiens	551	0	live	AVP	ADH, ARVP-NPII, AVRP, VP, AVP	arginine vasopressin	vasopressin-neurophysin 2-copeptin|antidiuretic hormone|copeptin|neurohypophyseal|prepro-AVP-NP II|prepro-arginine-vasopressin-neurophysin II|vasopressin-neurophysin II-copeptin	20p13	20	NC_000020.11	3082556	3093521	minus	4	192340
9606	Homo sapiens	3014	0	live	H2AX	H2A.X, H2A/X, H2AFX	H2A.X variant histone	histone H2AX|H2A histone family member X|H2AX histone|histone H2A.x	11q23.3	11	NC_000011.10	119093874	119095465	minus	1	601772
9606	Homo sapiens	10631	0	live	POSTN	OSF-2, OSF2, PDLPOSTN, PN	periostin	periostin|osteoblast specific factor 2 (fasciclin I-like)|periodontal ligament-specific periostin|periostin, osteoblast specific factor	13q13.3	13	NC_000013.11	37562585	37598839	minus	25	608777
9606	Homo sapiens	7486	0	live	WRN	RECQ3, RECQL2, RECQL3	WRN RecQ like helicase	Werner syndrome ATP-dependent helicase|DNA helicase, RecQ-like type 3|Werner syndrome RecQ like helicase|Werner syndrome, RecQ helicase-like|exonuclease WRN|recQ protein-like 2	8p12	8	NC_000008.11	31033749	31176138	plus	38	604611
9606	Homo sapiens	652	0	live	BMP4	BMP2B, BMP2B1, MCOPS6, OFC11, ZYME	bone morphogenetic protein 4	bone morphogenetic protein 4|bone morphogenetic protein 2B	14q22.2	14	NC_000014.9	53949736	53956891	minus	6	112262
9606	Homo sapiens	3570	0	live	IL6R	CD126, HIES5, IL-1Ra, IL-6R, IL-6R-1, IL-6RA, IL6Q, IL6QTLA, IL6RQ, gp80, IL6R	interleukin 6 receptor	interleukin-6 receptor subunit alpha|CD126 antigen|IL-6 receptor subunit alpha|membrane glycoprotein 80	1q21.3	1	NC_000001.11	154405343	154469450	plus	14	147880
9606	Homo sapiens	4286	0	live	MITF	CMM8, COMMAD, MI-A, WS2, WS2A, bHLHe32, MITF	melanocyte inducing transcription factor	microphthalmia-associated transcription factor|class E basic helix-loop-helix protein 32|melanogenesis associated transcription factor|microphtalmia-associated transcription factor	3p13	3	NC_000003.12	69739464	69968332	plus	17	156845
9606	Homo sapiens	4904	0	live	YBX1	BP-8, CBF-A, CSDA2, CSDB, DBPB, EFI-A, MDR-NF1, NSEP-1, NSEP1, YB-1, YB1	Y-box binding protein 1	Y-box-binding protein 1|CCAAT-binding transcription factor I subunit A|DNA-binding protein B|Y-box transcription factor|enhancer factor I subunit A|major histocompatibility complex, class II, Y box-binding protein I|nuclease-sensitive element-binding protein 1	1p34.2	1	NC_000001.11	42682418	42703805	plus	9	154030
9606	Homo sapiens	100151642	0	live	ATG12P1	ATG12P	autophagy related 12 pseudogene 1	ATG12 autophagy related 12 homolog pseudogene 1	17q25.1	17	NC_000017.11	73067545	73068301	minus	0
9606	Homo sapiens	100293948	0	live	ATG12P2		autophagy related 12 pseudogene 2	ATG12 autophagy related 12 homolog pseudogene 2	2q36.1	2	NC_000002.12	222901664	222905059	minus	0
9606	Homo sapiens	100135756	0	live	ATG3P1	AGP3, ATG3P, dJ54G6.1	autophagy related 3 pseudogene 1	ATG3 autophagy related 3 homolog pseudogene 1	20q12	20	NC_000020.11	39328855	39330000	minus	0
9606	Homo sapiens	864	0	live	RUNX3	AML2, CBFA3, PEBP2aC	RUNX family transcription factor 3	runt-related transcription factor 3|CBF-alpha-3|PEA2 alpha C|PEBP2 alpha C|SL3-3 enhancer factor 1 alpha C subunit|SL3/AKV core-binding factor alpha C subunit|acute myeloid leukemia 2 protein|acute myeloid leukemia gene 2|core-binding factor subunit alpha-3|core-binding factor, runt domain, alpha subunit 3|oncogene AML-2|polyomavirus enhancer-binding protein 2 alpha C subunit|runt related transcr…	1p36.11	1	NC_000001.11	24899511	24965158	minus	7	600210
9606	Homo sapiens	3838	0	live	KPNA2	IPOA1, QIP2, RCH1, SRP1-alpha, SRP1alpha	karyopherin subunit alpha 2	importin subunit alpha-1|RAG cohort protein 1|importin subunit alpha-2|importin-alpha-P1|karyopherin alpha 2 (RAG cohort 1, importin alpha 1)|pendulin	17q24.2	17	NC_000017.11	68035735	68046854	plus	12	600685
9606	Homo sapiens	10524	0	live	KAT5	ESA1, HTATIP, HTATIP1, NEDFASB, PLIP, TIP, TIP60, ZC2HC5, cPLA2	lysine acetyltransferase 5	histone acetyltransferase KAT5|60 kDa Tat-interactive protein|HIV-1 Tat interactive protein, 60kDa|K(lysine) acetyltransferase 5|K-acetyltransferase 5|Tat interacting protein, 60kDa|cPLA(2)-interacting protein|cPLA2 interacting protein|histone acetyltransferase HTATIP	11q13.1	11	NC_000011.10	65712018	65719604	plus	14	601409
9606	Homo sapiens	6597	0	live	SMARCA4	BAF190, BAF190A, BRG1, CSS4, MRD16, RTPS2, SNF2, SNF2-beta, SNF2L4, SNF2LB, SWI2, hSNF2b	SWI/SNF related, matrix associated, actin dependent regulator of chromatin, subfamily a, member 4	transcription activator BRG1|ATP-dependent helicase SMARCA4|BRG1-associated factor 190A|BRM/SWI2-related gene 1|SNF2-like 4|brahma protein-like 1|global transcription activator homologous sequence|homeotic gene regulator|mitotic growth and transcription activator|nuclear protein GRB1|protein BRG-1|protein brahma homolog 1|sucrose nonfermenting-like 4	19p13.2	19	NC_000019.10	10960999	11062277	plus	40	603254
9606	Homo sapiens	2626	0	live	GATA4	ASD2, TACHD, TOF, VSD1	GATA binding protein 4	transcription factor GATA-4|GATA-binding factor 4	8p23.1	8	NC_000008.11	11676935	11760002	plus	9	600576
9606	Homo sapiens	5058	0	live	PAK1	IDDMSSD, PAKalpha, alpha-PAK, p65-PAK	p21 (RAC1) activated kinase 1	serine/threonine-protein kinase PAK 1|STE20 homolog, yeast|p21 protein (Cdc42/Rac)-activated kinase 1|p21/Cdc42/Rac1-activated kinase 1 (STE20 homolog, yeast)|p21/Cdc42/Rac1-activated kinase 1 (yeast Ste20-related)	11q13.5-q14.1	11	NC_000011.10	77322017	77514957	minus	26	602590
9606	Homo sapiens	7514	0	live	XPO1	CRM-1, CRM1, emb, exp1	exportin 1	exportin-1|chromosome region maintenance 1 homolog|chromosome region maintenance 1 protein homolog|exportin 1 (CRM1 homolog, yeast)|exportin-1 (required for chromosome region maintenance)	2p15	2	NC_000002.12	61477849	61538522	minus	31	602559
9606	Homo sapiens	6275	0	live	S100A4	18A2, 42A, CAPL, FSP1, MTS1, P9KA, PEL98	S100 calcium binding protein A4	protein S100-A4|S100 calcium-binding protein A4 (calcium protein, calvasculin, metastasin, murine placental homolog)|calcium placental protein|fibroblast-specific protein-1|leukemia multidrug resistance associated protein|malignant transformation suppression 1|metastasin 1|murine placental homolog|placental calcium-binding protein|protein Mts1	1q21.3	1	NC_000001.11	153543621	153545806	minus	4	114210
9606	Homo sapiens	23621	0	live	BACE1	ASP2, BACE, HSPC104	beta-secretase 1	beta-secretase 1|APP beta-secretase|asp 2|aspartyl protease 2|beta-secretase 1 precursor variant 1|beta-site APP cleaving enzyme 1|beta-site APP-cleaving enzyme|beta-site amyloid beta A4 precursor protein-cleaving enzyme|memapsin-2|membrane-associated aspartic protease 2|transmembrane aspartic proteinase Asp2	11q23.3	11	NC_000011.10	117285698	117316256	minus	10	604252
9606	Homo sapiens	30835	0	live	CD209	CDSIGN, CLEC4L, DC-SIGN, DC-SIGN1, hDC-SIGN	CD209 molecule	CD209 antigen|C-type lectin domain family 4 member L|HIV gpl20-binding protein|dendritic cell-specific ICAM-3-grabbing non-integrin 1|dendritic cell-specific intercellular adhesion molecule-3-grabbing non-integrin|dendritic cell-specific intracellular adhesion molecules (ICAM)-3 grabbing non-integrin	19p13.2	19	NC_000019.10	7739993	7747534	minus	6	604672
9606	Homo sapiens	494324	0	live	MIR375	MIRN375, hsa-mir-375, miRNA375, mir-375	microRNA 375		2q35	2	NC_000002.12	219001645	219001708	minus	1	611173
9606	Homo sapiens	7528	0	live	YY1	DELTA, GADEVS, INO80S, NF-E1, UCRBP, YIN-YANG-1	YY1 transcription factor	transcriptional repressor protein YY1|INO80 complex subunit S|YY-1|Yin and Yang 1 protein|delta transcription factor	14q32.2	14	NC_000014.9	100239144	100282788	plus	5	600013
9606	Homo sapiens	1147	0	live	CHUK	BPS2, IKBKA, IKK-alpha, IKK1, IKKA, NFKBIKA, TCF16	component of inhibitor of nuclear factor kappa B kinase complex	inhibitor of nuclear factor kappa-B kinase subunit alpha|I-kappa-B kinase 1|I-kappa-B kinase-alpha|IKK-a kinase|IkB kinase alpha subunit|Nuclear factor NFkappaB inhibitor kinase alpha|TCF-16|conserved helix-loop-helix ubiquitous kinase|transcription factor 16	10q24.31	10	NC_000010.11	100188300	100229610	minus	23	600664
9606	Homo sapiens	3066	0	live	HDAC2	HD2, KDAC2, RPD3, YAF1	histone deacetylase 2	histone deacetylase 2|YY1-associated factor 1|transcriptional regulator homolog RPD3	6q21	6	NC_000006.12	113933028	113971148	minus	17	605164
9606	Homo sapiens	6868	0	live	ADAM17	ADAM18, CD156B, CSVP, NISBD, NISBD1, TACE	ADAM metallopeptidase domain 17	disintegrin and metalloproteinase domain-containing protein 17|ADAM metallopeptidase domain 18|TNF-alpha convertase|TNF-alpha convertase enzyme|TNF-alpha converting enzyme|a disintegrin and metalloproteinase 17|cartilage snake venom-like protease|snake venom-like protease|tumor necrosis factor, alpha, converting enzyme	2p25.1	2	NC_000002.12	9488486	9555830	minus	20	603639
9606	Homo sapiens	4035	0	live	LRP1	A2MR, APOER, APR, CD91, IGFBP-3R, IGFBP3R, IGFBP3R1, KPA, LRPA, TGFBR5, LRP1	LDL receptor related protein 1	prolow-density lipoprotein receptor-related protein 1|TbetaR-V/LRP-1/IGFBP-3 receptor|alpha-2-macroglobulin receptor|apolipoprotein E receptor|low density lipoprotein receptor-related protein 1|type V tgf-beta receptor	12q13.3	12	NC_000012.12	57128483	57213361	plus	89	107770
9606	Homo sapiens	6598	0	live	SMARCB1	BAF47, CSS3, INI-1, INI1, MRD15, PPP1R144, RDT, RTPS1, SNF5, SNF5L1, SWNTS1, Sfh1p, Snr1, hSNFS	SWI/SNF related, matrix associated, actin dependent regulator of chromatin, subfamily b, member 1	SWI/SNF-related matrix-associated actin-dependent regulator of chromatin subfamily B member 1|BRG1-associated factor 47|SNF5 homolog|SWI/SNF-related matrix-associated protein|hSNF5|integrase interactor 1 protein|malignant rhabdoid tumor suppressor|protein phosphatase 1, regulatory subunit 144|sucrose nonfermenting, yeast, homolog-like 1	22q11	22	NC_000022.11	23786966	23838009	plus	9	601607
9606	Homo sapiens	820	0	live	CAMP	CAP-18, CAP18, CRAMP, FALL-39, FALL39, HSD26, LL37	cathelicidin antimicrobial peptide	cathelicidin antimicrobial peptide|18 kDa cationic antimicrobial protein|epididymis secretory sperm binding protein	3p21.31	3	NC_000003.12	48223495	48225485	plus	4	600474
9606	Homo sapiens	4914	0	live	NTRK1	MTC, TRK, TRK1, TRKA, Trk-A, p140-TrkA	neurotrophic receptor tyrosine kinase 1	high affinity nerve growth factor receptor|Oncogene TRK|TRK1-transforming tyrosine kinase protein|gp140trk|neurotrophic tyrosine kinase, receptor, type 1|tropomyosin-related kinase A|tyrosine kinase receptor A	1q23.1	1	NC_000001.11	156815750	156881850	plus	19	191315
9606	Homo sapiens	2113	0	live	ETS1	ETS-1, EWSR2, c-ets-1, p54	ETS proto-oncogene 1, transcription factor	protein C-ets-1|Avian erythroblastosis virus E26 (v-ets) oncogene homolog-1|v-ets avian erythroblastosis virus E2 oncogene homolog 1|v-ets avian erythroblastosis virus E26 oncogene homolog 1	11q24.3	11	NC_000011.10	128458765	128587593	minus	12	164720
9606	Homo sapiens	406976	0	live	MIR199A1	MIR-199-s, MIRN199A1, mir-199a-1	microRNA 199a-1	hsa-mir-199a-1|miR-199a-3p	19p13.2	19	NC_000019.10	10817426	10817496	minus	1	610719
9606	Homo sapiens	9927	0	live	MFN2	CMT2A, CMT2A2, CMT2A2A, CMT2A2B, CPRP1, HMSN6A, HSG, MARF	mitofusin 2	mitofusin-2|hyperplasia suppressor|mitochondrial assembly regulatory factor|transmembrane GTPase MFN2	1p36.22	1	NC_000001.11	11980215	12013508	plus	20	608507
9606	Homo sapiens	5228	0	live	PGF	D12S1900L, PIGF, PLGF, PlGF-2, SHGC-10760, PGF	placental growth factor	placenta growth factor|placental growth factor, vascular endothelial growth factor-related protein	14q24.3	14	NC_000014.9	74941830	74955764	minus	7	601121
9606	Homo sapiens	4684	0	live	NCAM1	CD56, MSK39, NCAM	neural cell adhesion molecule 1	neural cell adhesion molecule 1|antigen recognized by monoclonal antibody 5.1H11|neural cell adhesion molecule, NCAM	11q23.2	11	NC_000011.10	112961420	113278436	plus	25	116930
9606	Homo sapiens	2931	0	live	GSK3A		glycogen synthase kinase 3 alpha	glycogen synthase kinase-3 alpha|GSK-3 alpha|serine/threonine-protein kinase GSK3A	19q13.2	19	NC_000019.10	42230186	42243330	minus	12	606784
9606	Homo sapiens	406987	0	live	MIR204	MIRN204, RDICC, miRNA204, mir-204	microRNA 204	hsa-mir-204	9q21.12	9	NC_000009.12	70809975	70810084	minus	1	610942
9606	Homo sapiens	3329	0	live	HSPD1	CPN60, GROEL, HLD4, HSP-60, HSP60, HSP65, HuCHA60, SPG13	heat shock protein family D (Hsp60) member 1	60 kDa heat shock protein, mitochondrial|60 kDa chaperonin|P60 lymphocyte protein|chaperonin 60|epididymis secretory sperm binding protein|heat shock 60kDa protein 1 (chaperonin)|heat shock protein 65|mitochondrial matrix protein P1|short heat shock protein 60 Hsp60s1	2q33.1	2	NC_000002.12	197486584	197500274	minus	13	118190
9606	Homo sapiens	3678	0	live	ITGA5	CD49e, FNRA, VLA-5, VLA5A	integrin subunit alpha 5	integrin alpha-5|CD49 antigen-like family member E|ITGA5/SLC9B1 fusion|fibronectin receptor subunit alpha|fibronectin receptor, alpha polypeptide|fibronectin receptor, alpha subunit|integrin alpha-F|integrin, alpha 5 (fibronectin receptor, alpha polypeptide)|very late activation protein 5, alpha subunit	12q13.13	12	NC_000012.12	54395261	54419266	minus	31	135620
9606	Homo sapiens	407021	0	live	MIR29A	MIRN29, MIRN29A, hsa-mir-29, hsa-mir-29a, miRNA29A, mir-29a	microRNA 29a	microRNA 29	7q32.3	7	NC_000007.14	130876747	130876810	minus	1	610782
9606	Homo sapiens	5861	0	live	RAB1A	RAB1, YPT1	RAB1A, member RAS oncogene family	ras-related protein Rab-1A|GTP binding protein Rab1a|RAB1, member RAS oncogene family|Rab GTPase YPT1 homolog|YPT1-related protein	2p14	2	NC_000002.12	65086854	65130132	minus	6	179508
9606	Homo sapiens	8877	0	live	SPHK1	SPHK	sphingosine kinase 1	sphingosine kinase 1|SK 1|SPK 1|acetyltransferase SPHK1	17q25.1	17	NC_000017.11	76383204	76387855	plus	7	603730
9606	Homo sapiens	768	0	live	CA9	CAIX, MN	carbonic anhydrase 9	carbonic anhydrase 9|CA-IX|P54/58N|RCC-associated antigen G250|RCC-associated protein G250|carbonate dehydratase IX|carbonic anhydrase IX|carbonic dehydratase|membrane antigen MN|pMW1|renal cell carcinoma-associated antigen G250	9p13.3	9	NC_000009.12	35673809	35681159	plus	11	603179
9606	Homo sapiens	106480786	0	live	ATG4AP1		autophagy related 4A cysteine peptidase pseudogene 1	ATG4A pseudogene 1	Xq21.1	X	NC_000023.11	82998659	82999436	plus	0
9606	Homo sapiens	100420149	0	live	BECN1P2		beclin 1 pseudogene 2	beclin 1, autophagy related pseudogene|beclin 1, autophagy related, pseudogene 2	6q13	6	NC_000006.12	71075261	71076315	plus	0
9606	Homo sapiens	51284	0	live	TLR7	IMD74-like, TLR7	toll like receptor 7	toll-like receptor 7|toll-like receptor 7-like	Xp22.2	X	NC_000023.11	12867072	12890361	plus	3	300365
9606	Homo sapiens	3925	0	live	STMN1	C1orf215, LAP18, Lag, OP18, PP17, PP19, PR22, SMN	stathmin 1	stathmin|leukemia-associated phosphoprotein p18|metablastin|oncoprotein 18|phosphoprotein 19|phosphoprotein p19|prosolin|stathmin 1/oncoprotein 18|testicular tissue protein Li 189|transmembrane protein C1orf215	1p36.11	1	NC_000001.11	25884179	25906880	minus	8	151442
9606	Homo sapiens	27250	0	live	PDCD4	H731	programmed cell death 4	programmed cell death protein 4|neoplastic transformation inhibitor protein|nuclear antigen H731|programmed cell death 4 (neoplastic transformation inhibitor)|protein 197/15a	10q25.2	10	NC_000010.11	110871928	110900006	plus	13	608610
9606	Homo sapiens	197	0	live	AHSG	A2HS, AHS, APMR1, FETUA, HSGA	alpha 2-HS glycoprotein	alpha-2-HS-glycoprotein|alpha-2-Z-globulin|ba-alpha-2-glycoprotein|fetuin-A	3q27.3	3	NC_000003.12	186613060	186621318	plus	7	138680
9606	Homo sapiens	7416	0	live	VDAC1	PORIN, VDAC-1	voltage dependent anion channel 1	voltage-dependent anion-selective channel protein 1|outer mitochondrial membrane protein porin 1|plasmalemmal porin|porin 31HL|porin 31HM|sperm binding protein 1a	5q31.1	5	NC_000005.10	133971871	134070987	minus	11	604492
9606	Homo sapiens	9076	0	live	CLDN1	CLD1, ILVASC, SEMP1	claudin 1	claudin-1|senescence-associated epithelial membrane protein 1	3q28	3	NC_000003.12	190305707	190322446	minus	4	603718
9606	Homo sapiens	1514	0	live	CTSL	CATL1, MEP, CTSL	cathepsin L	procathepsin L|cathepsin L1|major excreted protein	9q21.33	9	NC_000009.12	87726119	87731469	plus	9	116880
9606	Homo sapiens	5294	0	live	PIK3CG	PI3CG, PI3K, PI3Kgamma, PIK3, p110gamma, p120-PI3K	phosphatidylinositol-4,5-bisphosphate 3-kinase catalytic subunit gamma	phosphatidylinositol 4,5-bisphosphate 3-kinase catalytic subunit gamma isoform|1-phosphatidylinositol 3-kinase|PI3-kinase subunit gamma|phosphatidylinositol 3 kinase gamma, p110 gamma|phosphatidylinositol 3-kinase catalytic 110-kD gamma|phosphatidylinositol-4,5-bisphosphate 3-kinase 110 kDa catalytic subunit gamma|phosphoinositide-3-kinase gamma catalytic subunit|ptdIns-3-kinase subunit gamma|ptd…	7q22.3	7	NC_000007.14	106865282	106908980	plus	15	601232
9606	Homo sapiens	8651	0	live	SOCS1	AISIMD, CIS1, CISH1, JAB, SOCS-1, SSI-1, SSI1, TIP-3, TIP3	suppressor of cytokine signaling 1	suppressor of cytokine signaling 1|JAK binding protein|STAT induced SH3 protein 1|STAT-induced STAT inhibitor 1|Tec-interacting protein 3|cytokine-inducible SH2 protein 1	16p13.13	16	NC_000016.10	11254417	11256204	minus	2	603597
9606	Homo sapiens	22926	0	live	ATF6	ACHM7A, ATF6	activating transcription factor 6	cyclic AMP-dependent transcription factor ATF-6 alpha|cAMP-dependent transcription factor ATF-6 alpha	1q23.3	1	NC_000001.11	161766320	161964070	plus	17	605537
9606	Homo sapiens	3551	0	live	IKBKB	IKK-beta, IKK2, IKKB, IMD15, IMD15A, IMD15B, NFKBIKB	inhibitor of nuclear factor kappa B kinase subunit beta	inhibitor of nuclear factor kappa-B kinase subunit beta|I-kappa-B kinase 2|I-kappa-B-kinase beta|inhibitor of kappa light polypeptide gene enhancer in B-cells, kinase beta|nuclear factor NF-kappa-B inhibitor kinase beta|serine/threonine protein kinase IKBKB	8p11.21	8	NC_000008.11	42270727	42332460	plus	24	603258
9606	Homo sapiens	1513	0	live	CTSK	CTS02, CTSO, CTSO1, CTSO2, PKND, PYCD	cathepsin K	cathepsin K|cathepsin O|cathepsin O1|cathepsin O2|cathepsin X	1q21.3	1	NC_000001.11	150796208	150808260	minus	8	601105
9606	Homo sapiens	1540	0	live	CYLD	BRSS, CDMT1, CYLDI, EAC, FTDALS8, MFT, MFT1, SBS, TEM, USPL2, CYLD	CYLD lysine 63 deubiquitinase	ubiquitin carboxyl-terminal hydrolase CYLD|cylindromatosis (turban tumor syndrome)|deubiquitinating enzyme CYLD|probable ubiquitin carboxyl-terminal hydrolase CYLD|ubiquitin specific peptidase like 2|ubiquitin thioesterase CYLD|ubiquitin thiolesterase CYLD|ubiquitin-specific-processing protease CYLD	16q12.1	16	NC_000016.10	50742086	50801935	plus	23	605018
9606	Homo sapiens	4586	0	live	MUC5AC	MUC5, TBM, leB, mucin	mucin 5AC, oligomeric mucus/gel-forming	mucin-5AC|gastric mucin|lewis B blood group antigen|major airway glycoprotein|mucin 5, subtypes A and C, tracheobronchial/gastric|mucin 5AC, oligomeric mucus/gel-forming pseudogene|mucin-5 subtype AC, tracheobronchial|tracheobronchial mucin	11p15.5	11	NC_000011.10	1157953	1201138	plus	49	158373
9606	Homo sapiens	7037	0	live	TFRC	CD71, IMD46, T9, TFR, TFR1, TR, TRFR, p90	transferrin receptor	transferrin receptor protein 1	3q29	3	NC_000003.12	196018694	196082123	minus	24	190010
9606	Homo sapiens	2597	0	live	GAPDH	G3PD, GAPD, HEL-S-162eP	glyceraldehyde-3-phosphate dehydrogenase	glyceraldehyde-3-phosphate dehydrogenase|OCAS, p38 component|Oct1 coactivator in S phase, 38 Kd component|aging-associated gene 9 protein|epididymis secretory sperm binding protein Li 162eP|peptidyl-cysteine S-nitrosylase GAPDH	12p13.31	12	NC_000012.12	6534517	6538371	plus	10	138400
9606	Homo sapiens	7345	0	live	UCHL1	HEL-117, HEL-S-53, NDGOA, PARK5, PGP 9.5, PGP9.5, PGP95, SPG79, Uch-L1	ubiquitin C-terminal hydrolase L1	ubiquitin carboxyl-terminal hydrolase isozyme L1|epididymis luminal protein 117|epididymis secretory protein Li 53|neuron cytoplasmic protein 9.5|ubiquitin carboxyl-terminal esterase L1 (ubiquitin thiolesterase)|ubiquitin thioesterase L1|ubiquitin thiolesterase	4p13	4	NC_000004.12	41256928	41268455	plus	9	191342
9606	Homo sapiens	5579	0	live	PRKCB	PKC-beta, PKCB, PKCI(2), PKCbeta1, PRKCB2, PRKCB	protein kinase C beta	protein kinase C beta type|PKC-B|protein kinase C, beta 1 polypeptide	16p12.2-p12.1	16	NC_000016.10	23835983	24220611	plus	17	176970
9606	Homo sapiens	7295	0	live	TXN	TRDX, TRX, TRX1, Trx80	thioredoxin	thioredoxin|ADF|ATL-derived factor|SASP|TXN delta 3|surface-associated sulphydryl protein|testicular tissue protein Li 199|thioredoxin delta 3	9q31.3	9	NC_000009.12	110243810	110256507	minus	5	187700
9606	Homo sapiens	898	0	live	CCNE1	CCNE, pCCNE1	cyclin E1	G1/S-specific cyclin-E1	19q12	19	NC_000019.10	29811991	29824312	plus	12	123837
9606	Homo sapiens	6256	0	live	RXRA	NR2B1, RXR-alpha, RXRalpha	retinoid X receptor alpha	retinoic acid receptor RXR-alpha|nuclear receptor subfamily 2 group B member 1|retinoid X nuclear receptor alpha	9q34.2	9	NC_000009.12	134326455	134440585	plus	12	180245
9606	Homo sapiens	406988	0	live	MIR205	MIRN205, mir-205	microRNA 205	hsa-mir-205	1q32.2	1	NC_000001.11	209432133	209432242	plus	1	613147
9606	Homo sapiens	3939	0	live	LDHA	GSD11, HEL-S-133P, LDHM, PIG19	lactate dehydrogenase A	L-lactate dehydrogenase A chain|LDH muscle subunit|LDH-A|LDH-M|cell proliferation-inducing gene 19 protein|epididymis secretory sperm binding protein Li 133P|lactate dehydrogenase M|proliferation-inducing gene 19|renal carcinoma antigen NY-REN-59	11p15.1	11	NC_000011.10	18394563	18408425	plus	9	150000
9606	Homo sapiens	100133941	0	live	CD24	CD24A	CD24 molecule	signal transducer CD24|CD24 antigen (small cell lung carcinoma cluster 4 antigen)	6q21	6	NC_000006.12	106969831	106976855	minus	5	600074
9606	Homo sapiens	7879	0	live	RAB7A	CMT2B, PRO2706, RAB7	RAB7A, member RAS oncogene family	ras-related protein Rab-7a|RAB7, member RAS oncogene family|Ras-associated protein RAB7	3q21.3	3	NC_000003.12	128726183	128814798	plus	6	602298
9606	Homo sapiens	407050	0	live	MIR93	MIRN9, MIRN93, hsa-mir-93, miR-93	microRNA 93		7q22.1	7	NC_000007.14	100093768	100093847	minus	1	612984
9606	Homo sapiens	9759	0	live	HDAC4	AHO3, BDMR, HA6116, HD4, HDAC-4, HDAC-A, HDACA	histone deacetylase 4	histone deacetylase 4|histone deacetylase A	2q37.3	2	NC_000002.12	239048168	239401649	minus	36	605314
9606	Homo sapiens	9636	0	live	ISG15	G1P2, IFI15, IMD38, IP17, UCRP, hUCRP	ISG15 ubiquitin like modifier	ubiquitin-like protein ISG15|interferon, alpha-inducible protein (clone IFI-15K)|interferon-induced 17-kDa/15-kDa protein|interferon-stimulated protein, 15 kDa|ubiquitin cross-reactive protein	1p36.33	1	NC_000001.11	1013497	1014540	plus	2	147571
9606	Homo sapiens	4803	0	live	NGF	Beta-NGF, HSAN5B, NGF	nerve growth factor	beta-nerve growth factor|nerve growth factor (beta polypeptide)|nerve growth factor, beta subunit|pro-nerve growth factor long	1p13.2	1	NC_000001.11	115285915	115338253	minus	4	162030
9606	Homo sapiens	1981	0	live	EIF4G1	EIF-4G1, EIF4F, EIF4G, EIF4GI, P220, PARK18	eukaryotic translation initiation factor 4 gamma 1	eukaryotic translation initiation factor 4 gamma 1|EIF4-gamma|eIF-4-gamma 1|eucaryotic translation initiation factor 4G	3q27.1	3	NC_000003.12	184314606	184335358	plus	34	600495
9606	Homo sapiens	54790	0	live	TET2	IMD75, KIAA1546, MDS	tet methylcytosine dioxygenase 2	methylcytosine dioxygenase TET2|probable methylcytosine dioxygenase TET2|ten-eleven translocation 2|tet oncogene family member 2	4q24	4	NC_000004.12	105145875	105279803	plus	15	612839
9606	Homo sapiens	1969	0	live	EPHA2	ARCC2, CTPA, CTPP1, CTRCT6, ECK	EPH receptor A2	ephrin type-A receptor 2|epithelial cell receptor protein tyrosine kinase|soluble EPHA2 variant 1|tyrosine-protein kinase receptor ECK	1p36.13	1	NC_000001.11	16124337	16156104	minus	18	176946
9606	Homo sapiens	6885	0	live	MAP3K7	CSCF, FMD2, MEKK7, TAK1, TGF1a	mitogen-activated protein kinase kinase kinase 7	mitogen-activated protein kinase kinase kinase 7|TGF-beta activated kinase 1|transforming growth factor-beta-activated kinase 1	6q15	6	NC_000006.12	90513579	90587072	minus	17	602614
9606	Homo sapiens	100533660	0	live	EI24P5		EI24 pseudogene 5	EI24, autophagy associated transmembrane protein pseudogene 5|etoposide induced 2.4 mRNA pseudogene|etoposide induced 2.4 pseudogene 5	8q11.23	8	NC_000008.11	53194346	53195375	plus	0
9606	Homo sapiens	100420072	0	live	EI24P4		EI24 pseudogene 4	EI24, autophagy associated transmembrane protein pseudogene 4|etoposide induced 2.4 mRNA pseudogene|etoposide induced 2.4 pseudogene 4	7q35	7	NC_000007.14	145004927	145006344	plus	0
9606	Homo sapiens	100131881	0	live	EI24P3		EI24 pseudogene 3	EI24, autophagy associated transmembrane protein pseudogene 3|etoposide induced 2.4 mRNA pseudogene|etoposide induced 2.4 pseudogene 3	3p21.31	3	NC_000003.12	44524452	44525869	minus	0
9606	Homo sapiens	100129866	0	live	EI24P2		EI24 pseudogene 2	EI24, autophagy associated transmembrane protein pseudogene 2|etoposide induced 2.4 mRNA pseudogene|etoposide induced 2.4 pseudogene 2	1q23.1	1	NC_000001.11	158454116	158455468	plus	0
9606	Homo sapiens	100129423	0	live	EI24P1		EI24 pseudogene 1	EI24, autophagy associated transmembrane protein pseudogene 1|etoposide induced 2.4 mRNA pseudogene|etoposide induced 2.4 pseudogene 1	3q26.32	3	NC_000003.12	176067836	176068900	minus	0
9606	Homo sapiens	727709	0	live	LOC727709		DNA damage regulated autophagy modulator 1 pseudogene		4q27	4	NC_000004.12	122739373	122740719	plus	0
9606	Homo sapiens	406919	0	live	MIR130A	MIRN130A, miRNA130A, mir-130a	microRNA 130a	hsa-mir-130a	11q12.1	11	NC_000011.10	57641198	57641286	plus	1	610175
9606	Homo sapiens	706	0	live	TSPO	BPBS, BZRP, DBI, IBP, MBR, PBR, PBS, PKBS, PTBR, mDRC, pk18	translocator protein	translocator protein|benzodiazepine peripheral binding site|mitochondrial benzodiazepine receptor|peripheral-type benzodiazepine receptor	22q13.2	22	NC_000022.11	43151559	43163242	plus	5	109610
9606	Homo sapiens	3659	0	live	IRF1	IRF-1, MAR	interferon regulatory factor 1	interferon regulatory factor 1	5q31.1	5	NC_000005.10	132481609	132490789	minus	10	147575
9606	Homo sapiens	9131	0	live	AIFM1	AIF, AUNX1, CMT2D, CMTX4, COWCK, COXPD6, DFNX5, NADMR, NAMSD, PDCD8, SEMDHL	apoptosis inducing factor mitochondria associated 1	apoptosis-inducing factor 1, mitochondrial|apoptosis-inducing factor, mitochondrion-associated, 1|auditory neuropathy, X-linked recessive 1|programmed cell death 8 (apoptosis-inducing factor)|striatal apoptosis-inducing factor|testicular secretory protein Li 4	Xq26.1	X	NC_000023.11	130129362	130165841	minus	18	300169
9606	Homo sapiens	5868	0	live	RAB5A	RAB5	RAB5A, member RAS oncogene family	ras-related protein Rab-5A|RAS-associated protein RAB5A	3p24.3	3	NC_000003.12	19947097	19985175	plus	6	179512
9606	Homo sapiens	7045	0	live	TGFBI	BIGH3, CDB1, CDG2, CDGG1, CSD, CSD1, CSD2, CSD3, EBMD, LCD1	transforming growth factor beta induced	transforming growth factor-beta-induced protein ig-h3|RGD-CAP|RGD-containing collagen-associated protein|beta ig-h3|betaig-h3|kerato-epithelin|transforming growth factor beta-induced 68kDa|transforming growth factor, beta-induced, 68kD	5q31.1	5	NC_000005.10	136028988	136063818	plus	17	601692
9606	Homo sapiens	3592	0	live	IL12A	CLMF, IL-12A, NFSK, NKSF1, P35	interleukin 12A	interleukin-12 subunit alpha|CLMF p35|IL-12, subunit p35|IL35 subunit|NF cell stimulatory factor chain 1|NK cell stimulatory factor chain 1|cytotoxic lymphocyte maturation factor 1, p35|cytotoxic lymphocyte maturation factor 35 kDa subunit|interleukin 12, p35|interleukin 12A (natural killer cell stimulatory factor 1, cytotoxic lymphocyte maturation factor 1, p35)|interleukin-12 alpha chain	3q25.33	3	NC_000003.12	159988835	159996019	plus	7	161560
9606	Homo sapiens	60674	0	live	GAS5	NCRNA00030, SNHG2	growth arrest specific 5	growth arrest specific 5 (non-protein coding)|growth arrest specific transcript 5|small nucleolar RNA host gene (non-protein coding) 2	1q25.1	1	NC_000001.11	173863899	173868882	minus	13	608280
9606	Homo sapiens	9971	0	live	NR1H4	BAR, FXR, HRR-1, HRR1, PFIC5, RIP14	nuclear receptor subfamily 1 group H member 4	bile acid receptor|RXR-interacting protein 14|farnesoid X nuclear receptor|farnesoid X-activated receptor|farnesol receptor HRR-1|retinoid X receptor-interacting protein 14	12q23.1	12	NC_000012.12	100473866	100564414	plus	14	603826
9606	Homo sapiens	2876	0	live	GPX1	GPXD, GSHPX1	glutathione peroxidase 1	glutathione peroxidase 1|GSHPx-1|cellular glutathione peroxidase|selenoprotein GPX1	3p21.31	3	NC_000003.12	49357176	49358353	minus	2	138320
9606	Homo sapiens	842	0	live	CASP9	APAF-3, APAF3, ICE-LAP6, MCH6, PPP1R56	caspase 9	caspase-9|ICE-like apoptotic protease 6|apoptotic protease MCH-6|apoptotic protease activating factor 3|caspase 9, apoptosis-related cysteine peptidase|protein phosphatase 1, regulatory subunit 56	1p36.21	1	NC_000001.11	15491401	15524912	minus	11	602234
9606	Homo sapiens	659	0	live	BMPR2	BMPR-II, BMPR3, BMR2, BRK-3, POVD1, PPH1, T-ALK	bone morphogenetic protein receptor type 2	bone morphogenetic protein receptor type-2|BMP type II receptor|BMP type-2 receptor|bone morphogenetic protein receptor type II|bone morphogenetic protein receptor, type II (serine/threonine kinase)|type II activin receptor-like kinase|type II receptor for bone morphogenetic protein-4	2q33.1-q33.2	2	NC_000002.12	202376310	202567751	plus	13	600799
9606	Homo sapiens	7248	0	live	TSC1	LAM, TSC	TSC complex subunit 1	hamartin|truncated hemartin|tuberous sclerosis 1 protein	9q34.13	9	NC_000009.12	132891349	132945269	minus	25	605284
9606	Homo sapiens	208	0	live	AKT2	HIHGHH, PKBB, PKBBETA, PRKBB, RAC-BETA	AKT serine/threonine kinase 2	RAC-beta serine/threonine-protein kinase|PKB beta|RAC-PK-beta|murine thymoma viral (v-akt) homolog-2|protein kinase Akt-2|protein kinase B beta|putative v-akt murine thymoma viral oncoprotein 2|rac protein kinase beta|v-akt murine thymoma viral oncogene homolog 2	19q13.2	19	NC_000019.10	40230317	40285531	minus	22	164731
9606	Homo sapiens	8314	0	live	BAP1	HUCEP-13, UCHL2, hucep-6	BRCA1 associated protein 1	ubiquitin carboxyl-terminal hydrolase BAP1|BRCA1 associated protein-1 (ubiquitin carboxy-terminal hydrolase)|cerebral protein 6|cerebral protein-13	3p21.1	3	NC_000003.12	52401004	52410030	minus	17	603089
9606	Homo sapiens	7329	0	live	UBE2I	C358B7.1, P18, UBC9	ubiquitin conjugating enzyme E2 I	SUMO-conjugating enzyme UBC9|RING-type E3 SUMO transferase UBC9|SUMO-1-protein ligase|SUMO-protein ligase|ubiquitin carrier protein 9|ubiquitin carrier protein I|ubiquitin conjugating enzyme 9|ubiquitin conjugating enzyme E2I|ubiquitin-conjugating enzyme E2I (UBC9 homolog, yeast)|ubiquitin-conjugating enzyme E2I (homologous to yeast UBC9)|ubiquitin-conjugating enzyme UbcE2A|ubiquitin-like protein…	16p13.3	16	NC_000016.10	1309152	1327017	plus	10	601661
9606	Homo sapiens	5037	0	live	PEBP1	HCNP, HCNPpp, HEL-210, HEL-S-34, HEL-S-96, PBP, PEBP, PEBP-1, RKIP	phosphatidylethanolamine binding protein 1	phosphatidylethanolamine-binding protein 1|Raf kinase inhibitory protein|epididymis luminal protein 210|epididymis secretory protein Li 34|epididymis secretory protein Li 96|hippocampal cholinergic neurostimulating peptide|neuropolypeptide h3|prostatic binding protein|raf kinase inhibitor protein	12q24.23	12	NC_000012.12	118136124	118145584	plus	4	604591
9606	Homo sapiens	6721	0	live	SREBF2	SREBP-2, SREBP2, bHLHd2	sterol regulatory element binding transcription factor 2	sterol regulatory element-binding protein 2|class D basic helix-loop-helix protein 2	22q13.2	22	NC_000022.11	41833105	41907308	plus	24	600481
9606	Homo sapiens	407006	0	live	MIR221	MIRN221, miRNA221, mir-221	microRNA 221	hsa-mir-221	Xp11.3	X	NC_000023.11	45746157	45746266	minus	1	300568
9606	Homo sapiens	50507	0	live	NOX4	KOX, KOX-1, RENOX	NADPH oxidase 4	NADPH oxidase 4|kidney oxidase-1|kidney superoxide-producing NADPH oxidase|renal NAD(P)H-oxidase	11q14.3	11	NC_000011.10	89324353	89589557	minus	29	605261
9606	Homo sapiens	23230	0	live	VPS13A	CHAC, CHOREIN	vacuolar protein sorting 13 homolog A	vacuolar protein sorting-associated protein 13A|chorea-acanthocytosis protein|vacuolar protein sorting 13A	9q21.2	9	NC_000009.12	77177534	77421537	plus	74	605978
9606	Homo sapiens	8517	0	live	IKBKG	AMCBX1, EDAID1, FIP-3, FIP3, Fip3p, IKK-gamma, IKKAP1, IKKG, IMD33, IP, IP1, IP2, IPD2, NEMO, ZC2HC9	inhibitor of nuclear factor kappa B kinase regulatory subunit gamma	NF-kappa-B essential modulator|14.7K (adenovirus E3 protein) interacting protein 3|I-kappa-B kinase subunit gamma|NF-kappa-B essential modifier|ikB kinase subunit gamma|ikB kinase-associated protein 1|incontinentia pigmenti|inhibitor of kappa light polypeptide gene enhancer in B-cells, kinase gamma|inhibitor of nuclear factor kappa B kinase subunit gamma	Xq28	X	NC_000023.11	154541238	154565046	plus	13	300248
9606	Homo sapiens	5335	0	live	PLCG1	NCKAP3, PLC-II, PLC1, PLC148, PLCgamma1	phospholipase C gamma 1	1-phosphatidylinositol 4,5-bisphosphate phosphodiesterase gamma-1|1-phosphatidyl-D-myo-inositol-4,5-bisphosphate|PLC-148|PLC-gamma-1|inositoltrisphosphohydrolase|monophosphatidylinositol phosphodiesterase|phosphatidylinositol phospholipase C|phosphoinositidase C|phosphoinositide phospholipase C|phosphoinositide phospholipase C-gamma-1|phospholipase C, gamma 1 (formerly subtype 148)|phospholipase …	20q12	20	NC_000020.11	41137519	41177626	plus	32	172420
9606	Homo sapiens	3611	0	live	ILK	HEL-S-28-1, ILK-2, P59, p59ILK, ILK	integrin linked kinase	integrin-linked protein kinase|59 kDa serine/threonine-protein kinase|beta-integrin-linked kinase|epididymis secretory protein Li 28|integrin-linked kinase-2	11p15.4	11	NC_000011.10	6603748	6610873	plus	15	602366
9606	Homo sapiens	407004	0	live	MIR22	MIRN22, hsa-mir-22, miR-22	microRNA 22		17p13.3	17	NC_000017.11	1713903	1713987	minus	1	612077
9606	Homo sapiens	11337	0	live	GABARAP	ATG8A-a, MM46, GABARAP	GABA type A receptor-associated protein	gamma-aminobutyric acid receptor-associated protein|GABA(A) receptor-associated protein|epididymis secretory sperm binding protein	17p13.1	17	NC_000017.11	7240008	7242449	minus	4	605125
9606	Homo sapiens	3716	0	live	JAK1	AIIDEA, JAK1B, JTK3, JAK1	Janus kinase 1	tyrosine-protein kinase JAK1	1p31.3	1	NC_000001.11	64833229	65067746	minus	29	147795
9606	Homo sapiens	51741	0	live	WWOX	D16S432E, DEE28, EIEE28, FOR, FRA16D, HHCMA56, PRO0128, SCAR12, SDR41C1, WOX1	WW domain containing oxidoreductase	WW domain-containing oxidoreductase|WW domain-containing protein WWOX|fragile site FRA16D oxidoreductase|short chain dehydrogenase/reductase family 41C member 1	16q23.1-q23.2	16	NC_000016.10	78099654	79212667	plus	10	605131
9606	Homo sapiens	5914	0	live	RARA	NR1B1, RAR, RARalpha	retinoic acid receptor alpha	retinoic acid receptor alpha|PML-DDX5-RARA fusion|PML-DDX5-RARA fusion protein|RAR-alpha|nuclear receptor subfamily 1 group B member 1|nucleophosmin-retinoic acid receptor alpha fusion protein NPM-RAR long form|retinoic acid nuclear receptor alpha variant 1|retinoic acid nuclear receptor alpha variant 2|retinoic acid receptor, alpha polypeptide	17q21.2	17	NC_000017.11	40309180	40357643	plus	17	180240
9606	Homo sapiens	5467	0	live	PPARD	FAAR, NR1C2, NUC1, NUCI, NUCII, PPARB	peroxisome proliferator activated receptor delta	peroxisome proliferator-activated receptor delta|PPAR-beta|PPAR-delta|PPARD/MYO1D fusion|nuclear hormone receptor 1|nuclear receptor subfamily 1 group C member 2|peroxisome proliferator-activated receptor beta	6p21.31	6	NC_000006.12	35342558	35428180	plus	13	600409
9606	Homo sapiens	578	0	live	BAK1	BAK, BAK-LIKE, BCL2L7, CDN1	BCL2 antagonist/killer 1	bcl-2 homologous antagonist/killer|BCL2-like 7 protein|apoptosis regulator BAK|bcl-2-like protein 7|bcl2-L-7|pro-apoptotic protein BAK	6p21.31	6	NC_000006.12	33572552	33580296	minus	7	600516
9606	Homo sapiens	1520	0	live	CTSS		cathepsin S	cathepsin S	1q21.3	1	NC_000001.11	150730188	150765778	minus	8	116845
9606	Homo sapiens	406911	0	live	MIR125B1	MIRN125B1, mir-125b-1	microRNA 125b-1	hsa-mir-125b-1	11q24.1	11	NC_000011.10	122099757	122099844	minus	1	610104
9606	Homo sapiens	8772	0	live	FADD	GIG3, IMD90, MORT1	Fas associated via death domain	FAS-associated death domain protein|Fas (TNFRSF6)-associated via death domain|Fas-associating death domain-containing protein|Fas-associating protein with death domain|growth-inhibiting gene 3 protein|mediator of receptor-induced toxicity	11q13.3	11	NC_000011.10	70203296	70207390	plus	2	602457
9606	Homo sapiens	2852	0	live	GPER1	CEPR, CMKRL2, DRY12, FEG-1, GPCR-Br, GPER, GPR30, LERGU, LERGU2, LyGPR, mER	G protein-coupled estrogen receptor 1	G-protein coupled estrogen receptor 1|G protein-coupled receptor 30|IL8-related receptor DRY12|chemoattractant receptor-like 2|chemokine receptor-like 2|constitutively expressed peptide-like receptor|flow-induced endothelial G-protein coupled receptor 1|heptahelix receptor|lymphocyte-derived G-protein coupled receptor|membrane estrogen receptor	7p22.3	7	NC_000007.14	1087118	1093810	plus	3	601805
9606	Homo sapiens	3190	0	live	HNRNPK	AUKS, CSBP, HNRPK, TUNP	heterogeneous nuclear ribonucleoprotein K	heterogeneous nuclear ribonucleoprotein K|dC-stretch binding protein|transformation upregulated nuclear protein	9q21.32	9	NC_000009.12	83968083	83980630	minus	18	600712
9606	Homo sapiens	5587	0	live	PRKD1	CHDED, PKC-MU, PKCM, PKD, PRKCM	protein kinase D1	serine/threonine-protein kinase D1|nPKC-D1|nPKC-mu|protein kinase C mu type|protein kinase C, mu|protein kinase D	14q12	14	NC_000014.9	29576479	29927847	minus	23	605435
9606	Homo sapiens	2717	0	live	GLA	GALA	galactosidase alpha	alpha-galactosidase A|agalsidase alfa|alpha-D-galactosidase A|alpha-D-galactoside galactohydrolase 1|alpha-gal A|galactosylgalactosylglucosylceramidase GLA|melibiase	Xq22.1	X	NC_000023.11	101397803	101407925	minus	8	300644
9606	Homo sapiens	6376	0	live	CX3CL1	ABCD-3, C3Xkine, CXC3, CXC3C, NTN, NTT, SCYD1, fractalkine, neurotactin	C-X3-C motif chemokine ligand 1	fractalkine|C-X3-C motif chemokine 1|CX3C membrane-anchored chemokine|chemokine (C-X3-C motif) ligand 1|small inducible cytokine subfamily D (Cys-X3-Cys), member 1 (fractalkine, neurotactin)|small inducible cytokine subfamily D (Cys-X3-Cys), member-1|small-inducible cytokine D1	16q21	16	NC_000016.10	57372490	57385044	plus	3	601880
9606	Homo sapiens	10062	0	live	NR1H3	LXR-a, LXRA, RLD-1	nuclear receptor subfamily 1 group H member 3	oxysterols receptor LXR-alpha|liver X nuclear receptor alpha variant 1	11p11.2	11	NC_000011.10	47248300	47269033	plus	17	602423
9606	Homo sapiens	406928	0	live	MIR137	MIRN137, miR-137	microRNA 137	hsa-mir-137	1p21.3	1	NC_000001.11	98046070	98046171	minus	1	614304
9606	Homo sapiens	27161	0	live	AGO2	CASC7, EIF2C2, LESKRES, LINC00980, PPD, Q10	argonaute RISC catalytic component 2	protein argonaute-2|PAZ Piwi domain protein|argonaute 2, RISC catalytic component|cancer susceptibility candidate 7 (non-protein coding)|eukaryotic translation initiation factor 2C, 2|long intergenic non-protein coding RNA 980|protein slicer	8q24.3	8	NC_000008.11	140520156	140642406	minus	22	606229
9606	Homo sapiens	3482	0	live	IGF2R	CD222, CI-M6PR, CIMPR, M6P-R, M6P/IGF2R, MPR 300, MPR1, MPR300, MPRI	insulin like growth factor 2 receptor	cation-independent mannose-6-phosphate receptor|300 kDa mannose 6-phosphate receptor|CI Man-6-P receptor|IGF-II receptor|M6P/IGF2 receptor|insulin-like growth factor II receptor	6q25.3	6	NC_000006.12	159969082	160111504	plus	48	147280
9606	Homo sapiens	1524	0	live	CX3CR1	CCRL1, CMKBRL1, CMKDR1, GPR13, GPRV28, V28	C-X3-C motif chemokine receptor 1	CX3C chemokine receptor 1|C-X3-C CKR-1|CMK-BRL-1|CMK-BRL1|G-protein coupled receptor 13|beta chemokine receptor-like 1|chemokine (C-C) receptor-like 1|chemokine (C-X3-C motif) receptor 1|chemokine (C-X3-C) receptor 1|fractalkine receptor	3p22.2	3	NC_000003.12	39263494	39281735	minus	5	601470
9606	Homo sapiens	3575	0	live	IL7R	CD127, CDW127, IL-7R-alphaA, ILRA, IL7R	interleukin 7 receptor	interleukin-7 receptor subunit alpha|CD127 antigen|IL-7 receptor subunit alpha|IL-7R subunit alpha|interleukin 7 receptor alpha chain	5p13.2	5	NC_000005.10	35856891	35879603	plus	8	146661
9606	Homo sapiens	3814	0	live	KISS1	HH13, KiSS-1	KiSS-1 metastasis suppressor	metastasis-suppressor KiSS-1|kisspeptin-1|malignant melanoma metastasis-suppressor|metastin|prepro-kisspeptin	1q32.1	1	NC_000001.11	204190341	204196491	minus	3	603286
9606	Homo sapiens	2678	0	live	GGT1	CD224, D22S672, D22S732, GGT, GGT 1, GGTD, GTG	gamma-glutamyltransferase 1	glutathione hydrolase 1 proenzyme|gamma-glutamyltranspeptidase 1|leukotriene-C4 hydrolase|testicular tissue protein Li 73	22q11.23	22	NC_000022.11	24583750	24628996	plus	18	612346
9606	Homo sapiens	1915	0	live	EEF1A1	CCS-3, CCS3, EE1A1, EEF-1, EEF1A, EF-Tu, EF1A, EF1A1, EF1alpha1, GRAF-1EF, LENG7, PTI1, eEF1A-1	eukaryotic translation elongation factor 1 alpha 1	elongation factor 1-alpha 1|CTCL tumor antigen|EF-1-alpha-1|EF1a-like protein|cervical cancer suppressor 3|elongation factor 1 alpha subunit|elongation factor Tu|epididymis secretory sperm binding protein|eukaryotic elongation factor 1 A-1|eukaryotic translation elongation factor 1 alpha 1-like 14|glucocorticoid receptor AF-1 specific elongation factor|leukocyte receptor cluster (LRC) member 7|le…	6q13	6	NC_000006.12	73515750	73521032	minus	8	130590
9606	Homo sapiens	8945	0	live	BTRC	BETA-TRCP, FBW1A, FBXW1, FBXW1A, FWD1, bTrCP, bTrCP1, betaTrCP	beta-transducin repeat containing E3 ubiquitin protein ligase	F-box/WD repeat-containing protein 1A|E3RSIkappaB|F-box and WD repeats protein beta-TrCP|F-box and WD-repeat protein 1B|beta-TrCP1|epididymis tissue protein Li 2a|pIkappaBalpha-E3 receptor subunit	10q24.32	10	NC_000010.11	101353808	101557313	plus	21	603482
9606	Homo sapiens	8202	0	live	NCOA3	ACTR, AIB-1, AIB1, CAGH16, CTG26, KAT13B, RAC3, SRC-3, SRC3, TNRC14, TNRC16, TRAM-1, bHLHe42, pCIP	nuclear receptor coactivator 3	nuclear receptor coactivator 3|CBP-interacting protein|amplified in breast cancer 1 protein|class E basic helix-loop-helix protein 42|receptor-associated coactivator 3|steroid receptor coactivator protein 3|thyroid hormone receptor activator molecule 1	20q13.12	20	NC_000020.11	47501887	47656872	plus	23	601937
9606	Homo sapiens	4322	0	live	MMP13	CLG3, MANDP1, MDST, MMP-13	matrix metallopeptidase 13	collagenase 3|matrix metalloproteinase 13 (collagenase 3)	11q22.2	11	NC_000011.10	102942995	102955732	minus	10	600108
9606	Homo sapiens	652995	0	live	UCA1	CUDR, LINC00178, NCRNA00178, UCAT1, onco-lncRNA-36	urothelial cancer associated 1	cancer up-regulated drug resistant|long intergenic non-protein coding RNA 178|urothelial cancer associated 1 (non-protein coding)	19p13.12	19	NC_000019.10	15828947	15836321	plus	3	617500
9606	Homo sapiens	9100	0	live	USP10	UBPO	ubiquitin specific peptidase 10	ubiquitin carboxyl-terminal hydrolase 10|deubiquitinating enzyme 10|ubiquitin specific protease 10|ubiquitin thioesterase 10|ubiquitin thiolesterase 10|ubiquitin-specific-processing protease 10	16q24.1	16	NC_000016.10	84699977	84779922	plus	19	609818
9606	Homo sapiens	5581	0	live	PRKCE	PKCE, nPKC-epsilon	protein kinase C epsilon	protein kinase C epsilon type	2p21	2	NC_000002.12	45651315	46187990	plus	32	176975
9606	Homo sapiens	8862	0	live	APLN	APEL, XNPEP2	apelin	apelin|AGTRL1 ligand|APJ endogenous ligand	Xq26.1	X	NC_000023.11	129645259	129654956	minus	3	300297
9606	Homo sapiens	6690	0	live	SPINK1	PCTT, PSTI, Spink3, TATI, TCP	serine peptidase inhibitor Kazal type 1	serine protease inhibitor Kazal-type 1|pancreatic secretory trypsin inhibitor|serine protease inhibitor, Kazal type 1|tumor-associated trypsin inhibitor	5q32	5	NC_000005.10	147824582	147839196	minus	5	167790
9606	Homo sapiens	7226	0	live	TRPM2	EREG1, KNP3, LTRPC2, LTrpC-2, NUDT9H, NUDT9L1, TRPC7	transient receptor potential cation channel subfamily M member 2	transient receptor potential cation channel subfamily M member 2|estrogen-responsive element-associated gene 1 protein|long transient receptor potential channel 2|transient receptor potential channel 7|transient receptor potential melastatin 2	21q22.3	21	NC_000021.9	44350112	44442807	plus	35	603749
9606	Homo sapiens	51561	0	live	IL23A	IL-23, IL-23A, IL23P19, P19, SGRF	interleukin 23 subunit alpha	interleukin-23 subunit alpha|IL-23 subunit alpha|IL-23-A|IL-23p19|JKA3 induced upon T-cell activation|interleukin 23 p19 subunit|interleukin 23, alpha subunit p19|interleukin-23 subunit p19|interleukin-six, G-CSF related factor	12q13.3	12	NC_000012.12	56334159	56340410	plus	6	605580
9606	Homo sapiens	7042	0	live	TGFB2	G-TSF, LDS4, TGF-beta2	transforming growth factor beta 2	transforming growth factor beta-2 proprotein|BSC-1 cell growth inhibitor|cetermin|glioblastoma-derived T-cell suppressor factor|polyergin|prepro-transforming growth factor beta-2	1q41	1	NC_000001.11	218345336	218444619	plus	8	190220
9606	Homo sapiens	25937	0	live	WWTR1	TAZ	WW domain containing transcription regulator 1	WW domain-containing transcription regulator protein 1|transcriptional co-activator with PDZ-binding motif	3q25.1	3	NC_000003.12	149517235	149724788	minus	13	607392
9606	Homo sapiens	4092	0	live	SMAD7	CRCS3, MADH7, MADH8	SMAD family member 7	mothers against decapentaplegic homolog 7|MAD (mothers against decapentaplegic, Drosophila) homolog 7|MAD homolog 8|Mothers against decapentaplegic, drosophila, homolog of, 7|SMAD, mothers against DPP homolog 7|hSMAD7|mothers against DPP homolog 8	18q21.1	18	NC_000018.10	48919853	48950965	minus	5	602932
9606	Homo sapiens	2833	0	live	CXCR3	CD182, CD183, CKR-L2, CMKAR3, GPR9, IP10-R, Mig-R, MigR	C-X-C motif chemokine receptor 3	C-X-C chemokine receptor type 3|G protein-coupled receptor 9|IP-10 receptor|Mig receptor|chemokine (C-X-C motif) receptor 3|chemokine receptor 3|interferon-inducible protein 10 receptor	Xq13.1	X	NC_000023.11	71615913	71618515	minus	4	300574
9606	Homo sapiens	27178	0	live	IL37	FIL1, FIL1(ZETA), FIL1Z, IL-1F7, IL-1H, IL-1H4, IL-1RP1, IL-23, IL-37, IL1F7, IL1H4, IL1RP1	interleukin 37	interleukin-37|FIL1 zeta|IL-1 zeta|IL-1F7b (IL-1H4, IL-1H, IL-1RP1)|IL-1X protein|IL1F7 (canonical product IL-1F7b)|interleukin 1 family member 7|interleukin 1, zeta|interleukin-1 homolog 4|interleukin-1 superfamily z|interleukin-1-related protein|interleukin-23	2q14.1	2	NC_000002.12	112911165	112918882	plus	7	605510
9606	Homo sapiens	8850	0	live	KAT2B	CAF, P/CAF, PCAF	lysine acetyltransferase 2B	histone acetyltransferase KAT2B|CREBBP-associated factor|K(lysine) acetyltransferase 2B|histone acetylase PCAF|histone acetyltransferase PCAF|p300/CBP-associated factor|spermidine acetyltransferase KAT2B	3p24.3	3	NC_000003.12	20040407	20154404	plus	19	602303
9606	Homo sapiens	2904	0	live	GRIN2B	DEE27, EIEE27, GluN2B, MRD6, NMDAR2B, NR2B, NR3, hNR3	glutamate ionotropic receptor NMDA type subunit 2B	glutamate receptor ionotropic, NMDA 2B|GluN2B(alt_5'UTR)|N-methyl D-aspartate receptor subtype 2B|N-methyl-D-aspartate receptor subunit 3|glutamate [NMDA] receptor subunit epsilon-2|glutamate receptor subunit epsilon-2|glutamate receptor, ionotropic, N-methyl D-aspartate 2B	12p13.1	12	NC_000012.12	13537337	13982012	minus	16	138252
9606	Homo sapiens	409	0	live	ARRB2	ARB2, ARR2, BARR2	arrestin beta 2	beta-arrestin-2|arrestin 3|non-visual arrestin-3	17p13.2	17	NC_000017.11	4710619	4721500	plus	17	107941
9606	Homo sapiens	1673	0	live	DEFB4A	BD-2, DEFB-2, DEFB102, DEFB2, DEFB4, HBD-2, SAP1	defensin beta 4A	beta-defensin 4A|beta defensin-2|defensin, beta 2|defensin, beta 4|skin-antimicrobial peptide 1	8p23.1	8	NC_000008.11	7894677	7896716	plus	2	602215
9606	Homo sapiens	406940	0	live	MIR148A	MIRN148, MIRN148A, hsa-mir-148, mir-148a	microRNA 148a	hsa-mir-148a|microRNA 148	7p15.2	7	NC_000007.14	25949919	25949986	minus	1	613786
9606	Homo sapiens	7186	0	live	TRAF2	MGC:45012, RNF117, TRAP, TRAP3	TNF receptor associated factor 2	TNF receptor-associated factor 2|E3 ubiquitin-protein ligase TRAF2|RING-type E3 ubiquitin transferase TRAF2|tumor necrosis factor type 2 receptor associated protein 3	9q34.3	9	NC_000009.12	136881933	136926615	plus	15	601895
9606	Homo sapiens	26762	0	live	HAVCR1	CD365, HAVCR, HAVCR-1, KIM-1, KIM1, TIM, TIM-1, TIM1, TIMD-1, TIMD1	hepatitis A virus cellular receptor 1	hepatitis A virus cellular receptor 1|T cell immunoglobin domain and mucin domain protein 1|T-cell immunoglobulin mucin family member 1|T-cell immunoglobulin mucin receptor 1|T-cell membrane protein 1|kidney injury molecule 1	5q33.3	5	NC_000005.10	157028383	157069633	minus	11	606518
9606	Homo sapiens	284	0	live	ANGPT1	AGP1, AGPT, ANG1, HAE5	angiopoietin 1	angiopoietin-1|ANG-1	8q23.1	8	NC_000008.11	107249482	107497918	minus	10	601667
9606	Homo sapiens	3397	0	live	ID1	ID, bHLHb24	inhibitor of DNA binding 1, HLH protein	DNA-binding protein inhibitor ID-1|class B basic helix-loop-helix protein 24|dJ857M17.1.2 (inhibitor of DNA binding 1, dominant negative helix-loop-helix protein)|inhibitor of DNA binding 1, dominant negative helix-loop-helix protein|inhibitor of differentiation 1	20q11.21	20	NC_000020.11	31605289	31606510	plus	1	600349
9606	Homo sapiens	1394	0	live	CRHR1	CRF-R, CRF-R-1, CRF-R1, CRF1, CRFR-1, CRFR1, CRH-R-1, CRH-R1, CRHRL, CRHR1	corticotropin releasing hormone receptor 1	corticotropin-releasing factor receptor 1|corticotropin-releasing factor type 1 receptor|seven transmembrane helix receptor	17q21.31	17	NC_000017.11	45784320	45835828	plus	14	122561
9606	Homo sapiens	83667	0	live	SESN2	HI95, SES2, SEST2	sestrin 2	sestrin-2|hypoxia induced gene 95|hypoxia-induced	1p35.3	1	NC_000001.11	28259452	28282491	plus	10	607767
9606	Homo sapiens	2130	0	live	EWSR1	EWS, EWS-FLI1, bK984G1.4	EWS RNA binding protein 1	RNA-binding protein EWS|EWS RNA-binding protein variant 6|Ewing sarcoma breakpoint region 1|Ewings sarcoma EWS-Fli1 (type 1) oncogene	22q12.2	22	NC_000022.11	29268254	29300523	plus	19	133450
9606	Homo sapiens	5311	0	live	PKD2	APKD2, PC2, PKD4, Pc-2, TRPP2	polycystin 2, transient receptor potential cation channel	polycystin-2|autosomal dominant polycystic kidney disease type II protein|polycystic kidney disease 2 (autosomal dominant)|transient receptor potential cation channel subfamily P member 2	4q22.1	4	NC_000004.12	88007635	88077779	plus	16	173910
9606	Homo sapiens	3875	0	live	KRT18	CK-18, CYK18, K18	keratin 18	keratin, type I cytoskeletal 18|cell proliferation-inducing gene 46 protein|cytokeratin 18|keratin 18, type I	12q13.13	12	NC_000012.12	52948855	52952906	plus	8	148070
9606	Homo sapiens	10919	0	live	EHMT2	BAT8, C6orf30, G9A, GAT8, KMT1C, NG36	euchromatic histone lysine methyltransferase 2	histone-lysine N-methyltransferase EHMT2|G9A histone methyltransferase|H3-K9-HMTase 3|HLA-B associated transcript 8|ankyrin repeat-containing protein|euchromatic histone-lysine N-methyltransferase 2|histone H3-K9 methyltransferase 3|histone-lysine N-methyltransferase, H3 lysine-9 specific 3|lysine N-methyltransferase 1C	6p21.33	6	NC_000006.12	31879759	31897698	minus	29	604599
9606	Homo sapiens	2072	0	live	ERCC4	ERCC11, FANCQ, RAD1, XFEPS, XPF	ERCC excision repair 4, endonuclease catalytic subunit	DNA repair endonuclease XPF|DNA excision repair protein ERCC-4|DNA repair protein complementing XP-F cells|excision repair cross-complementation group 4|excision repair cross-complementing rodent repair deficiency, complementation group 4|excision-repair, complementing defective, in Chinese hamster|xeroderma pigmentosum group F-complementing protein|xeroderma pigmentosum, complementation group F	16p13.12	16	NC_000016.10	13920137	13952348	plus	13	133520
9606	Homo sapiens	3394	0	live	IRF8	H-ICSBP, ICSBP, ICSBP1, IMD32A, IMD32B, IRF-8	interferon regulatory factor 8	interferon regulatory factor 8|interferon consensus sequence binding protein 1	16q24.1	16	NC_000016.10	85899162	85922609	plus	10	601565
9606	Homo sapiens	10628	0	live	TXNIP	ARRDC6, EST01027, HHCPA78, THIF, VDUP1	thioredoxin interacting protein	thioredoxin-interacting protein|thioredoxin binding protein 2|upregulated by 1,25-dihydroxyvitamin D-3|vitamin D3 up-regulated protein 1	1q21.1	1	NC_000001.11	145992435	145996579	minus	7	606599
9606	Homo sapiens	3164	0	live	NR4A1	GFRP1, HMR, N10, NAK-1, NGFIB, NP10, NUR77, TR3	nuclear receptor subfamily 4 group A member 1	nuclear receptor subfamily 4 group A member 1|ST-59|TR3 orphan receptor|early response protein NAK1|growth factor-inducible nuclear protein N10|hormone receptor|nerve growth factor IB nuclear receptor variant 1|nuclear hormone receptor NUR/77|orphan nuclear receptor HMR|orphan nuclear receptor TR3|steroid receptor TR3|testicular receptor 3	12q13.13	12	NC_000012.12	52022832	52059507	plus	15	139139
9606	Homo sapiens	406996	0	live	MIR214	MIRN214, miRNA214, mir-214	microRNA 214	hsa-mir-214	1q24.3	1	NC_000001.11	172138798	172138907	minus	1	610721
9606	Homo sapiens	7225	0	live	TRPC6	FSGS2, TRP6	transient receptor potential cation channel subfamily C member 6	short transient receptor potential channel 6|TRP-6|focal segmental glomerulosclerosis 2|transient receptor protein 6	11q22.1	11	NC_000011.10	101451470	101584007	minus	14	603652
9606	Homo sapiens	5649	0	live	RELN	ETL7, LIS2, PRO1598, RL	reelin	reelin	7q22.1	7	NC_000007.14	103471789	103989658	minus	65	600514
9606	Homo sapiens	1785	0	live	DNM2	CMT2M, CMTDI1, CMTDIB, DI-CMTB, DYN2, DYNII, LCCS5	dynamin 2	dynamin-2|dynamin II	19p13.2	19	NC_000019.10	10718079	10831903	plus	22	602378
9606	Homo sapiens	27113	0	live	BBC3	JFY-1, JFY1, PUMA	BCL2 binding component 3	bcl-2-binding component 3|p53 up-regulated modulator of apoptosis|p53-upregulated modulator of apoptosis	19q13.32	19	NC_000019.10	47220822	47232998	minus	7	605854
9606	Homo sapiens	5919	0	live	RARRES2	HP10433, TIG2	retinoic acid receptor responder 2	retinoic acid receptor responder protein 2|RAR-responsive protein TIG2|chemerin|retinoic acid receptor responder (tazarotene induced) 2|tazarotene-induced gene 2 protein	7q36.1	7	NC_000007.14	150338329	150341685	minus	6	601973
9606	Homo sapiens	57506	0	live	MAVS	CARDIF, IPS-1, IPS1, VISA	mitochondrial antiviral signaling protein	mitochondrial antiviral-signaling protein|CARD adapter inducing interferon beta|CARD adaptor inducing IFN-beta|IFN-B promoter stimulator 1|interferon beta promoter stimulator protein 1|putative NF-kappa-B-activating protein 031N|virus-induced signaling adaptor|virus-induced-signaling adapter	20p13	20	NC_000020.11	3846834	3876118	plus	8	609676
9606	Homo sapiens	9575	0	live	CLOCK	KAT13D, bHLHe8	clock circadian regulator	circadian locomoter output cycles protein kaput|circadian locomoter output cycles kaput protein|class E basic helix-loop-helix protein 8|clock homolog	4q12	4	NC_000004.12	55427903	55547138	minus	28	601851
9606	Homo sapiens	1616	0	live	DAXX	BING2, DAP6, EAP1, SMIM40	death domain associated protein	death domain-associated protein 6|CENP-C binding protein|ETS1-associated protein 1|Fas-binding protein|death-associated protein 6|fas death domain-associated protein	6p21.32	6	NC_000006.12	33318558	33322959	minus	8	603186
9606	Homo sapiens	4287	0	live	ATXN3	AT3, ATX3, JOS, MJD, MJD1, SCA3	ataxin 3	ataxin-3|Machado-Joseph disease protein 1|josephin|olivopontocerebellar ataxia 3|spinocerebellar ataxia type 3 protein	14q32.12	14	NC_000014.9	92058552	92106582	minus	13	607047
9606	Homo sapiens	4179	0	live	CD46	AHUS2, MCP, MIC10, TLX, TRA2.10	CD46 molecule	membrane cofactor protein|CD46 antigen, complement regulatory protein|CD46 molecule, complement regulatory protein|antigen identified by monoclonal antibody TRA-2-10|complement membrane cofactor protein|measles virus receptor|membrane cofactor protein (CD46, trophoblast-lymphocyte cross-reactive antigen)|trophoblast leucocyte common antigen|trophoblast leukocyte common antigen|trophoblast-lymphoc…	1q32.2	1	NC_000001.11	207752038	207795516	plus	14	120920
9606	Homo sapiens	9839	0	live	ZEB2	HSPC082, SIP-1, SIP1, SMADIP1, ZFHX1B	zinc finger E-box binding homeobox 2	zinc finger E-box-binding homeobox 2|SMAD interacting protein 1|Smad-interacting protein 1|zinc finger homeobox 1b	2q22.3	2	NC_000002.12	144384081	144520119	minus	11	605802
9606	Homo sapiens	5245	0	live	PHB1	HEL-215, HEL-S-54e, PHB	prohibitin 1	prohibitin|epididymis luminal protein 215|epididymis secretory sperm binding protein Li 54e	17q21.33	17	NC_000017.11	49404052	49414882	minus	8	176705
9606	Homo sapiens	10397	0	live	NDRG1	CAP43, CMT4D, DRG-1, DRG1, GC4, HMSNL, NDR1, NMSL, PROXY1, RIT42, RTP, TARG1, TDD5	N-myc downstream regulated 1	protein NDRG1|N-myc downstream-regulated gene 1 protein|differentiation-related gene 1 protein|nickel-specific induction protein Cap43|protein regulated by oxygen-1|reducing agents and tunicamycin-responsive protein	8q24.22	8	NC_000008.11	133237175	133297252	minus	18	605262
9606	Homo sapiens	961	0	live	CD47	IAP, MER6, OA3	CD47 molecule	leukocyte surface antigen CD47|CD47 antigen (Rh-related antigen, integrin-associated signal transducer)|CD47 glycoprotein|Rh-related antigen|antigen identified by monoclonal antibody 1D8|antigenic surface determinant protein OA3|integrin associated protein|integrin-associated signal transducer	3q13.12	3	NC_000003.12	108043091	108094200	minus	14	601028
9606	Homo sapiens	8452	0	live	CUL3	CUL-3, NEDAUS, PHA2E	cullin 3	cullin-3	2q36.2	2	NC_000002.12	224470150	224585363	minus	20	603136
9606	Homo sapiens	406934	0	live	MIR142	MIRN142, mir-142	microRNA 142	hsa-mir-142	17q22	17	NC_000017.11	58331232	58331318	minus	1	615657
9606	Homo sapiens	1269	0	live	CNR2	CB-2, CB2, CX5	cannabinoid receptor 2	cannabinoid receptor 2|cannabinoid receptor 2 (macrophage)	1p36.11	1	NC_000001.11	23870515	23913362	minus	6	605051
9606	Homo sapiens	3178	0	live	HNRNPA1	ALS19, ALS20, HNRPA1, HNRPA1L3, IBMPFD3, UP 1, hnRNP A1, hnRNP-A1	heterogeneous nuclear ribonucleoprotein A1	heterogeneous nuclear ribonucleoprotein A1|epididymis secretory sperm binding protein|helix-destabilizing protein|heterogeneous nuclear ribonucleoprotein A1B protein|heterogeneous nuclear ribonucleoprotein B2 protein|heterogeneous nuclear ribonucleoprotein core protein A1|hnRNP core protein A1-like 3|nuclear ribonucleoprotein particle A1 protein|putative heterogeneous nuclear ribonucleoprotein A1…	12q13.13	12	NC_000012.12	54280726	54287087	plus	12	164017
9606	Homo sapiens	10392	0	live	NOD1	CARD4, CLR7.1, NLRC1	nucleotide binding oligomerization domain containing 1	nucleotide-binding oligomerization domain-containing protein 1|NLR family, CARD domain containing 1|caspase recruitment domain family, member 4|caspase recruitment domain-containing protein 4|nucleotide-binding oligomerization domain, leucine rich repeat and CARD domain containing 1	7p14.3	7	NC_000007.14	30424527	30478840	minus	19	605980
9606	Homo sapiens	10456	0	live	HAX1	HCLSBP1, HS1BP1, SCN3	HCLS1 associated protein X-1	HCLS1-associated protein X-1|HAX-1|HCLS1 (and PKD2) associated protein|HS1 binding protein|HS1-associating protein X-1|HS1-binding protein 1|HSP1BP-1	1q21.3	1	NC_000001.11	154272629	154275875	plus	7	605998
9606	Homo sapiens	9112	0	live	MTA1		metastasis associated 1	metastasis-associated protein MTA1|metastasis associated gene 1 protein	14q32.33	14	NC_000014.9	105419827	105470729	plus	23	603526
9606	Homo sapiens	406893	0	live	MIR101-1	MIRN101-1, mir-101-1	microRNA 101-1	hsa-mir-101-1	1p31.3	1	NC_000001.11	65058434	65058508	minus	1	612511
9606	Homo sapiens	407009	0	live	MIR224	MIRN224, miRNA224	microRNA 224	hsa-mir-224	Xq28	X	NC_000023.11	151958578	151958658	minus	1	300769
9606	Homo sapiens	2548	0	live	GAA	LYAG	alpha glucosidase	lysosomal alpha-glucosidase|acid maltase|aglucosidase alfa|glucosidase alpha, acid	17q25.3	17	NC_000017.11	80101535	80119881	plus	22	606800
9606	Homo sapiens	9978	0	live	RBX1	BA554C12.1, RNF75, ROC1	ring-box 1	E3 ubiquitin-protein ligase RBX1|E3 ubiquitin-protein transferase RBX1|RING finger protein 75|RING-box protein 1|ZYP protein|regulator of cullins 1|ring-box 1, E3 ubiquitin protein ligase	22q13.2	22	NC_000022.11	40951378	40973309	plus	5	603814
9606	Homo sapiens	1978	0	live	EIF4EBP1	4E-BP1, 4EBP1, BP-1, PHAS-I	eukaryotic translation initiation factor 4E binding protein 1	eukaryotic translation initiation factor 4E-binding protein 1|eIF4E-binding protein 1|phosphorylated heat- and acid-stable protein regulated by insulin 1	8p11.23	8	NC_000008.11	38030534	38060365	plus	3	602223
9606	Homo sapiens	54210	0	live	TREM1	CD354, TREM-1	triggering receptor expressed on myeloid cells 1	triggering receptor expressed on myeloid cells 1|triggering receptor expressed on monocytes 1	6p21.1	6	NC_000006.12	41267385	41286692	minus	6	605085
9606	Homo sapiens	55600	0	live	ITLN1	HL-1, HL1, INTL, ITLN, LFR, hIntL, omentin	intelectin 1	intelectin-1|ITLN-1|endothelial lectin HL-1|galactofuranose-binding lectin|intelectin 1 (galactofuranose binding)|intestinal lactoferrin receptor	1q23.3	1	NC_000001.11	160876540	160885180	minus	8	609873
9606	Homo sapiens	1435	0	live	CSF1	CSF-1, MCSF	colony stimulating factor 1	macrophage colony-stimulating factor 1|colony stimulating factor 1 (macrophage)|lanimostim|macrophage colony stimulating factor 1	1p13.3	1	NC_000001.11	109910506	109930992	plus	11	120420
9606	Homo sapiens	3965	0	live	LGALS9	HUATA, LGALS9	galectin 9	galectin-9|ecalectin|gal-9|lectin, galactoside-binding, soluble, 9|tumor antigen HOM-HD-21|urate transporter/channel protein	17q11.2	17	NC_000017.11	27631172	27649560	plus	12	601879
9606	Homo sapiens	406948	0	live	MIR15A	MIRN15A, hsa-mir-15a, miRNA15A, mir-15a	microRNA 15a		13q14.2	13	NC_000013.11	50049119	50049201	minus	1	609703
9606	Homo sapiens	29108	0	live	PYCARD	ASC, CARD5, TMS, TMS-1, TMS1	PYD and CARD domain containing	apoptosis-associated speck-like protein containing a CARD|caspase recruitment domain-containing protein 5|target of methylation-induced silencing 1	16p11.2	16	NC_000016.10	31201486	31202760	minus	3	606838
9606	Homo sapiens	6688	0	live	SPI1	OF, PU.1, SFPI1, SPI-1, SPI-A	Spi-1 proto-oncogene	transcription factor PU.1|31 kDa transforming protein|hematopoietic transcription factor PU.1|spleen focus forming virus (SFFV) proviral integration oncogene spi1	11p11.2	11	NC_000011.10	47354859	47395640	minus	8	165170
9606	Homo sapiens	4254	0	live	KITLG	DCUA, DFNA69, FPH2, FPHH, KL-1, Kitl, MGF, SCF, SF, SHEP7, SLF	KIT ligand	kit ligand|c-Kit ligand|familial progressive hyperpigmentation 2|mast cell growth factor|steel factor|stem cell factor	12q21.32	12	NC_000012.12	88492793	88580471	minus	10	184745
9606	Homo sapiens	3587	0	live	IL10RA	CD210, CD210a, CDW210A, HIL-10R, IL-10R1, IL10R	interleukin 10 receptor subunit alpha	interleukin-10 receptor subunit alpha|IL-10 receptor subunit alpha|IL-10R subunit 1|IL-10R subunit alpha|IL-10RA|interleukin 10 receptor, alpha|interleukin-10 receptor alpha chain|interleukin-10 receptor subunit 1	11q23.3	11	NC_000011.10	117986394	118003037	plus	8	146933
9606	Homo sapiens	5584	0	live	PRKCI	DXS1179E, PKCI, nPKC-iota	protein kinase C iota	protein kinase C iota type|PRKC-lambda/iota|aPKC-lambda/iota|atypical protein kinase C-lambda/iota	3q26.2	3	NC_000003.12	170222424	170305981	plus	18	600539
9606	Homo sapiens	57103	0	live	TIGAR	C12orf5, FR2BP	TP53 induced glycolysis regulatory phosphatase	fructose-2,6-bisphosphatase TIGAR|TP53-induced glycolysis and apoptosis regulator|fructose-2,6-bisphosphate 2-phosphatase|probable fructose-2,6-bisphosphatase TIGAR|transactivated by NS3TP2 protein	12p13.32	12	NC_000012.12	4321213	4360028	plus	6	610775
9606	Homo sapiens	3732	0	live	CD82	4F9, C33, GR15, IA4, KAI1, R2, SAR2, ST6, TSPAN27	CD82 molecule	CD82 antigen|C33 antigen|inducible membrane protein R2|kangai 1 (suppression of tumorigenicity 6, prostate; CD82 antigen (R2 leukocyte antigen, antigen detected by monoclonal and antibody IA4))|metastasis suppressor Kangai-1|tetraspanin-27|tspan-27	11p11.2	11	NC_000011.10	44565610	44620363	plus	12	600623
9606	Homo sapiens	5321	0	live	PLA2G4A	GURDP, PLA2G4, cPLA2, cPLA2-alpha	phospholipase A2 group IVA	cytosolic phospholipase A2|calcium-dependent phospholipid-binding protein|lysophospholipase|phosphatidylcholine 2-acylhydrolase|phospholipase A2, group IVA (cytosolic, calcium-dependent)	1q31.1	1	NC_000001.11	186828949	186988981	plus	19	600522
9606	Homo sapiens	89780	0	live	WNT3A		Wnt family member 3A	protein Wnt-3a|wingless-type MMTV integration site family, member 3A	1q42.13	1	NC_000001.11	228006998	228067113	plus	6	606359
9606	Homo sapiens	7503	0	live	XIST	DXS1089, DXS399E, LINC00001, NCRNA00001, SXI1, swd66	X inactive specific transcript	X inactive specific transcript (non-protein coding)|long intergenic non-protein coding RNA 1	Xq13.2	X	NC_000023.11	73820651	73852753	minus	6	314670
9606	Homo sapiens	6446	0	live	SGK1	SGK	serum/glucocorticoid regulated kinase 1	serine/threonine-protein kinase Sgk1|Sgk1 variant i3|serine/threonine protein kinase SGK	6q23.2	6	NC_000006.12	134169248	134318112	minus	17	602958
9606	Homo sapiens	64805	0	live	P2RY12	ADPG-R, BDPLT8, HORK3, P2T(AC), P2Y(12)R, P2Y(AC), P2Y(ADP), P2Y(cyc), P2Y12, SP1999	purinergic receptor P2Y12	P2Y purinoceptor 12|ADP-glucose receptor|G-protein coupled receptor SP1999|Gi-coupled ADP receptor HORK3|P2Y12 platelet ADP receptor|purinergic receptor P2RY12|purinergic receptor P2Y, G-protein coupled, 12|putative G-protein coupled receptor	3q25.1	3	NC_000003.12	151336843	151384753	minus	3	600515
9606	Homo sapiens	406971	0	live	MIR195	MIRN195, miRNA195, mir-195	microRNA 195	hsa-mir-195	17p13.1	17	NC_000017.11	7017615	7017701	minus	1	610718
9606	Homo sapiens	408	0	live	ARRB1	ARB1, ARR1	arrestin beta 1	beta-arrestin-1|arrestin 2|non-visual arrestin-2	11q13.4	11	NC_000011.10	75260122	75351662	minus	20	107940
9606	Homo sapiens	1072	0	live	CFL1	CFL, HEL-S-15, cofilin	cofilin 1	cofilin-1|18 kDa phosphoprotein|cofilin 1 (non-muscle)|epididymis secretory protein Li 15|p18	11q13.1	11	NC_000011.10	65854673	65858180	minus	4	601442
9606	Homo sapiens	57761	0	live	TRIB3	C20orf97, NIPK, SINK, SKIP3, TRB3	tribbles pseudokinase 3	tribbles homolog 3|TRB-3|neuronal cell death inducible putative kinase|p65-interacting inhibitor of NF-kappa-B|p65-interacting inhibitor of NF-kappaB	20p13	20	NC_000020.11	380760	397559	plus	6	607898
9606	Homo sapiens	7082	0	live	TJP1	ZO-1	tight junction protein 1	tight junction protein ZO-1|zona occludens 1|zonula occludens 1 protein	15q13.1	15	NC_000015.10	29699367	29969049	minus	33	601009
9606	Homo sapiens	407035	0	live	MIR31	MIRN31, hsa-mir-31, miR-31	microRNA 31		9p21.3	9	NC_000009.12	21512115	21512185	minus	1	612155
9606	Homo sapiens	6624	0	live	FSCN1	FAN1, HSN, SNL, p55	fascin actin-bundling protein 1	fascin|55 kDa actin-bundling protein|epididymis secretory sperm binding protein|fascin homolog 1, actin-bundling protein|singed-like (fascin homolog, sea urchin)	7p22.1	7	NC_000007.14	5592816	5606655	plus	5	602689
9606	Homo sapiens	29128	0	live	UHRF1	ICBP90, Np95, RNF106, TDRD22, hNP95, hUHRF1, huNp95	ubiquitin like with PHD and ring finger domains 1	E3 ubiquitin-protein ligase UHRF1|RING finger protein 106|RING-type E3 ubiquitin transferase UHRF1|inverted CCAAT box-binding protein of 90 kDa|nuclear phosphoprotein 95|nuclear protein 95|nuclear zinc finger protein Np95|transcription factor ICBP90|ubiquitin-like PHD and RING finger domain-containing protein 1	19p13.3	19	NC_000019.10	4903080	4962154	plus	20	607990
9606	Homo sapiens	57521	0	live	RPTOR	KOG1, Mip1	regulatory associated protein of MTOR complex 1	regulatory-associated protein of mTOR|p150 target of rapamycin (TOR)-scaffold protein containing WD-repeats|raptor	17q25.3	17	NC_000017.11	80544838	80966368	plus	34	607130
9606	Homo sapiens	51100	0	live	SH3GLB1	Bif-1, CGI-61, PPP1R70, dJ612B15.2	SH3 domain containing GRB2 like, endophilin B1	endophilin-B1|Bax-interacting factor 1|SH3 domain-containing GRB2-like protein B1|SH3-containing protein SH3GLB1|SH3-domain GRB2 like endophilin B1|protein phosphatase 1, regulatory subunit 70|testicular tissue protein Li 172	1p22.3	1	NC_000001.11	86704570	86748184	plus	12	609287
9606	Homo sapiens	201163	0	live	FLCN	BHD, DENND8B, FLCL	folliculin	folliculin|BHD skin lesion fibrofolliculoma protein|birt-Hogg-Dube syndrome protein	17p11.2	17	NC_000017.11	17206946	17237188	minus	18	607273
9606	Homo sapiens	7030	0	live	TFE3	MRXSPF, RCCP2, RCCX1, TFEA, bHLHe33	transcription factor binding to IGHM enhancer 3	transcription factor E3|class E basic helix-loop-helix protein 33|transcription factor E family, member A|transcription factor for IgH enhancer|transcription factor for immunoglobulin heavy-chain enhancer 3	Xp11.23	X	NC_000023.11	49028726	49043357	minus	11	314310
9606	Homo sapiens	4162	0	live	MCAM	CD146, HEMCAM, METCAM, MUC18, MelCAM	melanoma cell adhesion molecule	cell surface glycoprotein MUC18|Gicerin|S-endo 1 endothelial-associated antigen|cell surface glycoprotein P1H12|melanoma adhesion molecule|melanoma-associated antigen A32|melanoma-associated antigen MUC18	11q23.3	11	NC_000011.10	119305759	119317130	minus	16	155735
9606	Homo sapiens	3856	0	live	KRT8	CARD2, CK-8, CK8, CYK8, K2C8, K8, KO	keratin 8	keratin, type II cytoskeletal 8|cytokeratin-8|keratin 8, type II|type-II keratin Kb8	12q13.13	12	NC_000012.12	52897191	52949860	minus	10	148060
9606	Homo sapiens	406942	0	live	MIR150	MIRN150, miRNA150, mir-150	microRNA 150	hsa-mir-150	19q13.33	19	NC_000019.10	49500785	49500868	minus	1	611114
9606	Homo sapiens	2512	0	live	FTL	LFTD, NBIA3	ferritin light chain	ferritin light chain|epididymis secretory sperm binding protein|ferritin L subunit|ferritin L-chain|ferritin light polypeptide-like 3|ferritin, light polypeptide	19q13.33	19	NC_000019.10	48965309	48966879	plus	4	134790
9606	Homo sapiens	1901	0	live	S1PR1	CD363, CHEDG1, D1S3362, ECGF1, EDG-1, EDG1, S1P1	sphingosine-1-phosphate receptor 1	sphingosine 1-phosphate receptor 1|S1P receptor 1|S1P receptor Edg-1|endothelial differentiation G-protein coupled receptor 1|endothelial differentiation, sphingolipid G-protein-coupled receptor, 1|sphingosine 1-phosphate receptor EDG1|sphingosine 1-phosphate receptor Edg-1	1p21.2	1	NC_000001.11	101236899	101241518	plus	3	601974
9606	Homo sapiens	7001	0	live	PRDX2	HEL-S-2a, NKEF-B, NKEFB, PRP, PRX2, PRXII, PTX1, TDPX1, TPX1, TSA	peroxiredoxin 2	peroxiredoxin-2|epididymis secretory sperm binding protein Li 2a|natural killer cell-enhancing factor B|thiol-specific antioxidant 1|thioredoxin peroxidase 1|thioredoxin-dependent peroxide reductase 1|thioredoxin-dependent peroxiredoxin 2|torin	19p13.13	19	NC_000019.10	12796823	12801800	minus	6	600538
9606	Homo sapiens	8660	0	live	IRS2	IRS-2	insulin receptor substrate 2	insulin receptor substrate 2	13q34	13	NC_000013.11	109752695	109786583	minus	2	600797
9606	Homo sapiens	8038	0	live	ADAM12	ADAM12-OT1, CAR10, MCMP, MCMPMltna, MLTN, MLTNA	ADAM metallopeptidase domain 12	disintegrin and metalloproteinase domain-containing protein 12|meltrin-alpha|metalloprotease-disintegrin 12 transmembrane	10q26.2	10	NC_000010.11	126012391	126388477	minus	27	602714
9606	Homo sapiens	1028	0	live	CDKN1C	BWCR, BWS, KIP2, WBS, p57, p57Kip2	cyclin dependent kinase inhibitor 1C	cyclin-dependent kinase inhibitor 1C|cyclin-dependent kinase inhibitor 1C (p57, Kip2)|cyclin-dependent kinase inhibitor p57	11p15.4	11	NC_000011.10	2883218	2885775	minus	4	600856
9606	Homo sapiens	1965	0	live	EIF2S1	EIF-2, EIF-2A, EIF-2alpha, EIF2, EIF2A	eukaryotic translation initiation factor 2 subunit alpha	eukaryotic translation initiation factor 2 subunit 1|eIF-2-alpha|eukaryotic translation initiation factor 2, subunit 1 alpha, 35kDa	14q23.3	14	NC_000014.9	67360328	67386516	plus	8	603907
9606	Homo sapiens	3313	0	live	HSPA9	CRP40, CSA, EVPLS, GRP-75, GRP75, HEL-S-124mB, MOT, MOT2, MTHSP75, PBP74, SAAN, SIDBA4, HSPA9	heat shock protein family A (Hsp70) member 9	stress-70 protein, mitochondrial|75 kDa glucose-regulated protein|catecholamine-regulated protein 40|epididymis secretory sperm binding protein Li 124m|heat shock 70kD protein 9B|heat shock 70kDa protein 9 (mortalin)|mortalin, perinuclear|mortalin-2|mortalin2|p66-mortalin|peptide-binding protein 74	5q31.2	5	NC_000005.10	138553756	138575401	minus	17	600548
9606	Homo sapiens	406907	0	live	MIR124-1	MIR124A, MIR124A1, MIRN124-1, MIRN124A1, mir-124-1	microRNA 124-1	hsa-mir-124-1|hsa-mir-124a-1|microRNA 124a-1	8p23.1	8	NC_000008.11	9903388	9903472	minus	1	609327
9606	Homo sapiens	5725	0	live	PTBP1	HNRNP-I, HNRNPI, HNRPI, PTB, PTB-1, PTB-T, PTB2, PTB3, PTB4, pPTB	polypyrimidine tract binding protein 1	polypyrimidine tract-binding protein 1|57 kDa RNA-binding protein PPTB-1|RNA-binding protein|heterogeneous nuclear ribonucleoprotein I|heterogeneous nuclear ribonucleoprotein polypeptide I|hnRNP I|polypyrimidine tract binding protein (heterogeneous nuclear ribonucleoprotein I)	19p13.3	19	NC_000019.10	797452	812316	plus	16	600693
9606	Homo sapiens	23569	0	live	PADI4	PAD, PAD4, PADI5, PDI4, PDI5	peptidyl arginine deiminase 4	protein-arginine deiminase type-4|HL-60 PAD|PADI-H protein|peptidyl arginine deiminase, type IV|peptidyl arginine deiminase, type V|protein-arginine deiminase type IV	1p36.13	1	NC_000001.11	17308195	17364004	plus	18	605347
9606	Homo sapiens	5170	0	live	PDPK1	PDK1, PDPK2, PDPK2P, PRO0461	3-phosphoinositide dependent protein kinase 1	3-phosphoinositide-dependent protein kinase 1|3-phosphoinositide-dependent protein kinase 2 pseudogene|PkB kinase like gene 1	16p13.3	16	NC_000016.10	2538014	2603190	plus	17	605213
9606	Homo sapiens	6566	0	live	SLC16A1	HHF7, MCT, MCT1, MCT1D	solute carrier family 16 member 1	monocarboxylate transporter 1|MCT 1|solute carrier family 16 (monocarboxylate transporter), member 1|solute carrier family 16 (monocarboxylic acid transporters), member 1|solute carrier family 16, member 1 (monocarboxylic acid transporter 1)	1p13.2	1	NC_000001.11	112911847	112956196	minus	5	600682
9606	Homo sapiens	10971	0	live	YWHAQ	14-3-3, 1C5, HS1	tyrosine 3-monooxygenase/tryptophan 5-monooxygenase activation protein theta	14-3-3 protein theta|14-3-3 protein T-cell|14-3-3 protein tau|14-3-3 theta|protein, theta|tyrosine 3-monooxygenase/tryptophan 5-monooxygenase activation protein, theta polypeptide	2p25.1	2	NC_000002.12	9583967	9630997	minus	6	609009
9606	Homo sapiens	283	0	live	ANG	ALS9, HEL168, RAA1, RNASE4, RNASE5	angiogenin	angiogenin|RNase 5|angiogenin, ribonuclease, RNase A family, 5|epididymis luminal protein 168|ribonuclease 5|ribonuclease A A1|ribonuclease A family member 5	14q11.2	14	NC_000014.9	20684177	20694186	plus	4	105850
9606	Homo sapiens	5077	0	live	PAX3	CDHS, HUP2, WS1, WS3	paired box 3	paired box protein Pax-3|paired box homeotic gene 3|paired domain gene 3|paired domain gene HuP2|transcriptional factor PAX3	2q36.1	2	NC_000002.12	222199887	222298998	minus	10	606597
9606	Homo sapiens	8451	0	live	CUL4A		cullin 4A	cullin-4A|CUL-4A	13q34	13	NC_000013.11	113208193	113267108	plus	25	603137
9606	Homo sapiens	115004	0	live	CGAS	C6orf150, MB21D1, h-cGAS	cyclic GMP-AMP synthase	cyclic GMP-AMP synthase|2'3'-cGAMP synthase|Mab-21 domain containing 1|cGAMP synthase|mab-21 domain-containing protein 1|protein MB21D1	6q13	6	NC_000006.12	73423711	73452297	minus	5	613973
9606	Homo sapiens	80781	0	live	COL18A1	GLCC, KNO, KNO1, KS	collagen type XVIII alpha 1 chain	collagen alpha-1(XVIII) chain|antiangiogenic agent|collagen, type XVIII, alpha 1|endostatin|multi-functional protein MFP	21q22.3	21	NC_000021.9	45405165	45513720	plus	43	120328
9606	Homo sapiens	407010	0	live	MIR23A	MIRN23A, hsa-mir-23a, miRNA23A, mir-23a	microRNA 23a		19p13.12	19	NC_000019.10	13836587	13836659	minus	1	607962
9606	Homo sapiens	4040	0	live	LRP6	ADCAD2, STHAG7	LDL receptor related protein 6	low-density lipoprotein receptor-related protein 6|LRP-6	12p13.2	12	NC_000012.12	12116025	12267044	minus	24	603507
9606	Homo sapiens	157680	0	live	VPS13B	CHS1, COH1	vacuolar protein sorting 13 homolog B	vacuolar protein sorting-associated protein 13B	8q22.2	8	NC_000008.11	99013274	99877580	plus	65	607817
9606	Homo sapiens	7184	0	live	HSP90B1	ECGP, GP96, GRP94, HEL-S-125m, HEL35, TRA1	heat shock protein 90 beta family member 1	endoplasmin|94 kDa glucose-regulated protein|endothelial cell (HBMEC) glycoprotein|epididymis luminal protein 35|epididymis secretory sperm binding protein Li 125m|heat shock protein 90 kDa beta member 1|heat shock protein 90kDa beta (Grp94), member 1|heat shock protein 90kDa beta family member 1|stress-inducible tumor rejection antigen gp96|tumor rejection antigen (gp96) 1|tumor rejection antige…	12q23.3	12	NC_000012.12	103930410	103947926	plus	18	191175
9606	Homo sapiens	8473	0	live	OGT	HINCUT-1, HRNT1, MRX106, O-GLCNAC1, XLID106, OGT	O-linked N-acetylglucosamine (GlcNAc) transferase	UDP-N-acetylglucosamine--peptide N-acetylglucosaminyltransferase 110 kDa subunit|O-GlcNAc transferase p110 subunit|O-GlcNAc transferase subunit p110|O-linked N-acetylglucosamine (GlcNAc) transferase (UDP-N-acetylglucosamine:polypeptide-N-acetylglucosaminyl transferase)|O-linked N-acetylglucosamine transferase 110 kDa subunit|UDP-N-acetylglucosamine:polypeptide-N-acetylglucosaminyl transferase|uri…	Xq13.1	X	NC_000023.11	71533104	71575892	plus	22	300255
9606	Homo sapiens	407015	0	live	MIR26A1	MIR26A, MIRN26A1, mir-26a-1	microRNA 26a-1	hsa-mir-26a-1	3p22.2	3	NC_000003.12	37969404	37969480	plus	1	612151
9606	Homo sapiens	4747	0	live	NEFL	CMT1F, CMT2E, CMTDIG, NF-L, NF68, NFL, PPP1R110	neurofilament light chain	neurofilament light polypeptide|light molecular weight neurofilament protein|neurofilament protein, light chain|neurofilament subunit NF-L|neurofilament triplet L protein|neurofilament, light polypeptide 68kDa|protein phosphatase 1, regulatory subunit 110	8p21.2	8	NC_000008.11	24950955	24956612	minus	4	162280
9606	Homo sapiens	407007	0	live	MIR222	MIRN222, miRNA222, mir-222	microRNA 222	hsa-mir-222	Xp11.3	X	NC_000023.11	45747015	45747124	minus	1	300569
9606	Homo sapiens	8989	0	live	TRPA1	ANKTM1, FEPS, FEPS1	transient receptor potential cation channel subfamily A member 1	transient receptor potential cation channel subfamily A member 1|ankyrin-like with transmembrane domains 1|transformation-sensitive protein p120|wasabi receptor	8q21.11	8	NC_000008.11	72021250	72094885	minus	29	604775
9606	Homo sapiens	6517	0	live	SLC2A4	GLUT4	solute carrier family 2 member 4	solute carrier family 2, facilitated glucose transporter member 4|GLUT-4|glucose transporter type 4, insulin-responsive|insulin-responsive glucose transporter type 4|solute carrier family 2 (facilitated glucose transporter), member 4	17p13.1	17	NC_000017.11	7281718	7288257	plus	11	138190
9606	Homo sapiens	57192	0	live	MCOLN1	MG-2, ML1, ML4, MLIV, MST080, MSTP080, TRP-ML1, TRPM-L1, TRPML1	mucolipin TRP cation channel 1	mucolipin-1|mucolipidin|mucolipidosis type IV protein|mucolipin 1|transient receptor potential cation channel mucolipin subfamily member 1|transient receptor potential channel mucolipin 1|transient receptor potential mucolipin 1	19p13.2	19	NC_000019.10	7522624	7534009	plus	14	605248
9606	Homo sapiens	1459	0	live	CSNK2A2	CK2A2, CK2alpha', CSNK2A1	casein kinase 2 alpha 2	casein kinase II subunit alpha'|CK II alpha'|casein kinase 2 alpha'|casein kinase 2, alpha prime polypeptide	16q21	16	NC_000016.10	58157907	58198106	minus	13	115442
9606	Homo sapiens	5052	0	live	PRDX1	MSP23, NKEF-A, NKEFA, PAG, PAGA, PAGB, PRX1, PRXI, TDPX2	peroxiredoxin 1	peroxiredoxin-1|epididymis secretory sperm binding protein|natural killer cell-enhancing factor A|natural killer-enhancing factor A|proliferation-associated gene A|proliferation-associated gene protein|thioredoxin peroxidase 2|thioredoxin-dependent peroxide reductase 2|thioredoxin-dependent peroxiredoxin 1	1p34.1	1	NC_000001.11	45511051	45522890	minus	7	176763
9606	Homo sapiens	476	0	live	ATP1A1	CMT2DD, HOMGSMR2	ATPase Na+/K+ transporting subunit alpha 1	sodium/potassium-transporting ATPase subunit alpha-1|ATPase, Na+/K+ transporting, alpha 1 polypeptide|Na(+)/K(+) ATPase alpha-1 subunit|Na+/K+ ATPase 1|Na, K-ATPase, alpha-A catalytic polypeptide|Na,K-ATPase alpha-1 subunit|Na,K-ATPase catalytic subunit alpha-A protein|sodium pump subunit alpha-1|sodium-potassium ATPase catalytic subunit alpha-1|sodium-potassium-ATPase, alpha 1 polypeptide	1p13.1	1	NC_000001.11	116372986	116410259	plus	26	182310
9606	Homo sapiens	5216	0	live	PFN1	ALS18	profilin 1	profilin-1|epididymis tissue protein Li 184a|profilin I	17p13.2	17	NC_000017.11	4945652	4948530	minus	3	176610
9606	Homo sapiens	7471	0	live	WNT1	BMND16, INT1, OI15	Wnt family member 1	proto-oncogene Wnt-1|proto-oncogene Int-1 homolog|wingless-type MMTV integration site family member 1|wingless-type MMTV integration site family, member 1 (oncogene INT1)	12q13.12	12	NC_000012.12	48978322	48982620	plus	4	164820
9606	Homo sapiens	159296	0	live	NKX2-3	CSX3, NK2.3, NKX2.3, NKX2C, NKX4-3	NK2 homeobox 3	homeobox protein Nkx-2.3|NK2 transcription factor related, locus 3|homeobox protein NK-2 homolog C	10q24.2	10	NC_000010.11	99532942	99536524	plus	3	606727
9606	Homo sapiens	329	0	live	BIRC2	API1, HIAP2, Hiap-2, MIHB, RNF48, c-IAP1, cIAP1	baculoviral IAP repeat containing 2	baculoviral IAP repeat-containing protein 2|IAP homolog B|IAP-2|NFR2-TRAF signalling complex protein|RING finger protein 48|RING-type E3 ubiquitin transferase BIRC2|TNFR2-TRAF-signaling complex protein 2|apoptosis inhibitor 1|cellular inhibitor of apoptosis 1|inhibitor of apoptosis protein 2	11q22.2	11	NC_000011.10	102347214	102378670	plus	9	601712
9606	Homo sapiens	8140	0	live	SLC7A5	4F2LC, CD98, D16S469E, E16, LAT1, MPE16	solute carrier family 7 member 5	large neutral amino acids transporter small subunit 1|4F2 light chain|CD98 light chain|L-type amino acid transporter 1|integral membrane protein E16|sodium-independent neutral amino acid transporter LAT1|solute carrier family 7 (amino acid transporter light chain, L system), member 5|solute carrier family 7 (cationic amino acid transporter, y+ system), member 5	16q24.2	16	NC_000016.10	87830022	87869507	minus	11	600182
9606	Homo sapiens	407024	0	live	MIR29B1	MIRN29B1, miR-29b, miRNA29B1, mir-29b-1	microRNA 29b-1	hsa-mir-29b-1	7q32.3	7	NC_000007.14	130877459	130877539	minus	1	610783
9606	Homo sapiens	5209	0	live	PFKFB3	IPFK2, PFK2, iPFK-2	6-phosphofructo-2-kinase/fructose-2,6-biphosphatase 3	6-phosphofructo-2-kinase/fructose-2,6-bisphosphatase 3|6-phosphofructo-2-kinase/ fructose-2,6-bisphosphatase|6PF-2-K/Fru-2,6-P2ase 3|6PF-2-K/Fru-2,6-P2ase brain/placenta-type isozyme|PFK/FBPase 3|fructose-6-phosphate,2-kinase/fructose-2, 6-bisphosphatase|inducible 6-phosphofructo-2-kinase/fructose-2,6-bisphosphatase|renal carcinoma antigen NY-REN-56	10p15.1	10	NC_000010.11	6144918	6254648	plus	20	605319
9606	Homo sapiens	406950	0	live	MIR16-1	MIRN16-1, miRNA16-1, mir-16-1	microRNA 16-1	hsa-mir-16-1	13q14.2	13	NC_000013.11	50048973	50049061	minus	1	609704
9606	Homo sapiens	10645	0	live	CAMKK2	CAMKK, CAMKKB	calcium/calmodulin dependent protein kinase kinase 2	calcium/calmodulin-dependent protein kinase kinase 2|CAMKK beta protein|caM-KK 2|caM-KK beta|caM-kinase kinase 2|caM-kinase kinase beta|calcium/calmodulin-dependent protein kinase beta|calcium/calmodulin-dependent protein kinase kinase 2, beta	12q24.31	12	NC_000012.12	121237692	121297819	minus	20	615002
9606	Homo sapiens	407046	0	live	MIR9-1	MIRN9-1, hsa-mir-9-1, miRNA9-1, mir-9-1	microRNA 9-1		1q22	1	NC_000001.11	156420341	156420429	minus	1	611186
9606	Homo sapiens	406984	0	live	MIR200B	MIRN200B, mir-200b	microRNA 200b	hsa-mir-200b	1p36.33	1	NC_000001.11	1167104	1167198	plus	1	612091
9606	Homo sapiens	5660	0	live	PSAP	GLBA, PARK24D, SAP1, SAP2, PSAP	prosaposin	prosaposin|proactivator polypeptide|saposin-A|saposin-B|saposin-C|saposin-D|sphingolipid activator protein-1|sphingolipid activator protein-2	10q22.1	10	NC_000010.11	71816298	71851251	minus	15	176801
9606	Homo sapiens	406995	0	live	MIR181A1	MIR213, MIRN181A1, MIRN213, hsa-mir-181a-1, mir-181a-1, mir-213	microRNA 181a-1	hsa-mir-213|microRNA 213	1q32.1	1	NC_000001.11	198859044	198859153	minus	1	612742
9606	Homo sapiens	406973	0	live	MIR196A2	MIRN196-2, MIRN196A2, mir-196a-2	microRNA 196a-2	hsa-mir-196-2|hsa-mir-196a-2|microRNA 196-2	12q13.13	12	NC_000012.12	53991738	53991847	plus	1	609687
9606	Homo sapiens	79679	0	live	VTCN1	B7-H4, B7H4, B7S1, B7X, B7h.5, PRO1291, VCTN1	V-set domain containing T cell activation inhibitor 1	V-set domain-containing T-cell activation inhibitor 1|B7 family member, H4|B7 homolog 4|B7 superfamily member 1|T cell costimulatory molecule B7x|immune costimulatory protein B7-H4	1p13.1-p12	1	NC_000001.11	117143587	117210985	minus	9	608162
9606	Homo sapiens	406881	0	live	MIRLET7A1	LET7A1, MIRNLET7A1, let-7a-1	microRNA let-7a-1	hsa-let-7a-1	9q22.32	9	NC_000009.12	94175957	94176036	plus	1	605386
9606	Homo sapiens	5079	0	live	PAX5	ALL3, BSAP	paired box 5	paired box protein Pax-5|B-cell lineage specific activator|paired box homeotic gene 5|paired domain gene 5|transcription factor PAX 5	9p13.2	9	NC_000009.12	36833269	37034268	minus	11	167414
9606	Homo sapiens	54472	0	live	TOLLIP	IL-1RAcPIP	toll interacting protein	toll-interacting protein|adapter protein	11p15.5	11	NC_000011.10	1274371	1309632	minus	8	606277
9606	Homo sapiens	5564	0	live	PRKAB1	AMPK, HAMPKb	protein kinase AMP-activated non-catalytic subunit beta 1	5'-AMP-activated protein kinase subunit beta-1|5'-AMP-activated protein kinase beta-1 subunit|AMP-activated protein kinase beta subunit|AMPK beta -1 chain|AMPK beta 1|AMPK subunit beta-1|AMPKb|protein kinase, AMP-activated, beta 1 non-catalytic subunit|protein kinase, AMP-activated, noncatalytic, beta-1	12q24.23	12	NC_000012.12	119667864	119681624	plus	8	602740
9606	Homo sapiens	6556	0	live	SLC11A1	LSH, NRAMP, NRAMP1	solute carrier family 11 member 1	natural resistance-associated macrophage protein 1|NRAMP 1|solute carrier family 11 (proton-coupled divalent metal ion transporter), member 1|solute carrier family 11 (proton-coupled divalent metal ion transporters), member 1|solute carrier family 11 (sodium/phosphate symporters), member 1	2q35	2	NC_000002.12	218381766	218396894	plus	16	600266
9606	Homo sapiens	688	0	live	KLF5	BTEB2, CKLF, IKLF	Kruppel like factor 5	Krueppel-like factor 5|(intestinal Kruppel-like factor|BTE-binding protein 2|GC box binding protein 2|Kruppel-like factor 5 (intestinal)|basic transcription element binding protein 2|colon krueppel-like factor|colon kruppel-like factor|epididymis secretory sperm binding protein|intestinal-enriched krueppel-like factor|intestinal-enriched kruppel-like factor|transcription factor BTEB2	13q22.1	13	NC_000013.11	73054976	73077538	plus	5	602903
9606	Homo sapiens	4086	0	live	SMAD1	BSP-1, BSP1, JV4-1, JV41, MADH1, MADR1	SMAD family member 1	mothers against decapentaplegic homolog 1|MAD, mothers against decapentaplegic homolog 1|Mad-related protein 1|SMAD, mothers against DPP homolog 1|TGF-beta signaling protein 1|mothers against DPP homolog 1|transforming growth factor-beta signaling protein 1	4q31.21	4	NC_000004.12	145481306	145559176	plus	12	601595
9606	Homo sapiens	27429	0	live	HTRA2	MGCA8, OMI, PARK13, PRSS25	HtrA serine peptidase 2	serine protease HTRA2, mitochondrial|HtrA-like serine protease|Omi stress-regulated endoprotease|epididymis secretory sperm binding protein|high temperature requirement protein A2|protease, serine, 25|serine protease 25|serine proteinase OMI	2p13.1	2	NC_000002.12	74529405	74533556	plus	8	606441
9606	Homo sapiens	360	0	live	AQP3	AQP-3, GIL	aquaporin 3 (Gill blood group)	aquaporin-3|aquaglyceroporin-3|aquaporin 3 (GIL blood group)	9p13.3	9	NC_000009.12	33441154	33447596	minus	6	600170
9606	Homo sapiens	6041	0	live	RNASEL	PRCA1, RNS4	ribonuclease L	2-5A-dependent ribonuclease|2',5'-oligoisoadenylate synthetase-dependent|2-5A-dependent RNase|RNase L|interferon-induced 2-5A-dependent RNase|ribonuclease 4	1q25.3	1	NC_000001.11	182573634	182589285	minus	8	180435
9606	Homo sapiens	310	0	live	ANXA7	ANX7, SNX, SYNEXIN	annexin A7	annexin A7|annexin VII|annexin-7	10q22.2	10	NC_000010.11	73375101	73414058	minus	15	186360
9606	Homo sapiens	6659	0	live	SOX4	CSS10, EVI16	SRY-box transcription factor 4	transcription factor SOX-4|SRY (sex determining region Y)-box 4|SRY-box 4|SRY-related HMG-box gene 4|ecotropic viral integration site 16	6p22.3	6	NC_000006.12	21593751	21598619	plus	1	184430
9606	Homo sapiens	6609	0	live	SMPD1	ASM, ASMASE, NPD	sphingomyelin phosphodiesterase 1	sphingomyelin phosphodiesterase|Niemann-Pick type A/B|acid sphingomyelinase|sphingomyelin phosphodiesterase 1, acid lysosomal	11p15.4	11	NC_000011.10	6390474	6394998	plus	5	607608
9606	Homo sapiens	406989	0	live	MIR206	MIRN206, miRNA206, mir-206	microRNA 206	hsa-mir-206	6p12.2	6	NC_000006.12	52144349	52144434	plus	1	611599
9606	Homo sapiens	9682	0	live	KDM4A	JHDM3A, JMJD2, JMJD2A, TDRD14A	lysine demethylase 4A	lysine-specific demethylase 4A|[histone H3]-trimethyl-L-lysine(36) demethylase 4A|[histone H3]-trimethyl-L-lysine(9) demethylase 4A|jmjC domain-containing histone demethylation protein 3A|jumonji C domain-containing histone demethylase 3A|jumonji domain containing 2|jumonji domain containing 2A|jumonji domain-containing protein 2A|lysine (K)-specific demethylase 4A|tudor domain containing 14A	1p34.2-p34.1	1	NC_000001.11	43650149	43705518	plus	22	609764
9606	Homo sapiens	3675	0	live	ITGA3	CD49C, FRP-2, GAP-B3, GAPB3, ILNEB, MSK18, VCA-2, VL3A, VLA3a	integrin subunit alpha 3	integrin alpha-3|CD49 antigen-like family member C|alpha 3 subunit of VLA-3 receptor|antigen CD49C|antigen identified by monoclonal antibody J143|galactoprotein B3|integrin alpha 3|integrin, alpha 3 (antigen CD49C, alpha 3 subunit of VLA-3 receptor)|testicular tissue protein Li 96|testicular tissue protein Li 98|very late activation protein 3 receptor, alpha-3 subunit	17q21.33	17	NC_000017.11	50056065	50090481	plus	26	605025
9606	Homo sapiens	5476	0	live	CTSA	GLB2, GSL, NGBE, PPCA, PPGB	cathepsin A	lysosomal protective protein|beta-galactosidase 2|beta-galactosidase protective protein|carboxypeptidase C|carboxypeptidase Y-like kininase|carboxypeptidase-L|deamidase|lysosomal carboxypeptidase A|protective protein cathepsin A|urinary kininase	20q13.12	20	NC_000020.11	45890144	45898820	plus	15	613111
9606	Homo sapiens	12	0	live	SERPINA3	AACT, ACT, GIG24, GIG25	serpin family A member 3	alpha-1-antichymotrypsin|cell growth-inhibiting gene 24/25 protein|growth-inhibiting protein 24|growth-inhibiting protein 25|serine (or cysteine) proteinase inhibitor, clade A, member 3|serpin A3|serpin peptidase inhibitor, clade A (alpha-1 antiproteinase, antitrypsin), member 3	14q32.13	14	NC_000014.9	94612391	94624053	plus	7	107280
9606	Homo sapiens	9368	0	live	SLC9A3R1	EBP50, NHERF, NHERF-1, NHERF1, NPHLOP2	SLC9A3 regulator 1	Na(+)/H(+) exchange regulatory cofactor NHE-RF1|Na+/H+ exchange regulatory co-factor|ezrin-radixin-moesin binding phosphoprotein-50|regulatory cofactor of Na(+)/H(+) exchanger|solute carrier family 9, subfamily A (NHE3, cation proton antiporter 3), member 3 regulator 1	17q25.1	17	NC_000017.11	74748628	74769353	plus	6	604990
9606	Homo sapiens	5664	0	live	PSEN2	AD3L, AD4, CMD1V, PS2, STM2	presenilin 2	presenilin-2|AD3LP|AD5|Alzheimer disease 4|E5-1|PS-2|STM-2	1q42.13	1	NC_000001.11	226870594	226903829	plus	16	600759
9606	Homo sapiens	4772	0	live	NFATC1	NF-ATC, NF-ATc1.2, NFAT2, NFATc	nuclear factor of activated T cells 1	nuclear factor of activated T-cells, cytoplasmic 1|NFAT transcription complex cytosolic component|nuclear factor of activated T-cells 'c'|nuclear factor of activated T-cells, cytoplasmic, calcineurin-dependent 1	18q23	18	NC_000018.10	79395930	79529323	plus	11	600489
9606	Homo sapiens	10280	0	live	SIGMAR1	ALS16, DSMA2, OPRS1, SIG-1R, SR-BP, SR-BP1, SRBP, hSigmaR1, sigma1R	sigma non-opioid intracellular receptor 1	sigma non-opioid intracellular receptor 1|SR31747 binding protein 1|aging-associated gene 8 protein|sigma 1-type opioid receptor	9p13.3	9	NC_000009.12	34634722	34637787	minus	4	601978
9606	Homo sapiens	27086	0	live	FOXP1	12CC4, HSPC215, MFH, QRF1, hFKH1B	forkhead box P1	forkhead box protein P1|fork head-related protein like B|glutamine-rich factor 1|mac-1-regulated forkhead	3p13	3	NC_000003.12	70954708	71583978	minus	30	605515
9606	Homo sapiens	5499	0	live	PPP1CA	PP-1A, PP1A, PP1alpha, PPP1A	protein phosphatase 1 catalytic subunit alpha	serine/threonine-protein phosphatase PP1-alpha catalytic subunit|protein phosphatase 1, catalytic subunit, alpha isozyme|serine/threonine protein phosphatase PP1-alpha 1 catalytic subunit|testicular tissue protein Li 155	11q13.2	11	NC_000011.10	67398183	67401858	minus	7	176875
9606	Homo sapiens	11156	0	live	PTP4A3	PRL-3, PRL-R, PRL3	protein tyrosine phosphatase 4A3	protein tyrosine phosphatase type IVA 3|phosphatase of regenerating liver 3|potentially prenylated protein tyrosine phosphatase|protein tyrosine phosphatase type IVA, member 3|protein-tyrosine phosphatase of regenerating liver 3	8q24.3	8	NC_000008.11	141391995	141432454	plus	10	606449
9606	Homo sapiens	6528	0	live	SLC5A5	NIS, TDH1	solute carrier family 5 member 5	sodium/iodide cotransporter|Na(+)/I(-) cotransporter|Na(+)/I(-) symporter|solute carrier family 5 (sodium iodide symporter), member 5|solute carrier family 5 (sodium/iodide cotransporter), member 5	19p13.11	19	NC_000019.10	17871394	17895175	plus	16	601843
9606	Homo sapiens	9475	0	live	ROCK2	ROCK-II	Rho associated coiled-coil containing protein kinase 2	rho-associated protein kinase 2|p164 ROCK-2|rho-associated, coiled-coil-containing protein kinase II	2p25.1	2	NC_000002.12	11179759	11345437	minus	37	604002
9606	Homo sapiens	55000	0	live	TUG1	LINC00080, NCRNA00080, TI-227H	taurine up-regulated 1	taurine up-regulated 1|taurine upregulated gene 1	22q12.2	22	NC_000022.11	30969265	30979395	plus	4	614971
9606	Homo sapiens	780	0	live	DDR1	CAK, CD167, DDR, EDDR1, HGK2, MCK10, NEP, NTRK4, PTK3, PTK3A, RTK6, TRKE	discoidin domain receptor tyrosine kinase 1	epithelial discoidin domain-containing receptor 1|CD167 antigen-like family member A|PTK3A protein tyrosine kinase 3A|cell adhesion kinase|mammary carcinoma kinase 10|neuroepithelial tyrosine kinase|neurotrophic tyrosine kinase, receptor, type 4|protein-tyrosine kinase RTK-6|tyrosine kinase DDR|tyrosine-protein kinase CAK	6p21.33	6	NC_000006.12	30880958	30900156	plus	26	600408
9606	Homo sapiens	3304	0	live	HSPA1B	HSP70-1, HSP70-1B, HSP70-2, HSP70.1, HSP70.2, HSP72, HSPA1, HSX70	heat shock protein family A (Hsp70) member 1B	heat shock 70 kDa protein 1B|HSP70-1/HSP70-2|HSP70.1/HSP70.2|Heat shock 70 kDa protein 1|Heat shock 70 kDa protein 1A|heat shock 70 kDa protein 1/2|heat shock 70 kDa protein 1A/1B|heat shock 70 kDa protein 2|heat shock 70kD protein 1B|heat shock 70kDa protein 1B	6p21.33	6	NC_000006.12	31827738	31830254	plus	1	603012
9606	Homo sapiens	2122	0	live	MECOM	AML1-EVI-1, EVI1, KMT8E, MDS1, MDS1-EVI1, PRDM3, RUSAT2	MDS1 and EVI1 complex locus	histone-lysine N-methyltransferase MECOM|AML1-EVI-1 fusion protein|MDS1 and EVI1 complex locus protein EVI1|MDS1 and EVI1 complex locus protein MDS1|PR domain 3|ecotropic virus integration site 1 protein homolog|myelodysplasia syndrome-associated protein 1|oncogene EVI1|zinc finger protein Evi1	3q26.2	3	NC_000003.12	169083506	169663781	minus	23	165215
9606	Homo sapiens	7187	0	live	TRAF3	CAP-1, CAP1, CD40bp, CRAF1, IIAE5, LAP1, RNF118	TNF receptor associated factor 3	TNF receptor-associated factor 3|CD40 associated protein 1|CD40 binding protein|CD40 receptor associated factor 1|LMP1-associated protein 1|RING-type E3 ubiquitin transferase TRAF3	14q32.32	14	NC_000014.9	102777449	102911500	plus	15	601896
9606	Homo sapiens	11009	0	live	IL24	C49A, FISP, IL10B, MDA7, MOB5, ST16	interleukin 24	interleukin-24|IL-4-induced secreted protein|melanocyte-associated Mda-7|melanoma differentiation-associated gene 7 protein|suppression of tumorigenicity 16 (melanoma differentiation)	1q32.1	1	NC_000001.11	206897404	206904139	plus	7	604136
9606	Homo sapiens	411	0	live	ARSB	ASB, G4S, MPS6	arylsulfatase B	arylsulfatase B|N-acetylgalactosamine-4-sulfatase	5q14.1	5	NC_000005.10	78777209	78986087	minus	15	611542
9606	Homo sapiens	9077	0	live	DIRAS3	ARHI, NOEY2	DIRAS family GTPase 3	GTP-binding protein Di-Ras3|DIRAS family, GTP-binding RAS-like 3|distinct subgroup of the Ras family member 3|ras homolog gene family, member I|rho-related GTP-binding protein RhoI	1p31.3	1	NC_000001.11	68045962	68050627	minus	2	605193
9606	Homo sapiens	55062	0	live	WIPI1	ATG18, ATG18A, WIPI49	WD repeat domain, phosphoinositide interacting 1	WD repeat domain phosphoinositide-interacting protein 1|WIPI-1 alpha|atg18 protein homolog	17q24.2	17	NC_000017.11	68421281	68457496	minus	14	609224
9606	Homo sapiens	6098	0	live	ROS1	MCF3, ROS, c-ros-1	ROS proto-oncogene 1, receptor tyrosine kinase	proto-oncogene tyrosine-protein kinase ROS|ROS proto-oncogene 1 , receptor tyrosine kinase|c-ros oncogene 1 , receptor tyrosine kinase|proto-oncogene c-Ros-1|transmembrane tyrosine-specific protein kinase|v-ros avian UR2 sarcoma virus oncogene homolog 1	6q22.1	6	NC_000006.12	117287353	117426065	minus	46	165020
9606	Homo sapiens	1386	0	live	ATF2	CRE-BP1, CREB-2, CREB2, HB16, TREB7	activating transcription factor 2	cyclic AMP-dependent transcription factor ATF-2|activating transcription factor 2 splice variant ATF2-var2|cAMP response element-binding protein CRE-BP1|cAMP responsive element binding protein 2, formerly|cAMP-dependent transcription factor ATF-2|cyclic AMP-responsive element-binding protein 2|histone acetyltransferase ATF2	2q31.1	2	NC_000002.12	175072259	175168203	minus	17	123811
9606	Homo sapiens	23327	0	live	NEDD4L	NEDD4-2, NEDD4.2, PVNH7, RSP5, hNEDD4-2	NEDD4 like E3 ubiquitin protein ligase	E3 ubiquitin-protein ligase NEDD4-like|HECT-type E3 ubiquitin transferase NED4L|neural precursor cell expressed, developmentally down-regulated 4-like, E3 ubiquitin protein ligase|ubiquitin-protein ligase Rsp5	18q21.31	18	NC_000018.10	58044226	58401540	plus	41	606384
9606	Homo sapiens	6520	0	live	SLC3A2	4F2, 4F2HC, 4T2HC, CD98, CD98HC, MDU1, NACAE	solute carrier family 3 member 2	4F2 cell-surface antigen heavy chain|CD98 heavy chain|antigen defined by monoclonal antibody 4F2, heavy chain|antigen identified by monoclonal antibodies 4F2, TRA1.10, TROP4, and T43|lymphocyte activation antigen 4F2 large subunit|monoclonal antibody 44D7|solute carrier family 3 (activators of dibasic and neutral amino acid transport), member 2|solute carrier family 3 (amino acid transporter heav…	11q12.3	11	NC_000011.10	62856109	62888860	plus	14	158070
9606	Homo sapiens	5588	0	live	PRKCQ	PRKCT, nPKC-theta	protein kinase C theta	protein kinase C theta type	10p15.1	10	NC_000010.11	6393038	6580646	minus	23	600448
9606	Homo sapiens	406979	0	live	MIR19A	C13orf25, MIR17HG, MIRH1, MIRHG1, MIRN19A, hsa-mir-19a, miR-19a, miRNA19A	microRNA 19a	Putative microRNA 17 host gene protein|Putative microRNA host gene 1 protein	13q31.3	13	NC_000013.11	91350891	91350972	plus	1	609418
9606	Homo sapiens	51311	0	live	TLR8	CD288, hTLR8	toll like receptor 8	toll-like receptor 8	Xp22.2	X	NC_000023.11	12906620	12923169	plus	3	300366
9606	Homo sapiens	79054	0	live	TRPM8	LTRPC6, LTrpC-6, TRPP8, trp-p8	transient receptor potential cation channel subfamily M member 8	transient receptor potential cation channel subfamily M member 8|TRPM8 cationic channel|transient receptor potential p8|transient receptor potential subfamily M member 8	2q37.1	2	NC_000002.12	233917342	234019522	plus	28	606678
9606	Homo sapiens	3206	0	live	HOXA10	HOX1, HOX1.8, HOX1H, PL	homeobox A10	homeobox protein Hox-A10|homeo box A10|homeobox protein 1H|homeobox protein HOXA10|homeobox protein Hox-1.8|homeobox protein Hox-1H	7p15.2	7	NC_000007.14	27170605	27179861	minus	3	142957
9606	Homo sapiens	406953	0	live	MIR18A	C13orf25, MIR17HG, MIR18, MIRH1, MIRHG1, MIRN18, MIRN18A, hsa-mir-18, hsa-mir-18a, miR-18, miRNA18A, mir-18a	microRNA 18a	Putative microRNA 17 host gene protein|Putative microRNA host gene 1 protein	13q31.3	13	NC_000013.11	91350751	91350821	plus	1	609417
9606	Homo sapiens	7538	0	live	ZFP36	G0S24, GOS24, NUP475, RNF162A, TIS11, TTP, zfp-36	ZFP36 ring finger protein	mRNA decay activator protein ZFP36|G0/G1 switch regulatory protein 24|growth factor-inducible nuclear protein NUP475|tristetraprolin|tristetraproline|zinc finger protein 36 homolog|zinc finger protein 36, C3H type, homolog	19q13.2	19	NC_000019.10	39406847	39409407	plus	2	190700
9606	Homo sapiens	637	0	live	BID	FP497	BH3 interacting domain death agonist	BH3-interacting domain death agonist|Human BID coding sequence|apoptic death agonist|desmocollin type 4|p22 BID	22q11.21	22	NC_000022.11	17734138	17774665	minus	8	601997
9606	Homo sapiens	4583	0	live	MUC2	MLP, MUC-2, SMUC	mucin 2, oligomeric mucus/gel-forming	mucin-2|mucin 2, intestinal/tracheal	11p15.5	11	NC_000011.10	1074875	1110508	plus	52	158370
9606	Homo sapiens	6311	0	live	ATXN2	ATX2, SCA2, TNRC13	ataxin 2	ataxin-2|spinocerebellar ataxia type 2 protein|trinucleotide repeat-containing gene 13 protein	12q24.12	12	NC_000012.12	111452214	111599673	minus	27	601517
9606	Homo sapiens	23710	0	live	GABARAPL1	APG8-LIKE, APG8L, ATG8, ATG8B, ATG8L, GEC1	GABA type A receptor associated protein like 1	gamma-aminobutyric acid receptor-associated protein-like 1|GABA(A) receptor-associated protein-like 1|early estrogen-regulated protein|glandular epithelial cell protein 1	12p13.2	12	NC_000012.12	10212877	10223128	plus	4	607420
9606	Homo sapiens	8767	0	live	RIPK2	CARD3, CARDIAK, CCK, GIG30, RICK, RIP2	receptor interacting serine/threonine kinase 2	receptor-interacting serine/threonine-protein kinase 2|CARD-carrying kinase|CARD-containing IL-1 beta ICE-kinase|CARD-containing interleukin-1 beta-converting enzyme (ICE)-associated kinase|RIP-2|growth-inhibiting gene 30|receptor-interacting protein (RIP)-like interacting caspase-like apoptosis regulatory protein (CLARP) kinase|receptor-interacting protein 2|tyrosine-protein kinase RIPK2	8q21.3	8	NC_000008.11	89757816	89791064	plus	12	603455
9606	Homo sapiens	6789	0	live	STK4	KRS2, MST1, YSK3	serine/threonine kinase 4	serine/threonine-protein kinase 4|STE20-like kinase MST1|hippo homolog|kinase responsive to stress 2|mammalian STE20-like protein kinase 1|mammalian sterile 20-like 1|serine/threonine-protein kinase Krs-2	20q13.12	20	NC_000020.11	44966470	45080021	plus	17	604965
9606	Homo sapiens	7498	0	live	XDH	XAN1, XO, XOR	xanthine dehydrogenase	xanthine dehydrogenase/oxidase|xanthine oxidoreductase	2p23.1	2	NC_000002.12	31334320	31414777	minus	37	607633
9606	Homo sapiens	10642	0	live	IGF2BP1	CRD-BP, CRDBP, IMP-1, IMP1, VICKZ1, ZBP1	insulin like growth factor 2 mRNA binding protein 1	insulin-like growth factor 2 mRNA-binding protein 1|IGF-II mRNA-binding protein 1|IGF2 mRNA-binding protein 1|VICKZ family member 1|ZBP-1|coding region determinant-binding protein|insulin-like growth factor 2 mRNA binding protein 1 deltaN CRDBP|zipcode-binding protein 1	17q21.32	17	NC_000017.11	48997385	49056145	plus	16	608288
9606	Homo sapiens	9097	0	live	USP14	TGT	ubiquitin specific peptidase 14	ubiquitin carboxyl-terminal hydrolase 14|deubiquitinating enzyme 14|tRNA-guanine transglycosylase, 60-kD subunit|ubiquitin specific peptidase 14 (tRNA-guanine transglycosylase)|ubiquitin specific protease 14 (tRNA-guanine transglycosylase)|ubiquitin thioesterase 14|ubiquitin thiolesterase 14|ubiquitin-specific processing protease 14	18p11.32	18	NC_000018.10	158557	214629	plus	16	607274
9606	Homo sapiens	80149	0	live	ZC3H12A	MCPIP, MCPIP-1, MCPIP1, Reg1, dJ423B22.1	zinc finger CCCH-type containing 12A	endoribonuclease ZC3H12A|MCP-1 treatment-induced protein|MCP-induced protein 1|bifunctional endoribonuclease and deubiquitinase ZC3H12A|monocyte chemotactic protein-induced protein 1|regnase-1|ribonuclease ZC3H12A|zinc finger CCCH domain-containing protein 12A	1p34.3	1	NC_000001.11	37474518	37484377	plus	6	610562
9606	Homo sapiens	406941	0	live	MIR149	MIRN149, mir-149	microRNA 149	hsa-mir-149	2q37.3	2	NC_000002.12	240456001	240456089	plus	1	615209
9606	Homo sapiens	406901	0	live	MIR107	MIRN107, miR-107	microRNA 107	hsa-mir-107	10q23.31	10	NC_000010.11	89592747	89592827	minus	1	613189
9606	Homo sapiens	5601	0	live	MAPK9	JNK-55, JNK2, JNK2A, JNK2ALPHA, JNK2B, JNK2BETA, PRKM9, SAPK, SAPK1a, p54a, p54aSAPK	mitogen-activated protein kinase 9	mitogen-activated protein kinase 9|Jun kinase|MAP kinase 9|MAPK 9|c-Jun N-terminal kinase 2|c-Jun kinase 2|stress-activated protein kinase 1a|stress-activated protein kinase JNK2	5q35.3	5	NC_000005.10	180233143	180292083	minus	17	602896
9606	Homo sapiens	148	0	live	ADRA1A	ADRA1C, ADRA1L1, ALPHA1AAR	adrenoceptor alpha 1A	alpha-1A adrenergic receptor|G protein coupled receptor|alpha-1A adrenoceptor|alpha-1A adrenoreceptor|alpha-1C adrenergic receptor	8p21.2	8	NC_000008.11	26738113	26870994	minus	11	104221
9606	Homo sapiens	823	0	live	CAPN1	CANP, CANP1, CANPL1, SPG76, muCANP, muCL	calpain 1	calpain-1 catalytic subunit|CANP 1|calcium-activated neutral proteinase 1|calpain 1, (mu/I) large subunit|calpain mu-type|calpain, large polypeptide L1|calpain-1 large subunit|cell proliferation-inducing gene 30 protein|cell proliferation-inducing protein 30|micromolar-calpain	11q13.1	11	NC_000011.10	65181373	65212006	plus	26	114220
9606	Homo sapiens	57154	0	live	SMURF1		SMAD specific E3 ubiquitin protein ligase 1	E3 ubiquitin-protein ligase SMURF1|E3 ubiquitin ligase SMURF1|HECT-type E3 ubiquitin transferase SMURF1|Smad ubiquitination regulatory factor 1|Smad-specific E3 ubiquitin ligase 1|hSMURF1	7q22.1	7	NC_000007.14	99027435	99144118	minus	19	605568
9606	Homo sapiens	406921	0	live	MIR132	MIRN132, miRNA132, mir-132	microRNA 132	hsa-mir-132	17p13.3	17	NC_000017.11	2049908	2050008	minus	1	610016
9606	Homo sapiens	2296	0	live	FOXC1	ARA, ASGD3, FKHL7, FREAC-3, FREAC3, IGDA, IHG1, IRID1, RIEG3	forkhead box C1	forkhead box protein C1|forkhead box C1 protein|forkhead, drosophila, homolog-like 7|forkhead-related activator 3|forkhead-related protein FKHL7|forkhead-related transcription factor 3|forkhead/winged helix-like transcription factor 7|myeloid factor-delta	6p25.3	6	NC_000006.12	1609915	1613897	plus	1	601090
9606	Homo sapiens	84148	0	live	KAT8	LIGOWS, MOF, MYST1, ZC2HC8, hMOF	lysine acetyltransferase 8	histone acetyltransferase KAT8|K(lysine) acetyltransferase 8|MOZ, YBF2/SAS3, SAS2 and TIP60 protein 1|MYST histone acetyltransferase 1|MYST-1|histone acetyltransferase MYST1|ortholog of Drosophila males absent on the first (MOF)|probable histone acetyltransferase MYST1	16p11.2	16	NC_000016.10	31117664	31131393	plus	13	609912
9606	Homo sapiens	7827	0	live	NPHS2	PDCN, SRN1	NPHS2 stomatin family member, podocin	podocin|NPHS2, podocin|nephrosis 2, idiopathic, steroid-resistant (podocin)	1q25.2	1	NC_000001.11	179550539	179575987	minus	8	604766
9606	Homo sapiens	4283	0	live	CXCL9	CMK, Humig, MIG, SCYB9, crg-10	C-X-C motif chemokine ligand 9	C-X-C motif chemokine 9|chemokine (C-X-C motif) ligand 9|gamma-interferon-induced monokine|monokine induced by gamma interferon|monokine induced by interferon-gamma|small-inducible cytokine B9	4q21.1	4	NC_000004.12	76001275	76007509	minus	4	601704
9606	Homo sapiens	3783	0	live	KCNN4	DHS2, IK, IK1, IKCA1, KCA4, KCa3.1, SK4, hIKCa1, hKCa4, hSK4	potassium calcium-activated channel subfamily N member 4	intermediate conductance calcium-activated potassium channel protein 4|SKCa 4|SKCa4|intermediate-conductance Ca2+-activated K+ channel, KCa3.1|potassium channel, calcium activated intermediate/small conductance subfamily N alpha, member 4|potassium intermediate/small conductance calcium-activated channel, subfamily N, member 4|putative Gardos channel|putative erythrocyte intermediate conductance …	19q13.31	19	NC_000019.10	43766533	43782139	minus	10	602754
9606	Homo sapiens	8975	0	live	USP13	ISOT3, IsoT-3	ubiquitin specific peptidase 13	ubiquitin carboxyl-terminal hydrolase 13|deubiquitinating enzyme 13|ubiquitin specific peptidase 13 (isopeptidase T-3)|ubiquitin specific protease 13 (isopeptidase T-3)|ubiquitin thioesterase 13|ubiquitin thiolesterase 13|ubiquitin-specific-processing protease 13	3q26.33	3	NC_000003.12	179653040	179789401	plus	22	603591
9606	Homo sapiens	1655	0	live	DDX5	G17P1, HLR1, HUMP68, p68	DEAD-box helicase 5	probable ATP-dependent RNA helicase DDX5|ATP-dependent RNA helicase DDX5|DEAD (Asp-Glu-Ala-Asp) box helicase 5|DEAD (Asp-Glu-Ala-Asp) box polypeptide 5|DEAD box protein 5|DEAD box-5|DEAD/H (Asp-Glu-Ala-Asp/His) box polypeptide 5 (RNA helicase, 68kD)|RNA helicase p68	17q23.3	17	NC_000017.11	64498254	64506866	minus	16	180630
9606	Homo sapiens	5296	0	live	PIK3R2	MPPH, MPPH1, P85B, p85, p85-BETA	phosphoinositide-3-kinase regulatory subunit 2	phosphatidylinositol 3-kinase regulatory subunit beta|PI3-kinase subunit p85-beta|PI3K regulatory subunit beta|phosphatidylinositol 3-kinase 85 kDa regulatory subunit beta|phosphatidylinositol 3-kinase, regulatory subunit, polypeptide 2 (p85 beta)|phosphoinositide-3-kinase regulatory subunit beta|phosphoinositide-3-kinase, regulatory subunit 2 (beta)|ptdIns-3-kinase regulatory subunit p85-beta	19p13.11	19	NC_000019.10	18153163	18170532	plus	16	603157
9606	Homo sapiens	6929	0	live	TCF3	AGM8, E2A, E47, ITF1, TCF-3, VDIR, bHLHb21, p75	transcription factor 3	transcription factor E2-alpha|E2A-HLF fusion transcript protein|NOL1-TCF3 fusion|VDR interacting repressor|class B basic helix-loop-helix protein 21|helix-loop-helix protein HE47|immunoglobulin transcription factor 1|kappa-E2-binding factor|negative vitamin D response element-binding protein|transcription factor 3 (E2A immunoglobulin enhancer binding factors E12/E47)|transcription factor 3 varian…	19p13.3	19	NC_000019.10	1609292	1652615	minus	21	147141
9606	Homo sapiens	2191	0	live	FAP	DPPIVA, FAPalpha, SIMP, FAP	fibroblast activation protein alpha	prolyl endopeptidase FAP|170 kDa melanoma membrane-bound gelatinase|dipeptidyl peptidase FAP|gelatine degradation protease FAP|integral membrane serine protease|post-proline cleaving enzyme|seprase|surface-expressed protease	2q24.2	2	NC_000002.12	162170684	162243472	minus	30	600403
9606	Homo sapiens	3339	0	live	HSPG2	HSPG, PLC, PRCAN, SJA, SJS, SJS1	heparan sulfate proteoglycan 2	basement membrane-specific heparan sulfate proteoglycan core protein|endorepellin (domain V region)|perlecan proteoglycan	1p36.12	1	NC_000001.11	21822244	21937310	minus	103	142461
9606	Homo sapiens	821	0	live	CANX	CNX, IP90, P90	calnexin	calnexin|epididymis secretory sperm binding protein|major histocompatibility complex class I antigen-binding protein p88	5q35.3	5	NC_000005.10	179678646	179731641	plus	20	114217
9606	Homo sapiens	2030	0	live	SLC29A1	ENT1	solute carrier family 29 member 1 (Augustine blood group)	equilibrative nucleoside transporter 1|equilibrative nitrobenzylmercaptopurine riboside (NBMPR)-sensitive nucleoside transporter|nucleoside transporter, es-type|solute carrier family 29 (equilibrative nucleoside transporter), member 1|solute carrier family 29 (nucleoside transporters), member 1	6p21.1	6	NC_000006.12	44219587	44234144	plus	17	602193
9606	Homo sapiens	574411	0	live	MIR451A	MIR451, MIRN451, hsa-mir-451, hsa-mir-451a, mir-451a	microRNA 451a	microRNA 451	17q11.2	17	NC_000017.11	28861369	28861440	minus	1	612071
9606	Homo sapiens	6319	0	live	SCD	FADS5, MSTP0081, SCDOS, hSCD1, SCD	stearoyl-CoA desaturase	stearoyl-CoA desaturase|acyl-CoA desaturase|delta(9)-desaturase|fatty acid desaturase|predicted protein of HQ0998|stearoyl-CoA desaturase (delta-9-desaturase)|stearoyl-CoA desaturase opposite strand	10q24.31	10	NC_000010.11	100347233	100364826	plus	6	604031
9606	Homo sapiens	10015	0	live	PDCD6IP	AIP1, ALIX, DRIP4, HP95	programmed cell death 6 interacting protein	programmed cell death 6-interacting protein|ALG-2 interacting protein 1|ALG-2-interacting protein X|PDCD6-interacting protein|apoptosis-linked gene 2-interacting protein X|dopamine receptor interacting protein 4	3p22.3	3	NC_000003.12	33798630	33869703	plus	20	608074
9606	Homo sapiens	10395	0	live	DLC1	ARHGAP7, HP, STARD12, p122-RhoGAP	DLC1 Rho GTPase activating protein	rho GTPase-activating protein 7|Rho-GTPase-activating protein 7|START domain-containing protein 12|StAR-related lipid transfer (START) domain containing 12|deleted in liver cancer 1 protein|deleted in liver cancer 1 variant 2|deleted in liver cancer variant 4|epididymis secretory sperm binding protein|rho-type GTPase-activating protein 7	8p22	8	NC_000008.11	13083361	13604620	minus	24	604258
9606	Homo sapiens	407012	0	live	MIR24-1	MIR189, MIRN24-1, miR-24-1, miRNA24-1	microRNA 24-1	hsa-mir-24-1|microRNA-24	9q22.32	9	NC_000009.12	95086021	95086088	plus	1	609705
9606	Homo sapiens	1760	0	live	DMPK	DM, DM1, DM1PK, DMK, MDPK, MT-PK	DM1 protein kinase	myotonin-protein kinase|DM protein kinase|dystrophia myotonica protein kinase|myotonic dystrophy associated protein kinase|myotonin protein kinase A|thymopoietin homolog	19q13.32	19	NC_000019.10	45769709	45782490	minus	15	605377
9606	Homo sapiens	6418	0	live	SET	2PP2A, I2PP2A, IGAAD, IPP2A2, MRD58, PHAPII, TAF-I, TAF-IBETA	SET nuclear proto-oncogene	protein SET|HLA-DR-associated protein II|SET nuclear oncogene|SET translocation (myeloid leukemia-associated)|Template-Activating Factor-I, chromatin remodelling factor|chromatin remodelling factor|inhibitor of granzyme A-activated DNase|inhibitor-2 of protein phosphatase-2A|phosphatase 2A inhibitor I2PP2A|protein phosphatase type 2A inhibitor	9q34.11	9	NC_000009.12	128683424	128696396	plus	13	600960
9606	Homo sapiens	407011	0	live	MIR23B	MIRN23B, hsa-mir-23b, miRNA23B, mir-23b	microRNA 23b		9q22.32	9	NC_000009.12	95085208	95085304	plus	1	610723
9606	Homo sapiens	9447	0	live	AIM2	PYHIN4	absent in melanoma 2	interferon-inducible protein AIM2	1q23.1-q23.2	1	NC_000001.11	159059226	159132351	minus	11	604578
9606	Homo sapiens	2798	0	live	GNRHR	GNRHR1, GRHR, HH7, LHRHR, LRHR	gonadotropin releasing hormone receptor	gonadotropin-releasing hormone receptor|gnRH receptor|gnRH-R|gonadotropin-releasing hormone (type 1) receptor 1|leutinizing hormone releasing horomone receptor|leutinizing-releasing hormone receptor|luliberin receptor|type I GnRH receptor	4q13.2	4	NC_000004.12	67737118	67754388	minus	3	138850
9606	Homo sapiens	51196	0	live	PLCE1	NPHS3, PLCE, PPLC	phospholipase C epsilon 1	1-phosphatidylinositol 4,5-bisphosphate phosphodiesterase epsilon-1|PLC-epsilon-1|pancreas-enriched phospholipase C|phosphoinositide phospholipase C|phosphoinositide phospholipase C-epsilon-1|phosphoinositide-specific phospholipase C epsilon-1	10q23.33	10	NC_000010.11	93993931	94332823	plus	39	608414
9606	Homo sapiens	406936	0	live	MIR144	MIRN144, mir-144	microRNA 144	hsa-mir-144	17q11.2	17	NC_000017.11	28861533	28861618	minus	1	612070
9606	Homo sapiens	23118	0	live	TAB2	CHTD2, MAP3K7IP2, TAB-2	TGF-beta activated kinase 1 (MAP3K7) binding protein 2	TGF-beta-activated kinase 1 and MAP3K7-binding protein 2|TAK1-binding protein 2|mitogen-activated protein kinase kinase kinase 7-interacting protein 2	6q25.1	6	NC_000006.12	149217926	149411611	plus	15	605101
9606	Homo sapiens	406884	0	live	MIRLET7B	LET7B, MIRNLET7B, hsa-let-7b, let-7b	microRNA let-7b		22q13.31	22	NC_000022.11	46113686	46113768	plus	1	611249
9606	Homo sapiens	54541	0	live	DDIT4	Dig2, REDD-1, REDD1	DNA damage inducible transcript 4	DNA damage-inducible transcript 4 protein|HIF-1 responsive protein RTP801|protein regulated in development and DNA damage response 1	10q22.1	10	NC_000010.11	72273924	72276036	plus	3	607729
9606	Homo sapiens	56606	0	live	SLC2A9	GLUT9, GLUTX, UAQTL2, URATv1	solute carrier family 2 member 9	solute carrier family 2, facilitated glucose transporter member 9|GLUT-9|glucose transporter type 9|human glucose transporter-like protein-9|solute carrier family 2 (facilitated glucose transporter), member 9|urate transporter|urate voltage-driven efflux transporter 1	4p16.1	4	NC_000004.12	9771125	10040270	minus	27	606142
9606	Homo sapiens	5524	0	live	PTPA	PP2A, PPP2R4, PR53	protein phosphatase 2 phosphatase activator	serine/threonine-protein phosphatase 2A activator|PP2A phosphatase activator|phosphotyrosyl phosphatase activator|protein phosphatase 2 regulatory subunit 4|protein phosphatase 2A activator, regulatory subunit 4|protein phosphatase 2A regulatory subunit 4|protein phosphatase 2A, regulatory subunit B' (PR 53)|serine/threonine-protein phosphatase 2A regulatory subunit B'	9q34.11	9	NC_000009.12	129110949	129148946	plus	13	600756
9606	Homo sapiens	2101	0	live	ESRRA	ERR1, ERRa, ERRalpha, ESRL1, NR3B1	estrogen related receptor alpha	steroid hormone receptor ERR1|ERR-alpha|estrogen receptor-like 1|estrogen-related nuclear receptor alpha|nuclear receptor subfamily 3 group B member 1	11q13.1	11	NC_000011.10	64305524	64316743	plus	8	601998
9606	Homo sapiens	51280	0	live	GOLM1	C9orf155, GOLPH2, GP73, HEL46, PSEC0257, bA379P1.3	golgi membrane protein 1	Golgi membrane protein 1|epididymis luminal protein 46|golgi membrane protein GP73|golgi phosphoprotein 2|golgi protein, 73-kD	9q21.33	9	NC_000009.12	86026146	86100149	minus	11	606804
9606	Homo sapiens	2495	0	live	FTH1	FHC, FTH, FTHL6, HFE5, PIG15, PLIF	ferritin heavy chain 1	ferritin heavy chain|apoferritin|cell proliferation-inducing gene 15 protein|ferritin H subunit|ferritin, heavy polypeptide 1|placenta immunoregulatory factor|proliferation-inducing protein 15	11q12.3	11	NC_000011.10	61964285	61967634	minus	4	134770
9606	Homo sapiens	346389	0	live	MACC1	7A5, SH3BP4L	MET transcriptional regulator MACC1	metastasis-associated in colon cancer protein 1|MACC1, MET transcriptional regulator|SH3 domain-containing protein 7a5|metastasis associated in colon cancer 1|putative binding protein 7a5	7p21.1	7	NC_000007.14	20134655	20217384	minus	7	612646
9606	Homo sapiens	25978	0	live	CHMP2B	ALS17, CHMP2.5, DMT1, FTDALS7, VPS2-2, VPS2B	charged multivesicular body protein 2B	charged multivesicular body protein 2b|VPS2 homolog B|chromatin modifying protein 2B|vacuolar protein-sorting-associated protein 2-2	3p11.2	3	NC_000003.12	87227309	87255556	plus	7	609512
9606	Homo sapiens	26524	0	live	LATS2	KPM	large tumor suppressor kinase 2	serine/threonine-protein kinase LATS2|LATS (large tumor suppressor, Drosophila) homolog 2|LATS, large tumor suppressor, homolog 2|kinase phosphorylated during mitosis protein|large tumor suppressor homolog 2|serine/threonine kinase KPM|serine/threonine-protein kinase kpm|warts-like kinase	13q12.11	13	NC_000013.11	20973036	21061586	minus	11	604861
9606	Homo sapiens	55908	0	live	ANGPTL8	C19orf80, PRO1185, PVPA599, RIFL, TD26	angiopoietin like 8	angiopoietin-like protein 8|betatrophin variant 1|betatrophin variant 2|hepatocellular carcinoma-associated gene TD26|hepatocellular carcinoma-associated protein TD26|lipasin|refeeding-induced fat and liver protein	19p13.2	19	NC_000019.10	11239619	11241943	plus	4	616223
9606	Homo sapiens	7220	0	live	TRPC1	HTRP-1, TRP1	transient receptor potential cation channel subfamily C member 1	short transient receptor potential channel 1|TRP-1|capacitative calcium channel protein Trp1|transient receptor potential canonical 1|transient receptor protein 1	3q23	3	NC_000003.12	142724034	142807888	plus	16	602343
9606	Homo sapiens	5734	0	live	PTGER4	EP4, EP4R	prostaglandin E receptor 4	prostaglandin E2 receptor EP4 subtype|PGE receptor, EP4 subtype|PGE2 receptor EP4 subtype|prostaglandin E receptor 4 (subtype EP4)|prostanoid EP4 receptor	5p13.1	5	NC_000005.10	40679915	40740936	plus	7	601586
9606	Homo sapiens	406931	0	live	MIR139	MIR139-3p, MIRN139, mir-139	microRNA 139	hsa-mir-139	11q13.4	11	NC_000011.10	72615063	72615130	minus	1	615017
9606	Homo sapiens	80312	0	live	TET1	CXXC6, LCX, bA119F7.1	tet methylcytosine dioxygenase 1	methylcytosine dioxygenase TET1|CXXC finger 6|CXXC zinc finger 6|CXXC-type zinc finger protein 6|TET1 splice variant VP_DE4|TET1 splice variant VP_DE456|leukemia-associated protein with a CXXC domain|ten-eleven translocation 1 gene protein|ten-eleven translocation-1|tet oncogene 1	10q21.3	10	NC_000010.11	68560337	68700794	plus	20	607790
9606	Homo sapiens	840	0	live	CASP7	CASP-7, CMH-1, ICE-LAP3, LICE2, MCH3	caspase 7	caspase-7|ICE-like apoptotic protease 3|apoptotic protease MCH-3|caspase 7, apoptosis-related cysteine peptidase|caspase 7, apoptosis-related cysteine protease	10q25.3	10	NC_000010.11	113679194	113730909	plus	13	601761
9606	Homo sapiens	2048	0	live	EPHB2	BDPLT22, CAPB, DRT, EK5, EPHT3, ERK, Hek5, PCBC, Tyro5	EPH receptor B2	ephrin type-B receptor 2|EPH-like kinase 5|developmentally-regulated Eph-related tyrosine kinase|elk-related tyrosine kinase|eph tyrosine kinase 3|protein-tyrosine kinase HEK5|renal carcinoma antigen NY-REN-47|tyrosine-protein kinase TYRO5|tyrosine-protein kinase receptor EPH-3	1p36.12	1	NC_000001.11	22710770	22921500	plus	17	600997
9606	Homo sapiens	708	0	live	C1QBP	COXPD33, GC1QBP, HABP1, SF2AP32, SF2p32, gC1Q-R, gC1qR, p32	complement C1q binding protein	complement component 1 Q subcomponent-binding protein, mitochondrial|ASF/SF2-associated protein p32|C1q globular domain-binding protein|complement component 1, q subcomponent binding protein|glycoprotein gC1qBP|hyaluronan-binding protein 1|mitochondrial matrix protein p32|p33|splicing factor SF2-associated protein	17p13.2	17	NC_000017.11	5432777	5439155	minus	6	601269
9606	Homo sapiens	5337	0	live	PLD1	CVDD	phospholipase D1	phospholipase D1|choline phosphatase 1|phosphatidylcholine-hydrolyzing phospholipase D1|phospholipase D1, phosphatidylcholine-specific	3q26.31	3	NC_000003.12	171600404	171810483	minus	33	602382
9606	Homo sapiens	406903	0	live	MIR10B	MIRN10B, hsa-mir-10b, miRNA10B, mir-10b	microRNA 10b		2q31.1	2	NC_000002.12	176150303	176150412	plus	1	611576
9606	Homo sapiens	57650	0	live	CIP2A	KIAA1524, NOCIVA, p90	cellular inhibitor of PP2A	protein CIP2A|cancerous inhibitor of PP2A|cancerous inhibitor of protein phosphatase 2A|cell proliferation regulating inhibitor of protein phosphatase 2A|p90 autoantigen	3q13.13	3	NC_000003.12	108545752	108589456	minus	22	610643
9606	Homo sapiens	10000	0	live	AKT3	MPPH, MPPH2, PKB-GAMMA, PKBG, PRKBG, RAC-PK-gamma, RAC-gamma, STK-2	AKT serine/threonine kinase 3	RAC-gamma serine/threonine-protein kinase|PKB gamma|RAC-gamma serine/threonine protein kinase|v-akt murine thymoma viral oncogene homolog 3 (protein kinase B, gamma)	1q43-q44	1	NC_000001.11	243488233	243851079	minus	24	611223
9606	Homo sapiens	56339	0	live	METTL3	IME4, M6A, MT-A70, Spo8, hMETTL3	methyltransferase 3, N6-adenosine-methyltransferase complex catalytic subunit	N6-adenosine-methyltransferase catalytic subunit|N6-adenosine-methyltransferase 70 kDa subunit|adoMet-binding subunit of the human mRNA (N6-adenosine)-methyltransferase|mRNA (2'-O-methyladenosine-N(6)-)-methyltransferase|mRNA m(6)A methyltransferase|methyltransferase like 3|methyltransferase-like protein 3	14q11.2	14	NC_000014.9	21498138	21511340	minus	10	612472
9606	Homo sapiens	94103	0	live	ORMDL3		ORMDL sphingolipid biosynthesis regulator 3	ORM1-like protein 3	17q21.1	17	NC_000017.11	39921041	39927601	minus	7	610075
9606	Homo sapiens	7272	0	live	TTK	CT96, ESK, MPH1, MPS1, MPS1L1, PYT	TTK protein kinase	dual specificity protein kinase TTK|cancer/testis antigen 96|monopolar spindle 1 kinase|monopolar spindle 1-like 1|phosphotyrosine picked threonine kinase|phosphotyrosine picked threonine-protein kinase	6q14.1	6	NC_000006.12	80004147	80042651	plus	23	604092
9606	Homo sapiens	2879	0	live	GPX4	GPx-4, GSHPx-4, MCSP, PHGPx, SMDS, snGPx, snPHGPx	glutathione peroxidase 4	phospholipid hydroperoxide glutathione peroxidase|epididymis secretory sperm binding protein|phospholipid hydroperoxidase|phospholipid hydroperoxide glutathione peroxidase, mitochondrial|selenoprotein GPX4|sperm nucleus glutathione peroxidase	19p13.3	19	NC_000019.10	1103994	1106779	plus	8	138322
9606	Homo sapiens	3170	0	live	FOXA2	HNF-3-beta, HNF3B, TCF3B	forkhead box A2	hepatocyte nuclear factor 3-beta|forkhead box protein A2|hepatic nuclear factor-3-beta|transcription factor 3B	20p11.21	20	NC_000020.11	22580998	22585490	minus	3	600288
9606	Homo sapiens	406900	0	live	MIR106B	MIRN106B, mir-106b	microRNA 106b	hsa-mir-106b	7q22.1	7	NC_000007.14	100093993	100094074	minus	1	612983
9606	Homo sapiens	2737	0	live	GLI3	ACLS, GCPS-190, GLI3FL, PAP-A, PAPA, PAPA1, PAPB, PHS, PPDIV, GLI3	GLI family zinc finger 3	transcriptional activator GLI3|GLI-Kruppel family member GLI3|glioma-associated oncogene family zinc finger 3|oncogene GLI3|zinc finger protein GLI3	7p14.1	7	NC_000007.14	41960949	42237209	minus	17	165240
9606	Homo sapiens	55737	0	live	VPS35	MEM3, PARK17	VPS35 retromer complex component	vacuolar protein sorting-associated protein 35|hVPS35|maternal-embryonic 3|vacuolar protein sorting 35 homolog	16q11.2	16	NC_000016.10	46656132	46689194	minus	17	601501
9606	Homo sapiens	57016	0	live	AKR1B10	AKR1B11, AKR1B12, ALDRLn, ARL-1, ARL1, HIS, HSI	aldo-keto reductase family 1 member B10	aldo-keto reductase family 1 member B10|ARP|SI reductase|aldo-keto reductase family 1, member B10 (aldose reductase)|aldo-keto reductase family 1, member B11 (aldose reductase-like)|aldose reductase-like 1|aldose reductase-like peptide|aldose reductase-related protein|hARP|small intestine reductase	7q33	7	NC_000007.14	134527567	134541412	plus	11	604707
9606	Homo sapiens	11197	0	live	WIF1	WIF-1	WNT inhibitory factor 1	wnt inhibitory factor 1	12q14.3	12	NC_000012.12	65050626	65121305	minus	10	605186
9606	Homo sapiens	6392	0	live	SDHD	CBT1, CII-4, CWS3, MC2DN3, PGL, PGL1, QPs3, SDH4, cybS	succinate dehydrogenase complex subunit D	succinate dehydrogenase [ubiquinone] cytochrome b small subunit, mitochondrial|succinate dehydrogenase complex subunit D integral membrane protein|succinate-ubiquinone oxidoreductase cytochrome b small subunit|succinate-ubiquinone reductase membrane anchor subunit	11q23.1	11	NC_000011.10	112086873	112095794	plus	6	602690
9606	Homo sapiens	818	0	live	CAMK2G	CAMK, CAMK-II, CAMKG, MRD59	calcium/calmodulin dependent protein kinase II gamma	calcium/calmodulin-dependent protein kinase type II subunit gamma|caMK-II subunit gamma|calcium/calmodulin-dependent protein kinase (CaM kinase) II gamma	10q22.2	10	NC_000010.11	73812501	73874582	minus	25	602123
9606	Homo sapiens	953	0	live	ENTPD1	ATPDase, CD39, NTPDase-1, SPG64	ectonucleoside triphosphate diphosphohydrolase 1	ectonucleoside triphosphate diphosphohydrolase 1|CD39 antigen|ecto-ATP diphosphohydrolase 1|ecto-ATPDase 1|ecto-ATPase 1|ecto-apyrase|lymphoid cell activation antigen	10q24.1	10	NC_000010.11	95710901	95877266	plus	18	601752
9606	Homo sapiens	2348	0	live	FOLR1	FBP, FOLR, FRalpha, NCFTD	folate receptor alpha	folate receptor alpha|FR-alpha|KB cells FBP|adult folate-binding protein|folate binding protein|folate receptor 1 (adult)|folate receptor, adult|ovarian tumor-associated antigen MOv18	11q13.4	11	NC_000011.10	72189709	72196323	plus	7	136430
9606	Homo sapiens	4176	0	live	MCM7	CDC47, MCM2, P1.1-MCM3, P1CDC47, P85MCM, PNAS146, PPP1R104	minichromosome maintenance complex component 7	DNA replication licensing factor MCM7|CDC47 homolog|homolog of S. cerevisiae Cdc47|minichromosome maintenance deficient 7|protein phosphatase 1, regulatory subunit 104	7q22.1	7	NC_000007.14	100092728	100101397	minus	16	600592
9606	Homo sapiens	362	0	live	AQP5	AQP-5, PPKB	aquaporin 5	aquaporin-5	12q13.12	12	NC_000012.12	49961855	49965682	plus	5	600442
9606	Homo sapiens	494327	0	live	MIR378A	MIR378, MIRN378, hsa-mir-378, hsa-mir-378a, miRNA378	microRNA 378a	microRNA 378	5q32	5	NC_000005.10	149732825	149732890	plus	1	611957
9606	Homo sapiens	1452	0	live	CSNK1A1	CK1, CK1a, CKIa, HEL-S-77p, HLCDGP1, PRO2975	casein kinase 1 alpha 1	casein kinase I isoform alpha|CKI-alpha|clock regulator kinase|down-regulated in lung cancer|epididymis secretory sperm binding protein Li 77p	5q32	5	NC_000005.10	149492982	149551439	minus	11	600505
9606	Homo sapiens	3055	0	live	HCK	JTK9, p59Hck, p61Hck	HCK proto-oncogene, Src family tyrosine kinase	tyrosine-protein kinase HCK|hematopoietic cell kinase|hemopoietic cell kinase|p59-HCK/p60-HCK	20q11.21	20	NC_000020.11	32052242	32101856	plus	15	142370
9606	Homo sapiens	2746	0	live	GLUD1	GDH, GDH1, GLUD	glutamate dehydrogenase 1	glutamate dehydrogenase 1, mitochondrial|epididymis secretory sperm binding protein|epididymis tissue sperm binding protein Li 18mP|glutamate dehydrogenase (NAD(P)+)	10q23.2	10	NC_000010.11	87050202	87094843	minus	18	138130
9606	Homo sapiens	3060	0	live	HCRT	NRCLP1, OX, PPOX	hypocretin neuropeptide precursor	orexin|hypocretin (orexin) neuropeptide|prepro-orexin	17q21.2	17	NC_000017.11	42184060	42185452	minus	2	602358
9606	Homo sapiens	5366	0	live	PMAIP1	APR, NOXA	phorbol-12-myristate-13-acetate-induced protein 1	phorbol-12-myristate-13-acetate-induced protein 1|PMA-induced protein 1|adult T cell leukemia-derived PMA-responsive|immediate-early-response protein APR|protein Noxa	18q21.32	18	NC_000018.10	59899996	59904305	plus	2	604959
9606	Homo sapiens	25942	0	live	SIN3A	WITKOS	SIN3 transcription regulator family member A	paired amphipathic helix protein Sin3a|SIN3 homolog A, transcription regulator|histone deacetylase complex subunit Sin3a|transcriptional co-repressor Sin3A|transcriptional corepressor Sin3a|transcriptional regulator, SIN3A	15q24.2	15	NC_000015.10	75369379	75455819	minus	26	607776
9606	Homo sapiens	10984	0	live	KCNQ1OT1	KCNQ1-AS2, KCNQ10T1, Kncq1, KvDMR1, KvLQT1-AS, LIT1, NCRNA00012	KCNQ1 opposite strand/antisense transcript 1	KCNQ1 antisense RNA 2 (non-protein coding)|KCNQ1 opposite strand/antisense transcript 1 (non-protein coding)|KCNQ1 overlapping transcript 1 (non-protein coding)|long QT intronic transcript 1	11p15.5	11	NC_000011.10	2608328	2699998	minus	1	604115
9606	Homo sapiens	573	0	live	BAG1	BAG-1, HAP, RAP46	BAG cochaperone 1	BAG family molecular chaperone regulator 1|BCL2 associated athanogene 1|BCL2-associated athanogene|Bcl-2 associating athanogene-1 protein|Bcl-2-binding protein|glucocortoid receptor-associated protein RAP46|receptor-associated protein, 46-KD	9p13.3	9	NC_000009.12	33252471	33264708	minus	7	601497
9606	Homo sapiens	5338	0	live	PLD2	PLD1C	phospholipase D2	phospholipase D2|choline phosphatase 2|phosphatidylcholine-hydrolyzing phospholipase D2	17p13.2	17	NC_000017.11	4807152	4823432	plus	25	602384
9606	Homo sapiens	4502	0	live	MT2A	MT-2, MT-II, MT2	metallothionein 2A	metallothionein-2|metallothionein-II	16q13	16	NC_000016.10	56608584	56609497	plus	3	156360
9606	Homo sapiens	9353	0	live	SLIT2	SLIL3, Slit-2	slit guidance ligand 2	slit homolog 2 protein	4p15.31	4	NC_000004.12	20251905	20620561	plus	40	603746
9606	Homo sapiens	442906	0	live	MIR338	MIRN338, hsa-mir-338, mir-338	microRNA 338		17q25.3	17	NC_000017.11	81125883	81125949	minus	1	614059
9606	Homo sapiens	407026	0	live	MIR29C	MIRN29C, miRNA29C, mir-29c	microRNA 29c	hsa-mir-29c	1q32.2	1	NC_000001.11	207801852	207801939	minus	1	610784
9606	Homo sapiens	7009	0	live	TMBIM6	BAXI1, BI-1, TEGT	transmembrane BAX inhibitor motif containing 6	bax inhibitor 1|testis enhanced gene transcript|testis-enhanced gene transcript protein|transmembrane BAX inhibitor motif-containing protein 6	12q13.12	12	NC_000012.12	49741557	49764934	plus	16	600748
9606	Homo sapiens	25793	0	live	FBXO7	FBX, FBX07, FBX7, PARK15, PKPS	F-box protein 7	F-box only protein 7	22q12.3	22	NC_000022.11	32474682	32498829	plus	10	605648
9606	Homo sapiens	6741	0	live	SSB	LARP3, La, La/SSB	small RNA binding exonuclease protection factor La	lupus La protein|La ribonucleoprotein domain family, member 3|SS-B|SS-B/La protein|Sjogren syndrome antigen B|autoantigen La|la autoantigen|lupus La antigen|sjoegren syndrome type B antigen	2q31.1	2	NC_000002.12	169798871	169812064	plus	13	109090
9606	Homo sapiens	23468	0	live	CBX5	HEL25, HP1, HP1A	chromobox 5	chromobox protein homolog 5|HP1 alpha homolog|HP1-ALPHA|HP1Hs alpha|antigen p25|chromobox homolog 5 (HP1 alpha homolog, Drosophila)|epididymis luminal protein 25|heterochromatin protein 1 homolog alpha|heterochromatin protein 1-alpha	12q13.13	12	NC_000012.12	54230942	54280122	minus	6	604478
9606	Homo sapiens	5976	0	live	UPF1	HUPF1, NORF1, RENT1, UTF, pNORF1, smg-2	UPF1 RNA helicase and ATPase	regulator of nonsense transcripts 1|ATP-dependent helicase RENT1|UPF1 regulator of nonsense transcripts homolog|delta helicase|nonsense mRNA reducing factor 1|smg-2 homolog, nonsense mediated mRNA decay factor|up-frameshift mutation 1 homolog|up-frameshift suppressor 1 homolog|yeast Upf1p homolog	19p13.11	19	NC_000019.10	18831405	18868230	plus	24	601430
9606	Homo sapiens	253260	0	live	RICTOR	AVO3, PIA, hAVO3	RPTOR independent companion of MTOR complex 2	rapamycin-insensitive companion of mTOR|AVO3 homolog|TORC2-specific protein AVO3|pianissimo	5p13.1	5	NC_000005.10	38937920	39074421	minus	41	609022
9606	Homo sapiens	406899	0	live	MIR106A	MIRN106A, mir-106, mir-106a	microRNA 106a	hsa-mir-106a	Xq26.2	X	NC_000023.11	134170198	134170278	minus	1	300792
9606	Homo sapiens	3488	0	live	IGFBP5	IBP5	insulin like growth factor binding protein 5	insulin-like growth factor-binding protein 5|IBP-5|IGF-binding protein 5|IGFBP-5	2q35	2	NC_000002.12	216672105	216695549	minus	4	146734
9606	Homo sapiens	407043	0	live	MIR7-1	MIRN7-1, hsa-mir-7-1, mir-7-1	microRNA 7-1	miR-7-5p	9q21.32	9	NC_000009.12	83969748	83969857	minus	1	615239
9606	Homo sapiens	51085	0	live	MLXIPL	CHREBP, MIO, MLX, MONDOB, WBSCR14, WS-bHLH, bHLHd14	MLX interacting protein like	carbohydrate-responsive element-binding protein|Mlx interactor|WS basic-helix-loop-helix leucine zipper protein|Williams Beuren syndrome chromosome region 14|Williams-Beuren syndrome chromosome region 14 protein 1|Williams-Beuren syndrome chromosome region 14 protein 2|Williams-Beuren syndrome chromosome region 14 protein 3|carbohydrate response element binding protein|class D basic helix-loop-he…	7q11.23	7	NC_000007.14	73593201	73624522	minus	18	605678
9606	Homo sapiens	6197	0	live	RPS6KA3	CLS, HU-3, ISPK-1, MAPKAPK1B, MRX19, RSK, RSK2, S6K-alpha3, XLID19, p90-RSK2, pp90RSK2	ribosomal protein S6 kinase A3	ribosomal protein S6 kinase alpha-3|MAP kinase-activated protein kinase 1b|MAPK-activated protein kinase 1b|MAPKAP kinase 1b|MAPKAPK-1b|RSK-2|S6K-alpha-3|epididymis secretory sperm binding protein|insulin-stimulated protein kinase 1|p90-RSK 3|ribosomal S6 kinase 2|ribosomal protein S6 kinase, 90kDa, polypeptide 3	Xp22.12	X	NC_000023.11	20149911	20267514	minus	27	300075
9606	Homo sapiens	2252	0	live	FGF7	HBGF-7, KGF	fibroblast growth factor 7	fibroblast growth factor 7|FGF-7|heparin-binding growth factor 7|keratinocyte growth factor	15q21.2	15	NC_000015.10	49423242	49488775	plus	4	148180
9606	Homo sapiens	6009	0	live	RHEB	RHEB2	Ras homolog, mTORC1 binding	GTP-binding protein Rheb|Ras homolog enriched in brain 2	7q36.1	7	NC_000007.14	151466012	151519895	minus	10	601293
9606	Homo sapiens	57447	0	live	NDRG2	SYLD	NDRG family member 2	protein NDRG2|N-myc downstream regulator 2|N-myc downstream-regulated gene 2 protein|NDR1-related protein NDR2|cytoplasmic protein Ndr1|syld709613 protein	14q11.2	14	NC_000014.9	21016763	21070872	minus	22	605272
9606	Homo sapiens	3280	0	live	HES1	HES-1, HHL, HRY, bHLHb39	hes family bHLH transcription factor 1	transcription factor HES-1|class B basic helix-loop-helix protein 39|hairy homolog|hairy-like protein	3q29	3	NC_000003.12	194136148	194138732	plus	4	139605
9606	Homo sapiens	406968	0	live	MIR193A	MIRN193, MIRN193A, mir-193a	microRNA 193a	hsa-mir-193|hsa-mir-193a	17q11.2	17	NC_000017.11	31559996	31560083	plus	1	614733
9606	Homo sapiens	10346	0	live	TRIM22	GPSTAF50, RNF94, STAF50	tripartite motif containing 22	E3 ubiquitin-protein ligase TRIM22|50 kDa-stimulated trans-acting factor|RING finger protein 94|RING-type E3 ubiquitin transferase TRIM22|staf-50|stimulated trans-acting factor (50 kDa)|tripartite binding motif 22|tripartite motif protein TRIM22|tripartite motif-containing protein 22	11p15.4	11	NC_000011.10	5689790	5710863	plus	8	606559
9606	Homo sapiens	407053	0	live	MIR96	DFNA50, MIRN96, hsa-mir-96, miR-96, miRNA96	microRNA 96		7q32.2	7	NC_000007.14	129774692	129774769	minus	1	611606
9606	Homo sapiens	4102	0	live	MAGEA3	CT1.3, HIP8, HYPD, MAGE3, MAGEA6	MAGE family member A3	melanoma-associated antigen 3|MAGE-3 antigen|antigen MZ2-D|cancer/testis antigen 1.3|cancer/testis antigen family 1, member 3|melanoma antigen family A, 3|melanoma antigen family A3	Xq28	X	NC_000023.11	152698742	152702347	plus	6	300174
9606	Homo sapiens	7307	0	live	U2AF1	FP793, RN, RNU2AF1, U2AF35, U2AFBP	U2 small nuclear RNA auxiliary factor 1	splicing factor U2AF 35 kDa subunit|U2 small nuclear RNA auxillary factor 1|U2 small nuclear ribonucleoprotein auxillary factor, 35-KD subunit|U2 snRNP auxiliary factor small subunit|U2(RNU2) small nuclear RNA auxiliary factor binding protein|splicing factor U2AF 35kDa subunit	21q22.3	21	NC_000021.9	43092956	43108291	minus	11	191317
9606	Homo sapiens	10481	0	live	HOXB13	HPC9, PSGD	homeobox B13	homeobox protein Hox-B13	17q21.32	17	NC_000017.11	48724763	48728750	minus	2	604607
9606	Homo sapiens	26100	0	live	WIPI2	ATG18B, Atg21, CGI-50, IDDSSA, WIPI-2	WD repeat domain, phosphoinositide interacting 2	WD repeat domain phosphoinositide-interacting protein 2|WD40 repeat protein interacting with phosphoinositides 2|WIPI49-like protein 2	7p22.1	7	NC_000007.14	5190233	5233855	plus	13	609225
9606	Homo sapiens	407033	0	live	MIR30D	MIRN30D, mir-30d	microRNA 30d	hsa-mir-30d	8q24.22	8	NC_000008.11	134804876	134804945	minus	1	619019
9606	Homo sapiens	7846	0	live	TUBA1A	B-ALPHA-1, LIS3, TUBA3	tubulin alpha 1a	tubulin alpha-1A chain|hum-a-tub1|hum-a-tub2|tubulin B-alpha-1|tubulin alpha-3 chain|tubulin, alpha, brain-specific	12q13.12	12	NC_000012.12	49184795	49189080	minus	4	602529
9606	Homo sapiens	148022	0	live	TICAM1	IIAE6, MyD88-3, PRVTIRB, TICAM-1, TRIF	toll like receptor adaptor molecule 1	TIR domain-containing adapter molecule 1|TIR domain containing adaptor inducing interferon-beta|TIR domain-containing adapter protein inducing IFN-beta|proline-rich, vinculin and TIR domain-containing protein B|putative NF-kappa-B-activating protein 502H|toll-interleukin-1 receptor domain-containing adapter protein inducing interferon beta	19p13.3	19	NC_000019.10	4815932	4831712	minus	3	607601
9606	Homo sapiens	442904	0	live	MIR335	MIRN335, hsa-mir-335, miRNA335, mir-335	microRNA 335		7q32.2	7	NC_000007.14	130496111	130496204	plus	1	611768
9606	Homo sapiens	815	0	live	CAMK2A	CAMKA, CaMKIINalpha, CaMKIIalpha, MRD53, MRT63	calcium/calmodulin dependent protein kinase II alpha	calcium/calmodulin-dependent protein kinase type II subunit alpha|CaM kinase II alpha subunit|CaM-kinase II alpha chain|CaMK-II alpha subunit|caM kinase II subunit alpha|caMK-II subunit alpha|calcium/calmodulin-dependent protein kinase (CaM kinase) II alpha|calcium/calmodulin-dependent protein kinase II alpha-B subunit|calcium/calmodulin-dependent protein kinase type II alpha chain	5q32	5	NC_000005.10	150219491	150290130	minus	20	114078
9606	Homo sapiens	23274	0	live	CLEC16A	Gop-1, KIAA0350	C-type lectin domain containing 16A	protein CLEC16A|C-type lectin domain family 16 member A	16p13.13	16	NC_000016.10	10944539	11193272	plus	35	611303
9606	Homo sapiens	64798	0	live	DEPTOR	DEP.6, DEPDC6	DEP domain containing MTOR interacting protein	DEP domain-containing mTOR-interacting protein|DEP domain containing 6|DEP domain-containing protein 6	8q24.12	8	NC_000008.11	119873722	120050918	plus	9	612974
9606	Homo sapiens	4504	0	live	MT3	GIF, GIFB, GRIF, ZnMT3	metallothionein 3	metallothionein-3|growth inhibitory factor|metallothionein 3 (growth inhibitory factor (neurotrophic))|metallothionein-III	16q13	16	NC_000016.10	56589528	56591085	plus	3	139255
9606	Homo sapiens	11035	0	live	RIPK3	RIP3	receptor interacting serine/threonine kinase 3	receptor-interacting serine/threonine-protein kinase 3|RIP-3|RIP-like protein kinase 3|receptor interacting protein 3	14q12	14	NC_000014.9	24336025	24339991	minus	10	605817
9606	Homo sapiens	1917	0	live	EEF1A2	DEE33, EEF1AL, EF-1-alpha-2, EF1A, EIEE33, HS1, MRD38, STN, STNL	eukaryotic translation elongation factor 1 alpha 2	elongation factor 1-alpha 2|eukaryotic elongation factor 1 A-2|statin-S1	20q13.33	20	NC_000020.11	63488014	63499083	minus	8	602959
9606	Homo sapiens	406904	0	live	MIR1-1	MIRN1-1, hsa-mir-1-1, miRNA1-1, mir-1-1	microRNA 1-1		20q13.33	20	NC_000020.11	62554306	62554376	plus	1	609326
9606	Homo sapiens	9619	0	live	ABCG1	ABC8, WHITE1	ATP binding cassette subfamily G member 1	ATP-binding cassette sub-family G member 1|ABC transporter 8|ATP-binding cassette transporter 8|ATP-binding cassette transporter member 1 of subfamily G|ATP-binding cassette, sub-family G (WHITE), member 1|homolog of Drosophila white|white protein homolog (ATP-binding cassette transporter 8)	21q22.3	21	NC_000021.9	42199689	42304387	plus	23	603076
9606	Homo sapiens	10241	0	live	CALCOCO2	NDP52	calcium binding and coiled-coil domain 2	calcium-binding and coiled-coil domain-containing protein 2|antigen nuclear dot 52 kDa protein|nuclear domain 10 protein 52|nuclear domain 10 protein NDP52|nuclear dot protein 52	17q21.32	17	NC_000017.11	48831035	48865245	plus	15	604587
9606	Homo sapiens	5971	0	live	RELB	I-REL, IMD53, IREL, REL-B	RELB proto-oncogene, NF-kB subunit	transcription factor RelB|v-rel avian reticuloendotheliosis viral oncogene homolog B (nuclear factor of kappa light polypeptide gene enhancer in B-cells 3)|v-rel reticuloendotheliosis viral oncogene homolog B, nuclear factor of kappa light polypeptide gene enhancer in B-cells 3	19q13.32	19	NC_000019.10	45001449	45038194	plus	12	604758
9606	Homo sapiens	79444	0	live	BIRC7	KIAP, LIVIN, ML-IAP, MLIAP, RNF50	baculoviral IAP repeat containing 7	baculoviral IAP repeat-containing protein 7|RING finger protein 50|RING-type E3 ubiquitin transferase BIRC7|kidney inhibitor of apoptosis protein|livin inhibitor of apoptosis|melanoma inhibitor of apoptosis protein	20q13.33	20	NC_000020.11	63235905	63240495	plus	7	605737
9606	Homo sapiens	9641	0	live	IKBKE	IKK-E, IKK-i, IKKE, IKKI	inhibitor of nuclear factor kappa B kinase subunit epsilon	inhibitor of nuclear factor kappa-B kinase subunit epsilon|I-kappa-B kinase epsilon|IKK-epsilon|IKK-related kinase epsilon|inducible I kappa-B kinase|inducible IkappaB kinase|inhibitor of kappa light polypeptide gene enhancer in B-cells, kinase epsilon	1q32.1	1	NC_000001.11	206470243	206496890	plus	22	605048
9606	Homo sapiens	1639	0	live	DCTN1	DAP-150, DP-150, P135	dynactin subunit 1	dynactin subunit 1|150 kDa dynein-associated polypeptide|dynactin 1 (p150, glued homolog, Drosophila)	2p13.1	2	NC_000002.12	74361155	74391866	minus	32	601143
9606	Homo sapiens	26353	0	live	HSPB8	CMT2L, DHMN2, E2IG1, H11, HMN2, HMN2A, HSP22	heat shock protein family B (small) member 8	heat shock protein beta-8|E2-induced gene 1 protein|alpha-crystallin C chain|heat shock 22kDa protein 8|heat shock 27kDa protein 8|protein kinase H11|small stress protein-like protein HSP22	12q24.23	12	NC_000012.12	119178931	119194746	plus	3	608014
9606	Homo sapiens	267012	0	live	DAOA	LG72, SG72	D-amino acid oxidase activator	D-amino acid oxidase activator|schizophrenia- and bipolar disorder-associated protein G72	13q34	13	NC_000013.11	105465867	105491034	plus	7	607408
9606	Homo sapiens	3964	0	live	LGALS8	Gal-8, PCTA-1, PCTA1, Po66-CBP	galectin 8	galectin-8|Po66 carbohydrate binding protein|galectin-8g|lectin, galactoside-binding, soluble, 8|po66 carbohydrate-binding protein|prostate carcinoma tumor antigen 1	1q43	1	NC_000001.11	236518214	236552981	plus	15	606099
9606	Homo sapiens	10075	0	live	HUWE1	ARF-BP1, HECTH9, HSPC272, Ib772, LASU1, MRXST, MULE, URE-B1, UREB1	HECT, UBA and WWE domain containing E3 ubiquitin protein ligase 1	E3 ubiquitin-protein ligase HUWE1|ARF-binding protein 1|BJ-HCC-24 tumor antigen|HECT domain protein LASU1|HECT, UBA and WWE domain containing 1, E3 ubiquitin protein ligase|HECT-type E3 ubiquitin transferase HUWE1|Mcl-1 ubiquitin ligase E3|URE-binding protein 1|homologous to E6AP carboxyl terminus homologous protein 9|large structure of UREB1|upstream regulatory element-binding protein 1	Xp11.22	X	NC_000023.11	53532096	53686723	minus	92	300697
9606	Homo sapiens	7391	0	live	USF1	FCHL, FCHL1, HYPLIP1, MLTF, MLTFI, UEF, bHLHb11	upstream transcription factor 1	upstream stimulatory factor 1|class B basic helix-loop-helix protein 11|major late transcription factor 1	1q23.3	1	NC_000001.11	161039251	161045977	minus	12	191523
9606	Homo sapiens	8301	0	live	PICALM	CALM, CLTH, LAP	phosphatidylinositol binding clathrin assembly protein	phosphatidylinositol-binding clathrin assembly protein|clathrin assembly lymphoid myeloid leukemia protein	11q14.2	11	NC_000011.10	85957175	86069860	minus	23	603025
9606	Homo sapiens	2671	0	live	GFER	ALR, ERV1, HERV1, HPO, HPO1, HPO2, HSS, MMCHD, MPMCD	growth factor, augmenter of liver regeneration	FAD-linked sulfhydryl oxidase ALR|ERV1 homolog|erv1-like growth factor|hepatic regenerative stimulation substance|hepatopoietin protein	16p13.3	16	NC_000016.10	1984193	1987749	plus	3	600924
9606	Homo sapiens	10859	0	live	LILRB1	CD85J, ILT-2, ILT2, LIR-1, LIR1, MIR-7, MIR7, PIR-B, PIRB	leukocyte immunoglobulin like receptor B1	leukocyte immunoglobulin-like receptor subfamily B member 1|CD85 antigen-like family member J|Ig-like transcript 2|immunoglobulin heavy chain variable region|leucocyte Ig-like receptor B1|leukocyte immunoglobulin-like receptor, subfamily B (with TM and ITIM domains), member 1|monocyte/macrophage immunoglobulin-like receptor 7|myeloid inhibitory receptor 7	19q13.42	19	NC_000019.10	54616322	54638022	plus	17	604811
9606	Homo sapiens	406892	0	live	MIR100	MIRN100, miR-100	microRNA 100	hsa-mir-100	11q24.1	11	NC_000011.10	122152229	122152308	minus	1	613186
9606	Homo sapiens	22974	0	live	TPX2	C20orf1, C20orf2, DIL-2, DIL2, FLS353, GD:C20orf1, HCA519, HCTP4, REPP86, p100	TPX2 microtubule nucleation factor	targeting protein for Xklp2|TPX2, microtubule-associated protein homolog|TPX2, microtubule-associated, homolog|differentially expressed in cancerous and non-cancerous lung cells 2|differentially expressed in cancerous and noncancerous lung cells 2|differentially expressed in lung cells|hepatocellular carcinoma-associated antigen 519|hepatocellular carcinoma-associated antigen 90|preferentially ex…	20q11.21	20	NC_000020.11	31739248	31801802	plus	18	605917
9606	Homo sapiens	6625	0	live	SNRNP70	RNPU1Z, RPU1, SNRP70, Snp1, U1-70K, U170K, U1AP, U1RNP	small nuclear ribonucleoprotein U1 subunit 70	U1 small nuclear ribonucleoprotein 70 kDa|U1 snRNP 70 kDa|small nuclear ribonucleoprotein 70kDa (U1)|small nuclear ribonucleoprotein, U1 70kDa subunit	19q13.33	19	NC_000019.10	49085451	49108606	plus	12	180740
9606	Homo sapiens	2520	0	live	GAST	GAS	gastrin	gastrin|preprogastrin	17q21.2	17	NC_000017.11	41712331	41715969	plus	3	137250
9606	Homo sapiens	116442	0	live	RAB39B	BGMR, MRX72, WSMN, WSN, XLID72	RAB39B, member RAS oncogene family	ras-related protein Rab-39B|Waisman syndrome (basal ganglion disorder with mental retardation)	Xq28	X	NC_000023.11	155258235	155264491	minus	2	300774
9606	Homo sapiens	3609	0	live	ILF3	CBTF, DRBF, DRBP76, MMP4, MPHOSPH4, MPP4, MPP4110, NF-AT-90, NF110, NF110b, NF90, NF90a, NF90b, NF90c, NF90ctv, NFAR, NFAR-1, NFAR-2, NFAR110, NFAR2, NFAR90, TCP110, TCP80	interleukin enhancer binding factor 3	interleukin enhancer-binding factor 3|M phase phosphoprotein 4, nuclear factor associated with DS RNA|M-phase phosphoprotein 4|double-stranded RNA-binding protein, 76 kD|dsRNA binding protein NFAR-2/MPP4|interleukin enhancer binding factor 3, 90kD|interleukin enhancer binding factor 3, 90kDa|nuclear factor associated with dsRNA|nuclear factor of activated T-cells 110 kDa|nuclear factor of activat…	19p13.2	19	NC_000019.10	10654346	10692400	plus	23	603182
9606	Homo sapiens	406959	0	live	MIR183	MIRN183, miR-183, miRNA183	microRNA 183	hsa-mir-183	7q32.2	7	NC_000007.14	129774905	129775014	minus	1	611608
9606	Homo sapiens	22861	0	live	NLRP1	AIADK, CARD7, CIDED, CLR17.1, DEFCAP, DEFCAP-L/S, JRRP, MSPC, NAC, NALP1, PP1044, SLEV1, VAMAS1	NLR family pyrin domain containing 1	NACHT, LRR and PYD domains-containing protein 1|NACHT, LRR and PYD containing protein 1|NACHT, leucine rich repeat and PYD (pyrin domain) containing 1|NACHT, leucine rich repeat and PYD containing 1|caspase recruitment domain protein 7|caspase recruitment domain-containing protein 7|death effector filament-forming Ced-4-like apoptosis protein|nucleotide-binding domain and caspase recruitment doma…	17p13.2	17	NC_000017.11	5501396	5584509	minus	18	606636
9606	Homo sapiens	55894	0	live	DEFB103B	BD-3, DEFB-3, DEFB103, DEFB3, HBD-3, HBD3, HBP-3, HBP3	defensin beta 103B	beta-defensin 103|beta-defensin 3|defensin-like protein	8p23.1	8	NC_000008.11	7428888	7430348	minus	2	606611
9606	Homo sapiens	3516	0	live	RBPJ	AOS3, CBF-1, CBF1, IGKJRB, IGKJRB1, KBF2, RBP-J, RBP-J kappa, RBP-JKK, RBPSUH, SUH, csl, RBPJ	recombination signal binding protein for immunoglobulin kappa J region	recombining binding protein suppressor of hairless|H-2K binding factor-2|immunoglobulin kappa J region recombination signal binding protein 1|renal carcinoma antigen NY-REN-30|suppressor of hairless homolog	4p15.2	4	NC_000004.12	26163458	26435131	plus	19	147183
9606	Homo sapiens	5286	0	live	PIK3C2A	CPK, OCSKD, PI3-K-C2(ALPHA), PI3-K-C2A, PI3K-C2-alpha, PI3K-C2alpha	phosphatidylinositol-4-phosphate 3-kinase catalytic subunit type 2 alpha	phosphatidylinositol 4-phosphate 3-kinase C2 domain-containing subunit alpha|C2-containing phosphatidylinositol kinase|phosphatidylinositol-4-phosphate 3-kinase C2 domain-containing subunit alpha|phosphoinositide 3-kinase-C2-alpha|phosphoinositide-3-kinase, class 2, alpha polypeptide|ptdIns-3-kinase C2 subunit alpha	11p15.1	11	NC_000011.10	17086575	17207986	minus	35	603601
9606	Homo sapiens	6510	0	live	SLC1A5	AAAT, ASCT2, ATBO, M7V1, M7VS1, R16, RDRC	solute carrier family 1 member 5	neutral amino acid transporter B(0)|ATB(0)|RD114 virus receptor|RD114/simian type D retrovirus receptor|baboon M7 virus receptor|neutral amino acid transporter B|sodium-dependent neutral amino acid transporter type 2|solute carrier family 1 (neutral amino acid transporter), member 5	19q13.32	19	NC_000019.10	46774883	46788594	minus	10	109190
9606	Homo sapiens	8927	0	live	BSN	ZNF231	bassoon presynaptic cytomatrix protein	protein bassoon|neuronal double zinc finger protein|zinc finger protein 231	3p21.31	3	NC_000003.12	49554477	49671549	plus	12	604020
9606	Homo sapiens	6495	0	live	SIX1	BOS3, DFNA23, TIP39	SIX homeobox 1	homeobox protein SIX1|sine oculis homeobox homolog 1	14q23.1	14	NC_000014.9	60643421	60649489	minus	2	601205
9606	Homo sapiens	9261	0	live	MAPKAPK2	MAPKAP-K2, MK-2, MK2	MAPK activated protein kinase 2	MAP kinase-activated protein kinase 2|MAPKAP kinase 2|mitogen-activated protein kinase-activated protein kinase 2	1q32.1	1	NC_000001.11	206684905	206734283	plus	11	602006
9606	Homo sapiens	29072	0	live	SETD2	HBP231, HIF-1, HIP-1, HSPC069, HYPB, KMT3A, LLS, SET2, p231HBP	SET domain containing 2, histone lysine methyltransferase	histone-lysine N-methyltransferase SETD2|huntingtin interacting protein 1|huntingtin yeast partner B|huntingtin-interacting protein B|lysine N-methyltransferase 3A|protein-lysine N-methyltransferase SETD2	3p21.31	3	NC_000003.12	47016431	47164113	minus	26	612778
9606	Homo sapiens	65125	0	live	WNK1	HSAN2, HSN2, KDP, PPP1R167, PRKWNK1, PSK, p65	WNK lysine deficient protein kinase 1	serine/threonine-protein kinase WNK1|erythrocyte 65 kDa protein|prostate-derived sterile 20-like kinase|protein kinase with no lysine 1|protein phosphatase 1, regulatory subunit 167|serine/threonine-protein kinase WNK1 1|serine/threonine-protein kinase WNK1 2	12p13.33	12	NC_000012.12	752579	911452	plus	31	605232
9606	Homo sapiens	55869	0	live	HDAC8	CDA07, CDLS5, HD8, HDACL1, KDAC8, MRXS6, RPD3, WTS	histone deacetylase 8	histone deacetylase 8|histone deacetylase-like 1	Xq13.1	X	NC_000023.11	72329516	72573099	minus	17	300269
9606	Homo sapiens	10159	0	live	ATP6AP2	APT6M8-9, ATP6IP2, ATP6M8-9, CDG2R, ELDF10, HT028, M8-9, MRXE, MRXSH, MSTP009, PRR, RENR, XMRE, XPDS	ATPase H+ transporting accessory protein 2	renin receptor|ATPase H(+)-transporting lysosomal-interacting protein 2|ATPase, H+ transporting, lysosomal (vacuolar proton pump) membrane sector associated protein M8-9|ATPase, H+ transporting, lysosomal accessory protein 2|ATPase, H+ transporting, lysosomal interacting protein 2|ER-localized type I transmembrane adapter|ER-localized type I transmembrane adaptor|N14F|V-ATPase M8.9 subunit|embryo…	Xp11.4	X	NC_000023.11	40580970	40606848	plus	9	300556
9606	Homo sapiens	9113	0	live	LATS1	WARTS, wts	large tumor suppressor kinase 1	serine/threonine-protein kinase LATS1|LATS (large tumor suppressor, Drosophila) homolog 1|LATS, large tumor suppressor, homolog 1|WARTS protein kinase|h-warts|large tumor suppressor homolog 1	6q25.1	6	NC_000006.12	149658153	149718101	minus	16	603473
9606	Homo sapiens	8239	0	live	USP9X	DFFRX, FAF, FAM, MRX99, MRXS99F, XLID99	ubiquitin specific peptidase 9 X-linked	probable ubiquitin carboxyl-terminal hydrolase FAF-X|Drosophila fat facets related, X-linked|deubiquitinating enzyme FAF-X|fat facets in mammals|fat facets protein related, X-linked|hFAM|ubiquitin specific protease 9, X chromosome (fat facets-like Drosophila)|ubiquitin thioesterase FAF-X|ubiquitin thiolesterase FAF-X|ubiquitin-specific processing protease FAF-X|ubiquitin-specific protease 9, X ch…	Xp11.4	X	NC_000023.11	41085420	41236579	plus	45	300072
9606	Homo sapiens	574456	0	live	MIR497	MIRN497, hsa-mir-497, mir-497	microRNA 497		17p13.1	17	NC_000017.11	7017911	7018022	minus	1	615672
9606	Homo sapiens	107963955	0	live	LOC107963955		BCR-ABL major-breakpoint cluster region	BCR p210 Philadelphia chromosome recombination region|BCR p210 breakpoint recombination region|t(9;22)(q34;q11) M-BCR recombination region	22q11.23	22	NC_000022.11	23289649	23292626	plus	0
9606	Homo sapiens	2318	0	live	FLNC	ABP-280, ABP280A, ABPA, ABPL, CMH26, FLN2, MFM5, MPD4, RCM5	filamin C	filamin-C|ABP-280-like protein|ABP-L, gamma filamin|actin binding protein 280|filamin C, gamma|filamin-2|gamma filamin	7q32.1	7	NC_000007.14	128830406	128859272	plus	48	102565
9606	Homo sapiens	52	0	live	ACP1	HAAP, LMW-PTP, LMWPTP	acid phosphatase 1	low molecular weight phosphotyrosine protein phosphatase|LMW-PTPase|acid phosphatase 1, soluble|acid phosphatase of erythrocyte|adipocyte acid phosphatase|cytoplasmic phosphotyrosyl protein phosphatase|low molecular weight cytosolic acid phosphatase|protein tyrosine phosphatase|red cell acid phosphatase 1|testicular secretory protein Li 37	2p25.3	2	NC_000002.12	264947	278283	plus	7	171500
9606	Homo sapiens	2304	0	live	FOXE1	FKHL15, FOXE2, HFKH4, HFKL5, NMTC4, TITF2, TTF-2, TTF2	forkhead box E1	forkhead box protein E1|HNF-3/fork head-like protein 5|forkhead box protein E2|forkhead, drosophila, homolog-like 15|forkhead-related protein FKHL15|thyroid transcription factor 2	9q22.33	9	NC_000009.12	97853226	97856717	plus	1	602617
9606	Homo sapiens	23657	0	live	SLC7A11	CCBR1, xCT	solute carrier family 7 member 11	cystine/glutamate transporter|amino acid transport system xc-|calcium channel blocker resistance protein CCBR1|solute carrier family 7 (anionic amino acid transporter light chain, xc- system), member 11|solute carrier family 7, (cationic amino acid transporter, y+ system) member 11	4q28.3	4	NC_000004.12	138164097	138242349	minus	14	607933
9606	Homo sapiens	3916	0	live	LAMP1	CD107a, LAMPA, LGP120	lysosomal associated membrane protein 1	lysosome-associated membrane glycoprotein 1|CD107 antigen-like family member A|LAMP-1|lysosome-associated membrane protein 1	13q34	13	NC_000013.11	113297239	113323672	plus	10	153330
9606	Homo sapiens	10857	0	live	PGRMC1	Dap1, HPR6.6, IZA, MPR	progesterone receptor membrane component 1	membrane-associated progesterone receptor component 1|progesterone binding protein	Xq24	X	NC_000023.11	119236285	119244466	plus	3	300435
9606	Homo sapiens	2744	0	live	GLS	AAD20, CASGID, DEE71, EIEE71, GAC, GAM, GDPAG1, KGA, GLS	glutaminase	glutaminase kidney isoform, mitochondrial|K-glutaminase|L-glutamine amidohydrolase|glutaminase C|glutaminase, phosphate-activated	2q32.2	2	NC_000002.12	190880821	190965552	plus	20	138280
9606	Homo sapiens	3248	0	live	HPGD	15-PGDH, PGDH, PGDH1, PHOAR1, SDR36C1	15-hydroxyprostaglandin dehydrogenase	15-hydroxyprostaglandin dehydrogenase [NAD(+)]|15-hydroxyprostaglandin dehydrogenase (NAD(+))|NAD+-dependent 15-hydroxyprostaglandin dehydrogenase|hydroxyprostaglandin dehydrogenase 15-(NAD)|prostaglandin dehydrogenase 1|short chain dehydrogenase/reductase family 36C member 1	4q34.1	4	NC_000004.12	174490175	174522893	minus	10	601688
9606	Homo sapiens	2010	0	live	EMD	EDMD, LEMD5, STA	emerin	emerin|LEM domain containing 5	Xq28	X	NC_000023.11	154379236	154381523	plus	5	300384
9606	Homo sapiens	22919	0	live	MAPRE1	EB1	microtubule associated protein RP/EB family member 1	microtubule-associated protein RP/EB family member 1|APC-binding protein EB1|adenomatous polyposis coli-binding protein EB1|end-binding protein 1	20q11.21	20	NC_000020.11	32819780	32850405	plus	8	603108
9606	Homo sapiens	5582	0	live	PRKCG	PKC-gamma, PKCC, PKCG, PKCI(3), PKCgamma, SCA14	protein kinase C gamma	protein kinase C gamma type	19q13.42	19	NC_000019.10	53882197	53907652	plus	18	176980
9606	Homo sapiens	187	0	live	APLNR	AGTRL1, APJ, APJR, HG11	apelin receptor	apelin receptor|APJ (apelin) receptor|APJ receptor|G protein-coupled receptor APJ|G-protein coupled receptor HG11|HG11 orphan receptor|angiotensin II receptor-like 1|angiotensin receptor-like 1	11q12.1	11	NC_000011.10	57233591	57237250	minus	1	600052
9606	Homo sapiens	440275	0	live	EIF2AK4	GCN2, PVOD2	eukaryotic translation initiation factor 2 alpha kinase 4	eIF-2-alpha kinase GCN2|GCN2 eIF2alpha kinase|GCN2-like protein|general control nonderepressible 2	15q15.1	15	NC_000015.10	39934115	40035591	plus	39	609280
9606	Homo sapiens	8650	0	live	NUMB	C14orf41, S171, c14_5527	NUMB endocytic adaptor protein	protein numb homolog|h-Numb|numb homolog	14q24.2-q24.3	14	NC_000014.9	73275216	73458546	minus	14	603728
9606	Homo sapiens	728655	0	live	HULC	HCCAT1, LINC00078, NCRNA00078	hepatocellular carcinoma up-regulated long non-coding RNA	hepatocellular carcinoma associated transcript 1 (non-protein coding)|highly up-regulated in liver cancer (non-protein coding)|highly up-regulated in liver cancer long non-coding RNA|long intergenic non-protein coding RNA 78	6p24.3	6	NC_000006.12	8652209	8653846	plus	2	612210
9606	Homo sapiens	94241	0	live	TP53INP1	SIP, TP53DINP1A, TP53INP1B, Teap, p53DINP1, TP53INP1	tumor protein p53 inducible nuclear protein 1	tumor protein p53-inducible nuclear protein 1|p53-dependent damage-inducible nuclear protein 1|p53-inducible p53DINP1|stress-induced protein	8q22.1	8	NC_000008.11	94925972	94949378	minus	6	606185
9606	Homo sapiens	406961	0	live	MIR185	MIRN185, miR-185	microRNA 185	hsa-mir-185	22q11.21	22	NC_000022.11	20033139	20033220	plus	1	615576
9606	Homo sapiens	3816	0	live	KLK1	KLKR, Klk6, hK1	kallikrein 1	kallikrein-1|glandular kallikrein 1|kallikrein 1, renal/pancreas/salivary|kallikrein serine protease 1|kidney/pancreas/salivary gland kallikrein|tissue kallikrein	19q13.33	19	NC_000019.10	50819146	50823787	minus	6	147910
9606	Homo sapiens	3398	0	live	ID2	GIG8A, ID2H, bHLHb26, ID2	inhibitor of DNA binding 2	DNA-binding protein inhibitor ID-2|DNA-binding protein inhibitor ID2|cell growth-inhibiting gene 8|class B basic helix-loop-helix protein 26|helix-loop-helix protein ID2|inhibitor of DNA binding 2, HLH protein|inhibitor of DNA binding 2, dominant negative helix-loop-helix protein|inhibitor of differentiation 2	2p25.1	2	NC_000002.12	8682056	8684461	plus	3	600386
9606	Homo sapiens	8450	0	live	CUL4B	CUL-4B, MRXHF2, MRXS15, MRXSC, SFM2	cullin 4B	cullin-4B	Xq24	X	NC_000023.11	120523858	120575532	minus	24	300304
9606	Homo sapiens	633	0	live	BGN	DSPG1, MRLS, PG-S1, PGI, SEMDX, SLRR1A	biglycan	biglycan|bone/cartilage proteoglycan-I|dermatan sulphate proteoglycan I|small leucine-rich protein 1A	Xq28	X	NC_000023.11	153494980	153509546	plus	8	301870
9606	Homo sapiens	5313	0	live	PKLR	PK1, PKL, PKRL, RPK	pyruvate kinase L/R	pyruvate kinase PKLR|R-type/L-type pyruvate kinase|pyruvate kinase 1|pyruvate kinase isozyme R/L|pyruvate kinase isozymes L/R|pyruvate kinase isozymes R/L|pyruvate kinase type L|pyruvate kinase, liver and RBC|pyruvate kinase, liver and blood cell|red cell/liver pyruvate kinase	1q22	1	NC_000001.11	155289293	155301438	minus	12	609712
9606	Homo sapiens	407000	0	live	MIR218-1	MIRN218-1, mir-218-1	microRNA 218-1	hsa-mir-218-1	4p15.31	4	NC_000004.12	20528275	20528384	plus	1	616770
9606	Homo sapiens	7182	0	live	NR2C2	TAK1, TR4	nuclear receptor subfamily 2 group C member 2	nuclear receptor subfamily 2 group C member 2|Nuclear hormone receptor TR4|orphan nuclear receptor TAK1|orphan nuclear receptor TR4|orphan receptor TR4|testicular nuclear receptor 4	3p25.1	3	NC_000003.12	14947583	15049273	plus	22	601426
9606	Homo sapiens	10128	0	live	LRPPRC	CLONE-23970, GP130, LRP130, LSFC, MC4DN5	leucine rich pentatricopeptide repeat containing	leucine-rich PPR motif-containing protein, mitochondrial|130 kDa leucine-rich protein|LRP 130|leucine-rich PPR-motif containing|mitochondrial leucine-rich PPR motif-containing protein	2p21	2	NC_000002.12	43886224	43995989	minus	39	607544
9606	Homo sapiens	23096	0	live	IQSEC2	BRAG1, IQ-ArfGEF, MRX1, MRX18, MRX78, XLID1	IQ motif and Sec7 domain ArfGEF 2	IQ motif and SEC7 domain-containing protein 2|IQ motif and Sec7 domain 2|brefeldin A resistant Arf-guanine nucleotide exchange factor 1|brefeldin A resistant Arf-guanine nucleotide exchange factor 1b|brefeldin A resistant Arf-guanine nucleotide exchange factor 1c|mental retardation, X-linked 18	Xp11.22	X	NC_000023.11	53225784	53321356	minus	23	300522
9606	Homo sapiens	6428	0	live	SRSF3	SFRS3, SRp20	serine and arginine rich splicing factor 3	serine/arginine-rich splicing factor 3|epididymis secretory sperm binding protein|pre-mRNA splicing factor SRp20|pre-mRNA-splicing factor SRP20|splicing factor, arginine/serine-rich 3|splicing factor, arginine/serine-rich, 20-kD	6p21.31-p21.2	6	NC_000006.12	36594362	36605600	plus	7	603364
9606	Homo sapiens	406929	0	live	MIR138-1	MIRN138-1, mir-138-1	microRNA 138-1	hsa-mir-138-1	3p21.32	3	NC_000003.12	44114212	44114310	plus	1	613394
9606	Homo sapiens	5093	0	live	PCBP1	HEL-S-85, HNRPE1, HNRPX, hnRNP-E1, hnRNP-X	poly(rC) binding protein 1	poly(rC)-binding protein 1|alpha-CP1|epididymis secretory protein Li 85|heterogeneous nuclear ribonucleoprotein E1|heterogenous nuclear ribonucleoprotein E1|heterogenous nuclear ribonucleoprotein X|nucleic acid-binding protein SUB2.3	2p13.3	2	NC_000002.12	70087477	70089203	plus	1	601209
9606	Homo sapiens	10498	0	live	CARM1	PRMT4	coactivator associated arginine methyltransferase 1	histone-arginine methyltransferase CARM1|protein arginine N-methyltransferase 4	19p13.2	19	NC_000019.10	10871553	10923078	plus	18	603934
9606	Homo sapiens	7159	0	live	TP53BP2	53BP2, ASPP2, BBP, P53BP2, PPP1R13A	tumor protein p53 binding protein 2	apoptosis-stimulating of p53 protein 2|BCL2-binding protein|apoptosis-stimulating protein of p53, 2|renal carcinoma antigen NY-REN-51|tumor suppressor p53-binding protein 2	1q41	1	NC_000001.11	223779893	223845954	minus	20	602143
9606	Homo sapiens	8106	0	live	PABPN1	OPMD, PAB2, PABII, PABP-2, PABP2	poly(A) binding protein nuclear 1	polyadenylate-binding protein 2|poly(A) binding protein 2|poly(A) binding protein II	14q11.2	14	NC_000014.9	23321457	23326163	plus	6	602279
9606	Homo sapiens	2549	0	live	GAB1	DFNB26	GRB2 associated binding protein 1	GRB2-associated-binding protein 1|GRB2-associated binder 1|deafness, autosomal recessive 26|growth factor receptor bound protein 2-associated protein 1|symbol withdrawn, see GAB1	4q31.21	4	NC_000004.12	143336876	143474565	plus	19	604439
9606	Homo sapiens	57104	0	live	PNPLA2	1110001C14Rik, ATGL, FP17548, PEDF-R, TTS-2.2, TTS2, iPLA2zeta	patatin like phospholipase domain containing 2	patatin-like phospholipase domain-containing protein 2|IPLA2-zeta|TTS2.2|adipose triglyceride lipase|calcium-independent phospholipase A2|desnutrin|mutant patatin-like phospholipase domain containing 2|pigment epithelium-derived factor|transport-secretion protein 2.2|triglyceride hydrolase	11p15.5	11	NC_000011.10	818914	825573	plus	10	609059
9606	Homo sapiens	9961	0	live	MVP	LRP, VAULT1	major vault protein	major vault protein|lung resistance-related protein|testicular secretory protein Li 30	16p11.2	16	NC_000016.10	29820394	29848039	plus	15	605088
9606	Homo sapiens	1827	0	live	RCAN1	ADAPT78, CSP1, DSC1, DSCR1, MCIP1, RCN1	regulator of calcineurin 1	calcipressin-1|Down syndrome candidate region 1|Down syndrome critical region gene 1|calcium and oxidant-inducible mRNA|modulatory calcineurin-interacting protein 1|myocyte-enriched calcineurin-interacting protein 1|near DSCR proline-rich protein	21q22.12	21	NC_000021.9	34516442	34615123	minus	9	602917
9606	Homo sapiens	57591	0	live	MRTFA	BSAC, MAL, MKL, MKL1, MRTF-A	myocardin related transcription factor A	myocardin-related transcription factor A|MKL/myocardin-like protein 1|basic, SAP and coiled-coil domain|megakaryoblastic leukemia (translocation) 1|megakaryoblastic leukemia 1 protein|megakaryocytic acute leukemia protein	22q13.1-q13.2	22	NC_000022.11	40410289	40636719	minus	16	606078
9606	Homo sapiens	824	0	live	CAPN2	CANP2, CANPL2, CANPml, mCANP	calpain 2	calpain-2 catalytic subunit|CANP 2|M-calpain|calcium-activated neutral proteinase 2|calpain 2, (m/II) large subunit|calpain 2, large [catalytic] subunit|calpain 2, large subunit|calpain M-type|calpain, large polypeptide L2|millimolar-calpain	1q41	1	NC_000001.11	223701597	223776018	plus	22	114230
9606	Homo sapiens	23213	0	live	SULF1	SULF-1	sulfatase 1	extracellular sulfatase Sulf-1|sulfatase FP	8q13.2-q13.3	8	NC_000008.11	69466624	69660912	plus	26	610012
9606	Homo sapiens	4646	0	live	MYO6	DFNA22, DFNB37	myosin VI	unconventional myosin-VI|unconventional myosin-6	6q14.1	6	NC_000006.12	75749203	75919537	plus	40	600970
9606	Homo sapiens	1201	0	live	CLN3	BTN1, BTS, JNCL	CLN3 lysosomal/endosomal transmembrane protein, battenin	battenin|CLN3, battenin|batten disease protein|ceroid-lipofuscinosis, neuronal 3	16p12.1	16	NC_000016.10	28466653	28492082	minus	16	607042
9606	Homo sapiens	494336	0	live	MIR424	MIR322, MIRN424, hsa-mir-424, miRNA424, mir-424	microRNA 424		Xq26.3	X	NC_000023.11	134546614	134546711	minus	1	300682
9606	Homo sapiens	4205	0	live	MEF2A	ADCAD1, RSRFC4, RSRFC9, mef2	myocyte enhancer factor 2A	myocyte-specific enhancer factor 2A|MADS box transcription enhancer factor 2, polypeptide A (myocyte enhancer factor 2A)|serum response factor-like protein 1	15q26.3	15	NC_000015.10	99565417	99716488	plus	23	600660
9606	Homo sapiens	6317	0	live	SERPINB3	HsT1196, SCC, SCCA-1, SCCA-PD, SCCA1, SSCA1, T4-A	serpin family B member 3	serpin B3|protein T4-A|serine (or cysteine) proteinase inhibitor, clade B (ovalbumin), member 3|serpin peptidase inhibitor, clade B (ovalbumin), member 3|squamous cell carcinoma antigen 1	18q21.33	18	NC_000018.10	63655197	63661893	minus	8	600517
9606	Homo sapiens	10131	0	live	TRAP1	HSP 75, HSP75, HSP90L, TRAP-1	TNF receptor associated protein 1	heat shock protein 75 kDa, mitochondrial|TNFR-associated protein 1|testicular tissue protein Li 209|tumor necrosis factor type 1 receptor-associated protein	16p13.3	16	NC_000016.10	3658037	3717524	minus	19	606219
9606	Homo sapiens	8754	0	live	ADAM9	CORD9, MCMP, MDC9, Mltng	ADAM metallopeptidase domain 9	disintegrin and metalloproteinase domain-containing protein 9|ADAM metallopeptidase domain 9 (meltrin gamma)|cellular disintegrin-related protein|cone rod dystrophy 9|metalloprotease/disintegrin/cysteine-rich protein 9|myeloma cell metalloproteinase	8p11.22	8	NC_000008.11	38996767	39105261	plus	25	602713
9606	Homo sapiens	23326	0	live	USP22	USP3L	ubiquitin specific peptidase 22	ubiquitin carboxyl-terminal hydrolase 22|deubiquitinating enzyme 22|ubiquitin specific protease 22|ubiquitin thioesterase 22|ubiquitin thiolesterase 22|ubiquitin-specific processing protease 22	17p11.2	17	NC_000017.11	20999596	21043409	minus	14	612116
9606	Homo sapiens	406962	0	live	MIR186	MIRN186, miR-186	microRNA 186	hsa-mir-186	1p31.1	1	NC_000001.11	71067631	71067716	minus	1
9606	Homo sapiens	442890	0	live	MIR133B	MIRN133B, miRNA133B, mir-133b	microRNA 133b	hsa-mir-133b	6p12.2	6	NC_000006.12	52148923	52149041	plus	1	610946
9606	Homo sapiens	8405	0	live	SPOP	BTBD32, NEDMACE, NEDMIDF, NSDVS1, NSDVS2, TEF2	speckle type BTB/POZ protein	speckle-type POZ protein|HIB homolog 1|roadkill homolog 1	17q21.33	17	NC_000017.11	49598884	49678163	minus	16	602650
9606	Homo sapiens	1856	0	live	DVL2		dishevelled segment polarity protein 2	segment polarity protein dishevelled homolog DVL-2|dishevelled 2 (homologous to Drosophila dsh)|dishevelled, dsh homolog 2	17p13.1	17	NC_000017.11	7225341	7234544	minus	16	602151
9606	Homo sapiens	406943	0	live	MIR152	MIRN152, mir-152	microRNA 152	hsa-mir-152	17q21.32	17	NC_000017.11	48037161	48037247	minus	1	613788
9606	Homo sapiens	2203	0	live	FBP1	FBP	fructose-bisphosphatase 1	fructose-1,6-bisphosphatase 1|D-fructose-1,6-bisphosphate 1-phosphohydrolase 1|FBPase 1|growth-inhibiting protein 17|liver FBPase	9q22.32	9	NC_000009.12	94603133	94640263	minus	8	611570
9606	Homo sapiens	128866	0	live	CHMP4B	C20orf178, CHMP4A, CTPP3, CTRCT31, SNF7, SNF7-2, Shax1, VPS32B, Vps32-2, dJ553F4.4	charged multivesicular body protein 4B	charged multivesicular body protein 4b|SNF7 homolog associated with Alix 1|Snf7 homologue associated with Alix 1|chromatin modifying protein 4B|chromatin-modifying protein 4b|vacuolar protein-sorting-associated protein 32-2	20q11.22	20	NC_000020.11	33811348	33854366	plus	5	610897
9606	Homo sapiens	2801	0	live	GOLGA2	GM130	golgin A2	golgin subfamily A member 2|130 kDa cis-Golgi matrix protein|GM130 autoantigen|Golgi matrix protein GM130|SY11 protein|golgi autoantigen, golgin subfamily a, 2|golgin-95	9q34.11	9	NC_000009.12	128255829	128276007	minus	27	602580
9606	Homo sapiens	6223	0	live	RPS19	DBA, DBA1, LOH19CR1, S19, eS19	ribosomal protein S19	40S ribosomal protein S19|loss of heterozygosity on chromosome 19, region 1|loss of heterozygosity, 19, chromosomal region 1|small ribosomal subunit protein eS19	19q13.2	19	NC_000019.10	41860255	41872925	plus	6	603474
9606	Homo sapiens	30849	0	live	PIK3R4	VPS15, p150	phosphoinositide-3-kinase regulatory subunit 4	phosphoinositide 3-kinase regulatory subunit 4|PI3-kinase p150 subunit|PI3-kinase regulatory subunit 4|phosphatidylinositol 3-kinase-associated p150|phosphoinositide 3-kinase adaptor protein|phosphoinositide-3-kinase, regulatory subunit 4, p150	3q22.1	3	NC_000003.12	130678934	130746829	minus	20	602610
9606	Homo sapiens	406917	0	live	MIR129-1	MIR-129b, MIRN129-1, mir-129-1	microRNA 129-1	hsa-mir-129-1	7q32.1	7	NC_000007.14	128207872	128207943	plus	1
9606	Homo sapiens	5305	0	live	PIP4K2A	PI5P4KA, PIP5K2A, PIP5KII-alpha, PIP5KIIA, PIPK	phosphatidylinositol-5-phosphate 4-kinase type 2 alpha	phosphatidylinositol 5-phosphate 4-kinase type-2 alpha|1-phosphatidylinositol 5-phosphate 4-kinase 2-alpha|1-phosphatidylinositol-4-phosphate kinase|1-phosphatidylinositol-4-phosphate-5-kinase|PI(5)P 4-kinase type II alpha|PI5P4Kalpha|PIP4KII-alpha|PIP5KIII|PIP5KIIalpha|diphosphoinositide kinase 2-alpha|phosphatidylinositol 5-phosphate 4-kinase type II alpha|phosphatidylinositol-4-phosphate 5-kin…	10p12.2	10	NC_000010.11	22534854	22714578	minus	13	603140
9606	Homo sapiens	5653	0	live	KLK6	Bssp, Klk7, PRSS18, PRSS9, SP59, hK6	kallikrein related peptidase 6	kallikrein-6|neurosin|protease M|serine protease 18|serine protease 9|zyme	19q13.41	19	NC_000019.10	50958631	50969598	minus	7	602652
9606	Homo sapiens	3726	0	live	JUNB	AP-1	JunB proto-oncogene, AP-1 transcription factor subunit	transcription factor jun-B|activator protein 1|jun B proto-oncogene	19p13.13	19	NC_000019.10	12791486	12793315	plus	1	165161
9606	Homo sapiens	2878	0	live	GPX3	GPx-P, GSHPx-3, GSHPx-P	glutathione peroxidase 3	glutathione peroxidase 3|GPx-3|extracellular glutathione peroxidase|glutathione peroxidase 3 (plasma)|plasma glutathione peroxidase|selenoprotein GPX3	5q33.1	5	NC_000005.10	151020591	151028988	plus	6	138321
9606	Homo sapiens	100507056	0	live	CCAT1	CARLO5, CARLo-5, onco-lncRNA-40	colon cancer associated transcript 1	colon cancer associated transcript 1 (non-protein coding)	8q24.21	8	NC_000008.11	127207382	127219268	minus	2	617705
9606	Homo sapiens	80208	0	live	SPG11	ALS5, CMT2X, KIAA1840	SPG11 vesicle trafficking associated, spatacsin	spatacsin|SPG11, spatacsin vesicle trafficking associated|amyotrophic lateral sclerosis 5|colorectal carcinoma-associated protein|spastic paraplegia 11 (autosomal recessive)|spastic paraplegia 11 protein	15q21.1	15	NC_000015.10	44562696	44663678	minus	41	610844
9606	Homo sapiens	407975	0	live	MIR17HG	C13orf25, FGLDS2, LINC00048, MIHG1, MIRH1, MIRHG1, NCRNA00048, miR-17-92	miR-17-92a-1 cluster host gene	MIR17 host gene (non-protein coding)|long intergenic non-protein coding RNA 48|miR-17-92 cluster host gene (non-protein coding)|microRNA host gene (non-protein coding) 1|microRNA host gene 1 (non-protein coding)|mir-17-92 microRNA cluster	13q31.3	13	NC_000013.11	91347820	91354575	plus	2	609415
9606	Homo sapiens	9217	0	live	VAPB	ALS8, VAMP-B, VAP-B	VAMP associated protein B and C	vesicle-associated membrane protein-associated protein B/C|VAMP (vesicle-associated membrane protein)-associated protein B and C|VAMP-associated 33 kDa protein	20q13.32	20	NC_000020.11	58389211	58451101	plus	7	605704
9606	Homo sapiens	406967	0	live	MIR192	MIRN192, miR-192, miRNA192	microRNA 192	hsa-mir-192	11q13.1	11	NC_000011.10	64891137	64891246	minus	1	610939
9606	Homo sapiens	1022	0	live	CDK7	CAK, CAK1, CDKN7, HCAK, MO15, STK1, p39MO15	cyclin dependent kinase 7	cyclin-dependent kinase 7|39 KDa protein kinase|CDK-activating kinase 1|TFIIH basal transcription factor complex kinase subunit|cell division protein kinase 7|cyclin-dependent kinase 7 (MO15 homolog, Xenopus laevis, cdk-activating kinase)|homolog of Xenopus MO15 Cdk-activating kinase|kinase subunit of CAK|serine/threonine kinase stk1|serine/threonine protein kinase 1|serine/threonine protein kina…	5q13.2	5	NC_000005.10	69234795	69277430	plus	13	601955
9606	Homo sapiens	1121	0	live	CHM	DXS540, GGTA, HSD-32, REP-1, TCD	CHM Rab escort protein	rab proteins geranylgeranyltransferase component A 1|CHM, Rab escort protein 1|choroideremia (Rab escort protein 1)	Xq21.2	X	NC_000023.11	85861180	86047558	minus	19	300390
9606	Homo sapiens	26580	0	live	BSCL2	GNG3LG, HMN5, HMN5C, PELD, SPG17	BSCL2 lipid droplet biogenesis associated, seipin	seipin|BSCL2, seipin lipid droplet biogenesis associated|Berardinelli-Seip congenital lipodystrophy 2 (seipin)|Bernardinelli-Seip congenital lipodystrophy type 2 protein	11q12.3	11	NC_000011.10	62690262	62709537	minus	13	606158
9606	Homo sapiens	5530	0	live	PPP3CA	ACCIID, CALN, CALNA, CALNA1, CCN1, CNA1, DEE91, IECEE, IECEE1, PPP2B	protein phosphatase 3 catalytic subunit alpha	serine/threonine-protein phosphatase 2B catalytic subunit alpha isoform|CAM-PRP catalytic subunit|calcineurin A alpha|protein phosphatase 3 catalytic subunit alpha isozyme	4q24	4	NC_000004.12	101023418	101348295	minus	16	114105
9606	Homo sapiens	10457	0	live	GPNMB	HGFIN, NMB, PLCA3	glycoprotein nmb	transmembrane glycoprotein NMB|glycoprotein (transmembrane) nmb|glycoprotein nmb-like protein|glycoprotein nonmetastatic melanoma protein B|hematopoietic growth factor inducible neurokinin-1 type|osteoactivin|transmembrane glycoprotein HGFIN	7p15.3	7	NC_000007.14	23246766	23275110	plus	12	604368
9606	Homo sapiens	1984	0	live	EIF5A	EIF-5A1, FABAS, eIF-4D, eIF5AI, EIF5A	eukaryotic translation initiation factor 5A	eukaryotic translation initiation factor 5A-1|eukaryotic initiation factor 5A|rev-binding factor	17p13.1	17	NC_000017.11	7306999	7312463	plus	10	600187
9606	Homo sapiens	7134	0	live	TNNC1	CMD1Z, CMH13, TN-C, TNC, TNNC	troponin C1, slow skeletal and cardiac type	troponin C, slow skeletal and cardiac muscles|cardiac troponin C|slow twitch skeletal/cardiac muscle troponin C|troponin C type 1 (slow)	3p21.1	3	NC_000003.12	52451100	52454041	minus	6	191040
9606	Homo sapiens	4082	0	live	MARCKS	80K-L, MACS, PKCSL, PRKCSL	myristoylated alanine rich protein kinase C substrate	myristoylated alanine-rich C-kinase substrate|myristoylated alanine-rich protein kinase C substrate (MARCKS, 80K-L)|phosphomyristin|protein kinase C substrate, 80 kDa protein, light chain	6q21	6	NC_000006.12	113857345	113863475	plus	2	177061
9606	Homo sapiens	2176	0	live	FANCC	FA3, FAC, FACC	FA complementation group C	Fanconi anemia group C protein|Fanconi anemia complementation group C	9q22.32	9	NC_000009.12	95099054	95317730	minus	22	613899
9606	Homo sapiens	7058	0	live	THBS2	TSP2	thrombospondin 2	thrombospondin-2	6q27	6	NC_000006.12	169215785	169253846	minus	23	188061
9606	Homo sapiens	22925	0	live	PLA2R1	CLEC13C, PLA2-R, PLA2G1R, PLA2IR, PLA2R	phospholipase A2 receptor 1	secretory phospholipase A2 receptor|180 kDa secretory phospholipase A2 receptor|C-type lectin domain family 13 member C|M-type receptor|phospholipase A2 receptor 1, 180kD|phospholipase A2 receptor 1, 180kDa	2q24.2	2	NC_000002.12	159932002	160062615	minus	35	604939
9606	Homo sapiens	2922	0	live	GRP	BN-10, preproGRP, proGRP, GRP	gastrin releasing peptide	gastrin-releasing peptide|bombesin|neuromedin C|pre-progastrin releasing peptide|prepro-GRP|testicular tissue protein Li 103	18q21.32	18	NC_000018.10	59219188	59230771	plus	5	137260
9606	Homo sapiens	2011	0	live	MARK2	EMK-1, EMK1, PAR-1, Par-1b, Par1b	microtubule affinity regulating kinase 2	serine/threonine-protein kinase MARK2|ELKL motif kinase 1|MAP/microtubule affinity-regulating kinase 2|PAR1 homolog b|Ser/Thr protein kinase PAR-1B|serine/threonine protein kinase EMK|testicular tissue protein Li 117	11q13.1	11	NC_000011.10	63838955	63911020	plus	22	600526
9606	Homo sapiens	4891	0	live	SLC11A2	AHMIO1, DCT1, DMT1, NRAMP2	solute carrier family 11 member 2	natural resistance-associated macrophage protein 2|DMT-1|NRAMP 2|divalent cation transporter 1|solute carrier family 11 (proton-coupled divalent metal ion transporter), member 2|solute carrier family 11 (proton-coupled divalent metal ion transporters), member 2	12q13.12	12	NC_000012.12	50952263	51028886	minus	25	600523
9606	Homo sapiens	6515	0	live	SLC2A3	GLUT3	solute carrier family 2 member 3	solute carrier family 2, facilitated glucose transporter member 3|GLUT-3|glucose transporter type 3, brain|solute carrier family 2 (facilitated glucose transporter), member 3	12p13.31	12	NC_000012.12	7919230	7936187	minus	10	138170
9606	Homo sapiens	9101	0	live	USP8	HumORF8, PITA4, SPG59, UBPY	ubiquitin specific peptidase 8	ubiquitin carboxyl-terminal hydrolase 8|deubiquitinating enzyme 8|ubiquitin isopeptidase Y|ubiquitin thiolesterase 8|ubiquitin-specific-processing protease 8	15q21.2	15	NC_000015.10	50424359	50514421	plus	23	603158
9606	Homo sapiens	25836	0	live	NIPBL	CDLS, CDLS1, IDN3, IDN3-B, Scc2	NIPBL cohesin loading factor	nipped-B-like protein|Nipped-B homolog|SCC2 homolog|delangin|sister chromatid cohesion 2 homolog	5p13.2	5	NC_000005.10	36876769	37066413	plus	49	608667
9606	Homo sapiens	1633	0	live	DCK		deoxycytidine kinase	deoxycytidine kinase|deoxyadenosine kinase|deoxyguanosine kinase|deoxynucleoside kinase	4q13.3	4	NC_000004.12	70993649	71030914	plus	7	125450
9606	Homo sapiens	407030	0	live	MIR30B	MIRN30B, mir-30b	microRNA 30b	hsa-mir-30b	8q24.22	8	NC_000008.11	134800520	134800607	minus	1	619018
9606	Homo sapiens	3621	0	live	ING1	p24ING1c, p33, p33ING1, p33ING1b, p47, p47ING1a	inhibitor of growth family member 1	inhibitor of growth protein 1|growth inhibitor ING1|growth inhibitory protein ING1|tumor suppressor ING1	13q34	13	NC_000013.11	110712623	110723339	plus	5	601566
9606	Homo sapiens	6386	0	live	SDCBP	MDA-9, MDA9, ST1, SYCL, TACIP18	syndecan binding protein	syntenin-1|melanoma differentiation associated protein-9|pro-TGF-alpha cytoplasmic domain-interacting protein 18|scaffold protein Pbp1|syndecan binding protein (syntenin)|syndecan-binding protein 1	8q12.1	8	NC_000008.11	58553261	58582860	plus	10	602217
9606	Homo sapiens	55704	0	live	CCDC88A	APE, GIRDIN, GIV, GRDN, HkRP1, KIAA1212, PEHO, PEHOL	coiled-coil domain containing 88A	girdin|AKT-phosphorylation enhancer|Hook-related protein 1|g alpha-interacting vesicle-associated protein|girders of actin filaments	2p16.1	2	NC_000002.12	55287842	55419856	minus	34	609736
9606	Homo sapiens	843	0	live	CASP10	ALPS2, FLICE-2, FLICE2, MCH4	caspase 10	caspase-10|CASP-10|FADD-like ICE2|FAS-associated death domain protein interleukin-1B-converting enzyme 2|ICE-like apoptotic protease 4|apoptotic protease MCH-4|caspase 10 apoptosis-related cysteine peptidase|caspase 10, apoptosis-related cysteine protease|interleukin-1B-converting enzyme 2	2q33.1	2	NC_000002.12	201182885	201229406	plus	13	601762
9606	Homo sapiens	9528	0	live	TMEM59	C1orf8, DCF1, HSPC001, PRO195, UNQ169	transmembrane protein 59	transmembrane protein 59|dendritic cell factor 1|liver membrane-bound protein	1p32.3	1	NC_000001.11	54026681	54053573	minus	9	617084
9606	Homo sapiens	3945	0	live	LDHB	HEL-S-281, LDH-B, LDH-HD, TRG-5, LDHB	lactate dehydrogenase B	L-lactate dehydrogenase B chain|LDH heart subunit|epididymis secretory protein Li 281|lactate dehydrogenase H chain|renal carcinoma antigen NY-REN-46|testicular secretory protein Li 25	12p12.1	12	NC_000012.12	21635342	21657971	minus	8	150100
9606	Homo sapiens	9231	0	live	DLG5	LP-DLG, P-DLG5, PDLG	discs large MAGUK scaffold protein 5	disks large homolog 5|discs large protein LP-DLG|discs large protein P-dlg|discs, large homolog 5|large type of P-DLG|placenta and prostate DLG	10q22.3	10	NC_000010.11	77790787	77926755	minus	43	604090
9606	Homo sapiens	29904	0	live	EEF2K	CaMKIII, HSU93850, eEF-2K	eukaryotic elongation factor 2 kinase	eukaryotic elongation factor 2 kinase|alternative protein EEF2K|calcium/calmodulin-dependent eukaryotic elongation factor-2 kinase|calmodulin-dependent protein kinase III|eEF-2 kinase|elongation factor-2 kinase|eukaroytic elongation factor 2 kinase	16p12.2	16	NC_000016.10	22206278	22288738	plus	18	606968
9606	Homo sapiens	11167	0	live	FSTL1	FRP, FSL1, MIR198, OCC-1, OCC1, tsc36	follistatin like 1	follistatin-related protein 1|follistatin-like protein 1	3q13.33	3	NC_000003.12	120392293	120450993	minus	10	605547
9606	Homo sapiens	41	0	live	ASIC1	ACCN2, ASIC, BNaC2	acid sensing ion channel subunit 1	acid-sensing ion channel 1|Cation channel, amiloride-sensitive, neuronal, 2|acid sensing (proton gated) ion channel 1|acid-sensing ion channel 1a protein|amiloride-sensitive cation channel 2, neuronal|brain sodium channel 2	12q13.12	12	NC_000012.12	50057596	50083622	plus	14	602866
9606	Homo sapiens	1075	0	live	CTSC	CPPI, DPP-I, DPP1, DPPI, HMS, JP, JPD, PALS, PDON1, PLS	cathepsin C	dipeptidyl peptidase 1|cathepsin J|dipeptidyl transferase|dipeptidyl-peptidase I	11q14.2	11	NC_000011.10	88293592	88337736	minus	9	602365
9606	Homo sapiens	5141	0	live	PDE4A	DPDE2, PDE4, PDE46	phosphodiesterase 4A	cAMP-specific 3',5'-cyclic phosphodiesterase 4A|phosphodiesterase 4A, cAMP-specific (dunce|phosphodiesterase E2 dunce homolog, Drosophila|phosphodiesterase isozyme 4	19p13.2	19	NC_000019.10	10416773	10469631	plus	22	600126
9606	Homo sapiens	100316868	0	live	HOTTIP	HOXA-AS6, HOXA13-AS1, NCRNA00213	HOXA distal transcript antisense RNA	HOXA cluster antisense RNA 6 (non-protein coding)|HOXA distal transcript antisense RNA (non-protein coding)|HOXA13 antisense RNA 1 (non-protein coding)|HoxA transcript at the distal tip	7p15.2	7	NC_000007.14	27200421	27207259	plus	3	614060
9606	Homo sapiens	10594	0	live	PRPF8	HPRP8, PRP8, PRPC8, RP13, SNRNP220	pre-mRNA processing factor 8	pre-mRNA-processing-splicing factor 8|220 kDa U5 snRNP-specific protein|PRP8 homolog|PRP8 pre-mRNA processing factor 8 homolog|U5 snRNP-specific protein (220 kD), ortholog of S. cerevisiae Prp8p|apoptosis-regulated protein 1|apoptosis-regulated protein 2|p220|precursor mRNA processing protein|splicing factor Prp8	17p13.3	17	NC_000017.11	1650629	1684880	minus	43	607300
9606	Homo sapiens	3357	0	live	HTR2B	5-HT(2B), 5-HT-2B, 5-HT2B	5-hydroxytryptamine receptor 2B	5-hydroxytryptamine receptor 2B|5-HT 2B receptor|5-hydroxytryptamine (serotonin) receptor 2B, G protein-coupled|5-hydroxytryptamine 2B receptor|5-hydroxytryptamine receptor 2B variant b|serotonin receptor 2B	2q37.1	2	NC_000002.12	231108230	231126172	minus	4	601122
9606	Homo sapiens	5173	0	live	PDYN	ADCA, PENKB, SCA23	prodynorphin	proenkephalin-B|beta-neoendorphin-dynorphin|leu-enkephalin|leumorphin|neoendorphin-dynorphin-enkephalin prepropeptide|preprodynorphin|preproenkephalin B|rimorphin	20p13	20	NC_000020.11	1978756	1994285	minus	10	131340
9606	Homo sapiens	1601	0	live	DAB2	DOC-2, DOC2	DAB adaptor protein 2	disabled homolog 2|DAB2, clathrin adaptor protein|Dab, mitogen-responsive phosphoprotein, homolog 2|adaptor molecule disabled-2|differentially expressed in ovarian carcinoma 2|differentially-expressed protein 2|disabled homolog 2, mitogen-responsive phosphoprotein	5p13.1	5	NC_000005.10	39371677	39424980	minus	15	601236
9606	Homo sapiens	5716	0	live	PSMD10	dJ889N15.2, p28, p28(GANK)	proteasome 26S subunit, non-ATPase 10	26S proteasome non-ATPase regulatory subunit 10|26S proteasome regulatory subunit p28|ankyrin repeat protein|gankyrin|hepatocellular carcinoma-associated protein p28-II|proteasome (prosome, macropain) 26S subunit, non-ATPase, 10	Xq22.3	X	NC_000023.11	108084207	108091542	minus	5	300880
9606	Homo sapiens	57291	0	live	DANCR	AGU2, ANCR, KIAA0114, SNHG13, lncRNA-ANCR	differentiation antagonizing non-protein coding RNA	adipogenesis up-regulated transcript 2|anti-differentiation ncRNA|anti-differentiation noncoding RNA|small nucleolar RNA host gene 13 (non-protein coding)	4q12	4	NC_000004.12	52712394	52720697	plus	5	614625
9606	Homo sapiens	406922	0	live	MIR133A1	MIRN133A1, mir-133a-1	microRNA 133a-1	hsa-mir-133a-1	18q11.2	18	NC_000018.10	21825698	21825785	minus	1	610254
9606	Homo sapiens	9075	0	live	CLDN2	OAZON	claudin 2	claudin-2|SP82	Xq22.3	X	NC_000023.11	106900164	106930861	plus	4	300520
9606	Homo sapiens	29978	0	live	UBQLN2	ALS15, CHAP1, DSK2, HRIHFB2157, N4BP4, PLIC2	ubiquilin 2	ubiquilin-2|Nedd4 binding protein 4|protein linking IAP with cytoskeleton 2|ubiquitin-like product Chap1/Dsk2	Xp11.21	X	NC_000023.11	56563627	56567868	plus	1	300264
9606	Homo sapiens	29881	0	live	NPC1L1	LDLCQ7, NPC11L1, SLC65A2	NPC1 like intracellular cholesterol transporter 1	NPC1-like intracellular cholesterol transporter 1|NPC1 (Niemann-Pick disease, type C1, gene)-like 1|NPC1 like 1|niemann-Pick C1-like protein 1	7p13	7	NC_000007.14	44512440	44541651	minus	20	608010
9606	Homo sapiens	5625	0	live	PRODH	HSPOX2, PIG6, POX1, PRODH2, TP53I6, PRODH	proline dehydrogenase 1	proline dehydrogenase 1, mitochondrial|p53-induced gene 6 protein|proline dehydrogenase (oxidase) 1|proline oxidase 2|proline oxidase, mitochondrial|tumor protein p53 inducible protein 6	22q11.21	22	NC_000022.11	18912781	18936553	minus	15	606810
9606	Homo sapiens	51185	0	live	CRBN	MRT2, MRT2A	cereblon	protein cereblon|protein x 0001	3p26.2	3	NC_000003.12	3148490	3179717	minus	12	609262
9606	Homo sapiens	10848	0	live	PPP1R13L	IASPP, NKIP1, RAI, RAI4	protein phosphatase 1 regulatory subunit 13 like	relA-associated inhibitor|NFkB interacting protein 1|PPP1R13B-like protein|inhibitor of ASPP protein|inhibitor of apoptosis stimulating protein of p53|protein iASPP|protein phosphatase 1, regulatory (inhibitor) subunit 13 like|retinoic acid induced 4	19q13.32	19	NC_000019.10	45379634	45406361	minus	15	607463
9606	Homo sapiens	406909	0	live	MIR124-3	MIRN124-3, MIRN124A3, mir-124-3	microRNA 124-3	hsa-mir-124-3|hsa-mir-124a-3|microRNA 124a-3	20q13.33	20	NC_000020.11	63178500	63178586	plus	1
9606	Homo sapiens	1291	0	live	COL6A1	BTHLM1, OPLL, UCHMD1	collagen type VI alpha 1 chain	collagen alpha-1(VI) chain|alpha 1 (VI) chain (61 AA)|collagen VI, alpha-1 polypeptide|collagen, type VI, alpha 1|epididymis secretory sperm binding protein	21q22.3	21	NC_000021.9	45981770	46005048	plus	35	120220
9606	Homo sapiens	1982	0	live	EIF4G2	AAG1, DAP5, NAT1, P97	eukaryotic translation initiation factor 4 gamma 2	eukaryotic translation initiation factor 4 gamma 2|DAP-5|aging-associated protein 1|death-associated protein 5|eIF-4-gamma 2|eIF-4G 2|eIF4G 2|eukaryotic translation initiation factor 4G-like 1	11p15.4	11	NC_000011.10	10797046	10808926	minus	23	602325
9606	Homo sapiens	5987	0	live	TRIM27	RFP, RNF76	tripartite motif containing 27	zinc finger protein RFP|RFP transforming protein|RING finger protein 76|RING-type E3 ubiquitin transferase TRIM27|ret finger protein|tripartite motif protein TRIM27|tripartite motif-containing protein 27	6p22.1	6	NC_000006.12	28903002	28923985	minus	8	602165
9606	Homo sapiens	10769	0	live	PLK2	SNK, hPlk2, hSNK	polo like kinase 2	serine/threonine-protein kinase PLK2|PLK-2|serine/threonine-protein kinase SNK|serum-inducible kinase	5q11.2	5	NC_000005.10	58453982	58460086	minus	14	607023
9606	Homo sapiens	9146	0	live	HGS	HRS	hepatocyte growth factor-regulated tyrosine kinase substrate	hepatocyte growth factor-regulated tyrosine kinase substrate|human growth factor-regulated tyrosine kinase substrate|protein pp110	17q25.3	17	NC_000017.11	81684011	81702121	plus	22	604375
9606	Homo sapiens	554213	0	live	MIR449A	MIRN449, MIRN449A, hsa-mir-449, mir-449a	microRNA 449a	hsa-mir-449a|microRNA 449	5q11.2	5	NC_000005.10	55170532	55170622	minus	1	613131
9606	Homo sapiens	80317	0	live	ZKSCAN3	ZF47, ZFP306, ZNF306, ZNF309, ZSCAN13, ZSCAN35, Zfp47, dJ874C20.1, dJ874C20.1., zfp-47	zinc finger with KRAB and SCAN domains 3	zinc finger protein with KRAB and SCAN domains 3|zinc finger and SCAN domain-containing protein 13|zinc finger protein 306|zinc finger protein 309|zinc finger protein 47 homolog|zinc finger protein zfp47	6p22.1	6	NC_000006.12	28349913	28369174	plus	8	612791
9606	Homo sapiens	2703	0	live	GJA8	CAE, CAE1, CTRCT1, CX50, CZP1, MP70	gap junction protein alpha 8	gap junction alpha-8 protein|cell surface glycoprotein|connexin 50|gap junction alpha 8|gap junction membrane channel protein alpha-8|gap junction protein alpha 8 50kDa|lens fiber protein MP70|lens intrinsic membrane protein MP70	1q21.2	1	NC_000001.11	147902795	147915287	plus	3	600897
9606	Homo sapiens	23513	0	live	SCRIB	CRIB1, SCRB11, Vartul, SCRIB	scribble planar cell polarity protein	protein scribble homolog|scribbled homolog|scribbled planar cell polarity protein	8q24.3	8	NC_000008.11	143790925	143815773	minus	37	607733
9606	Homo sapiens	1182	0	live	CLCN3	CLC3, ClC-3, NEDHYBA, NEDSBA	chloride voltage-gated channel 3	H(+)/Cl(-) exchange transporter 3|chloride channel 3|chloride channel protein 3|chloride channel, voltage-sensitive 3|chloride transporter ClC-3	4q33	4	NC_000004.12	169620578	169723673	plus	16	600580
9606	Homo sapiens	22954	0	live	TRIM32	BBS11, HT2A, LGMD2H, LGMDR8, TATIP	tripartite motif containing 32	E3 ubiquitin-protein ligase TRIM32|72 kDa Tat-interacting protein|RING-type E3 ubiquitin transferase TRIM32|TAT-interactive protein, 72-KD|tripartite motif-containing protein 32|zinc-finger protein HT2A	9q33.1	9	NC_000009.12	116687305	116701299	plus	4	602290
9606	Homo sapiens	5187	0	live	PER1	PER, RIGUI, hPER	period circadian regulator 1	period circadian protein homolog 1|Period, drosophila, homolog of|circadian clock protein PERIOD 1|circadian pacemaker protein RIGUI|hPER1|period circadian clock 1|period homolog 1	17p13.1	17	NC_000017.11	8140472	8152404	minus	23	602260
9606	Homo sapiens	8682	0	live	PEA15	HMAT1, HUMMAT1H, MAT1, MAT1H, PEA-15, PED, PED-PEA15, PED/PEA15	proliferation and apoptosis adaptor protein 15	astrocytic phosphoprotein PEA-15|15 kDa phosphoprotein enriched in astrocytes|homolog of mouse MAT-1 oncogene|mammary transforming gene 1, mouse, homolog of|phosphoprotein enriched in astrocytes 15|phosphoprotein enriched in diabetes|proliferation and apoptosis adaptor 15	1q23.2	1	NC_000001.11	160205384	160215376	plus	6	603434
9606	Homo sapiens	221937	0	live	FOXK1	FOXK1L	forkhead box K1	forkhead box protein K1|MNF|myocyte nuclear factor	7p22.1	7	NC_000007.14	4682295	4771442	plus	9	616302
9606	Homo sapiens	6749	0	live	SSRP1	FACT, FACT80, T160	structure specific recognition protein 1	FACT complex subunit SSRP1|FACT 80 kDa subunit|FACTp80|chromatin-specific transcription elongation factor 80 kDa subunit|cisplatin-DNA SSRP|facilitates chromatin remodeling 80 kDa subunit|facilitates chromatin transcription complex 80 kDa subunit|facilitates chromatin transcription complex subunit SSRP1|hSSRP1|high mobility group box|recombination signal sequence recognition protein 1	11q12.1	11	NC_000011.10	57325986	57335892	minus	17	604328
9606	Homo sapiens	1874	0	live	E2F4	E2F-4	E2F transcription factor 4	transcription factor E2F4|E2F transcription factor 4, p107/p130-binding|p107/p130-binding protein	16q22.1	16	NC_000016.10	67192155	67198918	plus	10	600659
9606	Homo sapiens	291	0	live	SLC25A4	AAC1, ANT, ANT 1, ANT1, MTDPS12, MTDPS12A, PEO2, PEO3, PEOA2, T1	solute carrier family 25 member 4	ADP/ATP translocase 1|ADP,ATP carrier protein 1|ADP,ATP carrier protein, heart/skeletal muscle|adenine nucleotide translocator 1 (skeletal muscle)|heart/skeletal muscle ATP/ADP translocator|solute carrier family 25 (mitochondrial carrier; adenine nucleotide translocator), member 4	4q35.1	4	NC_000004.12	185143266	185150382	plus	4	103220
9606	Homo sapiens	407017	0	live	MIR26B	MIRN26B, hsa-mir-26b, miR-26b	microRNA 26b		2q35	2	NC_000002.12	218402646	218402722	plus	1	612152
9606	Homo sapiens	83636	0	live	C19orf12	MPAN, NBIA3, NBIA4, SPG43	chromosome 19 open reading frame 12	protein C19orf12|membrane protein-associated neurodegeneration|neurodegeneration with brain iron accumulation 3	19q12	19	NC_000019.10	29698886	29715789	minus	9	614297
9606	Homo sapiens	665	0	live	BNIP3L	BNIP3a, NIX	BCL2 interacting protein 3 like	BCL2/adenovirus E1B 19 kDa protein-interacting protein 3-like|BCL2/adenovirus E1B 19 kDa protein-interacting protein 3A|BCL2/adenovirus E1B 19-kd protein-interacting protein 3a|BCL2/adenovirus E1B 19kDa interacting protein 3 like|NIP-3-like protein X|NIP3-like protein X|NIP3L|adenovirus E1B19k-binding protein B5	8p21.2	8	NC_000008.11	26383054	26413127	plus	7	605368
9606	Homo sapiens	55201	0	live	MAP1S	BPY2IP1, C19orf5, MAP8, VCY2IP-1, VCY2IP1	microtubule associated protein 1S	microtubule-associated protein 1S|BPY2-interacting protein 1|MAP-1S|VCY2-interacting protein 1|microtubule-associated protein 8|variable charge Y chromosome 2-interacting protein 1	19p13.11	19	NC_000019.10	17719480	17734513	plus	8	607573
9606	Homo sapiens	7284	0	live	TUFM	COXPD4, EF-TuMT, EFTU, P43	Tu translation elongation factor, mitochondrial	elongation factor Tu, mitochondrial|EF-Tu|epididymis secretory sperm binding protein	16p11.2	16	NC_000016.10	28842411	28846348	minus	10	602389
9606	Homo sapiens	5830	0	live	PEX5	PBD2A, PBD2B, PTS1-BP, PTS1R, PXR1, RCDP5	peroxisomal biogenesis factor 5	peroxisomal biogenesis factor 5|PTS1 receptor|peroxin-5|peroxisomal C-terminal targeting signal import receptor|peroxisomal import receptor 5|peroxisomal targeting signal 1 (SKL type) receptor|peroxisomal targeting signal 1 receptor|peroxisomal targeting signal import receptor|peroxisomal targeting signal receptor 1|peroxisome receptor 1	12p13.31	12	NC_000012.12	7188653	7218574	plus	23	600414
9606	Homo sapiens	90678	0	live	LRSAM1	CMT2P, RIFLE, TAL	leucine rich repeat and sterile alpha motif containing 1	E3 ubiquitin-protein ligase LRSAM1|RING finger leucine repeat rich|RING-type E3 ubiquitin transferase LRSAM1|Tsg101-associated ligase	9q33.3-q34.11	9	NC_000009.12	127451486	127503501	plus	27	610933
9606	Homo sapiens	10193	0	live	RNF41	FLRF, NRDP1, SBBI03	ring finger protein 41	E3 ubiquitin-protein ligase NRDP1|RING-type E3 ubiquitin transferase NRDP1|fetal liver ring finger|neuregulin receptor degradation protein-1|ring finger protein 41, E3 ubiquitin protein ligase	12q13.3	12	NC_000012.12	56202179	56221982	minus	10
9606	Homo sapiens	10663	0	live	CXCR6	BONZO, CD186, CDw186, STRL33, TYMSTR	C-X-C motif chemokine receptor 6	C-X-C chemokine receptor type 6|G protein-coupled receptor|G-protein coupled receptor STRL33|G-protein coupled receptor bonzo|chemokine (C-X-C motif) receptor 6	3p21.31	3	NC_000003.12	45940915	45948351	plus	4	605163
9606	Homo sapiens	5359	0	live	PLSCR1	MMTRA1B	phospholipid scramblase 1	phospholipid scramblase 1|PL scramblase 1|ca(2+)-dependent phospholipid scramblase 1|erythrocyte phospholipid scramblase|mg(2+)-dependent nuclease	3q24	3	NC_000003.12	146515178	146544805	minus	11	604170
9606	Homo sapiens	153090	0	live	DAB2IP	AF9Q34, AIP-1, AIP1, DIP1/2	DAB2 interacting protein	disabled homolog 2-interacting protein|ASK-interacting protein 1|ASK1-interacting protein 1|DAB2 interaction protein|DOC-2/DAB2 interactive protein|nGAP-like protein	9q33.2	9	NC_000009.12	121566883	121785530	plus	29	609205
9606	Homo sapiens	9768	0	live	PCLAF	KIAA0101, L5, NS5ATP9, OEATC, OEATC-1, OEATC1, PAF, PAF15, p15(PAF), p15/PAF, p15PAF	PCNA clamp associated factor	PCNA-associated factor|HCV NS5A-transactivated protein 9|PCNA-associated factor of 15 kDa|hepatitis C virus NS5A-transactivated protein 9|overexpressed in anaplastic thyroid carcinoma 1	15q22.31	15	NC_000015.10	64364304	64387687	minus	5	610696
9606	Homo sapiens	10670	0	live	RRAGA	FIP-1, FIP1, RAGA	Ras related GTP binding A	ras-related GTP-binding protein A|adenovirus E3 14.7 kDa-interacting protein 1|adenovirus E3-14.7K interacting protein 1|rag A	9p22.1	9	NC_000009.12	19049427	19051025	plus	1	612194
9606	Homo sapiens	64754	0	live	SMYD3	KMT3E, ZMYND1, ZNFN3A1, bA74P14.1	SET and MYND domain containing 3	histone-lysine N-methyltransferase SMYD3|SET and MYND domain-containing protein 3|zinc finger MYND domain-containing protein 1|zinc finger protein, subfamily 3A (MYND domain containing), 1|zinc finger, MYND domain containing 1	1q44	1	NC_000001.11	245749342	246507279	minus	30	608783
9606	Homo sapiens	27	0	live	ABL2	ABLL, ARG	ABL proto-oncogene 2, non-receptor tyrosine kinase	tyrosine-protein kinase ABL2|Abelson tyrosine-protein kinase 2|abelson-related gene protein|c-abl oncogene 2, non-receptor tyrosine kinase|tyrosine-protein kinase ARG|v-abl Abelson murine leukemia viral oncogene homolog 2	1q25.2	1	NC_000001.11	179099330	179229693	minus	16	164690
9606	Homo sapiens	4052	0	live	LTBP1	ARCL2E	latent transforming growth factor beta binding protein 1	latent-transforming growth factor beta-binding protein 1|LTBP-1|TGF-beta1-BP-1|transforming growth factor beta-1-binding protein 1	2p22.3	2	NC_000002.12	32902129	33399509	plus	39	150390
9606	Homo sapiens	84447	0	live	SYVN1	DER3, HRD1	synoviolin 1	E3 ubiquitin-protein ligase synoviolin|HMG-coA reductase degradation 1 homolog|RING-type E3 ubiquitin transferase synoviolin|synovial apoptosis inhibitor 1, synoviolin	11q13.1	11	NC_000011.10	65127279	65135178	minus	16	608046
9606	Homo sapiens	29982	0	live	NRBF2	COPR, COPR1, COPR2, NRBF-2	nuclear receptor binding factor 2	nuclear receptor-binding factor 2|comodulator of PPAR and RXR 1|comodulator of PPAR and RXR 2	10q21.3	10	NC_000010.11	63133325	63155029	plus	5	616477
9606	Homo sapiens	29979	0	live	UBQLN1	DA41, DSK2, PLIC-1, UBQN, XDRP1	ubiquilin 1	ubiquilin-1|hPLIC-1|protein linking IAP with cytoskeleton 1|testicular tissue protein Li 219	9q21.2-q21.3	9	NC_000009.12	83659968	83707979	minus	12	605046
9606	Homo sapiens	406912	0	live	MIR125B2	MIRN125B2, mir-125b-2	microRNA 125b-2	hsa-mir-125b-2	21q21.1	21	NC_000021.9	16590237	16590325	plus	1	610105
9606	Homo sapiens	6876	0	live	TAGLN	SM22, SM22-alpha, SMCC1, WS3-10, TAGLN	transgelin	transgelin|22 kDa actin-binding protein|epididymis secretory sperm binding protein|smooth muscle protein 22-alpha|transgelin variant 2	11q23.3	11	NC_000011.10	117199294	117207465	plus	5	600818
9606	Homo sapiens	406977	0	live	MIR199A2	MIR-199-s, MIRN199A2, mir-199a-2	microRNA 199a-2	hsa-mir-199a-2|miR-199a-3p	1q24.3	1	NC_000001.11	172144535	172144644	minus	1	610720
9606	Homo sapiens	10049	0	live	DNAJB6	DJ4, DnaJ, HHDJ1, HSJ-2, HSJ2, LGMD1D, LGMD1E, LGMDD1, MRJ, MSJ-1	DnaJ heat shock protein family (Hsp40) member B6	dnaJ homolog subfamily B member 6|DnaJ (Hsp40) homolog, subfamily B, member 6|DnaJ-like 2 protein|heat shock protein J2	7q36.3	7	NC_000007.14	157337004	157417439	plus	11	611332
9606	Homo sapiens	406993	0	live	MIR211	MIRN211, mir-211	microRNA 211	hsa-mir-211	15q13.3	15	NC_000015.10	31065032	31065141	minus	1	613753
9606	Homo sapiens	407039	0	live	MIR33A	MIR33, MIRN33, MIRN33A, hsa-mir-33, hsa-mir-33a, miR-33, miRNA33A, mir-33a	microRNA 33a	microRNA 33	22q13.2	22	NC_000022.11	41900944	41901012	plus	1	612156
9606	Homo sapiens	116844	0	live	LRG1	HMFT1766, LRG	leucine rich alpha-2-glycoprotein 1	leucine-rich alpha-2-glycoprotein|1300008B03Rik|2310031E04Rik|leucine rich alpha 2 glycoprotein	19p13.3	19	NC_000019.10	4536402	4540036	minus	2	611289
9606	Homo sapiens	11040	0	live	PIM2		Pim-2 proto-oncogene, serine/threonine kinase	serine/threonine-protein kinase pim-2|pim-2 oncogene|pim-2h|proto-oncogene Pim-2 (serine threonine kinase)	Xp11.23	X	NC_000023.11	48913182	48919024	minus	6	300295
9606	Homo sapiens	10269	0	live	ZMPSTE24	FACE-1, FACE1, HGPS, PRO1, STE24, Ste24p	zinc metallopeptidase STE24	CAAX prenyl protease 1 homolog|farnesylated proteins-converting enzyme 1|prenyl protein-specific endoprotease 1|zinc metallopeptidase STE24 homolog|zinc metalloproteinase Ste24 homolog	1p34.2	1	NC_000001.11	40258078	40294180	plus	11	606480
9606	Homo sapiens	100885779	0	live	LINC-ROR	ROR, lincRNA-RoR, lincRNA-ST8SIA3	long intergenic non-protein coding RNA, regulator of reprogramming		18q21.31	18	NC_000018.10	57054559	57072119	minus	6	615173
9606	Homo sapiens	597	0	live	BCL2A1	ACC-1, ACC-2, ACC1, ACC2, BCL2L5, BFL1, GRS, HBPA1	BCL2 related protein A1	bcl-2-related protein A1|bcl-2-like protein 5|bcl2-L-5|hematopoietic BCL2-related protein A1|hemopoietic-specific early response protein|protein BFL-1	15q25.1	15	NC_000015.10	79960892	79971196	minus	3	601056
9606	Homo sapiens	574455	0	live	MIR193B	MIRN193B, mir-193b	microRNA 193b	hsa-mir-193b	16p13.12	16	NC_000016.10	14303967	14304049	plus	1	614734
9606	Homo sapiens	197259	0	live	MLKL	hMLKL	mixed lineage kinase domain like pseudokinase	mixed lineage kinase domain-like protein	16q23.1	16	NC_000016.10	74671855	74700889	minus	12	615153
9606	Homo sapiens	3399	0	live	ID3	HEIR-1, bHLHb25	inhibitor of DNA binding 3, HLH protein	DNA-binding protein inhibitor ID-3|ID-like protein inhibitor HLH 1R21|class B basic helix-loop-helix protein 25|helix-loop-helix protein HEIR-1|inhibitor of DNA binding 3, dominant negative helix-loop-helix protein|inhibitor of differentiation 3	1p36.12	1	NC_000001.11	23557926	23559501	minus	3	600277
9606	Homo sapiens	11331	0	live	PHB2	BAP, BCAP37, Bap37, PNAS-141, REA, hBAP, p22	prohibitin 2	prohibitin-2|B cell receptor associated protein 37|B-cell associated protein|B-cell receptor-associated protein BAP37|D-prohibitin|repressor of estrogen receptor activity	12p13.31	12	NC_000012.12	6965327	6970753	minus	10	610704
9606	Homo sapiens	8553	0	live	BHLHE40	BHLHB2, Clast5, DEC1, HLHB2, SHARP-2, SHARP2, STRA13, Stra14	basic helix-loop-helix family member e40	class E basic helix-loop-helix protein 40|basic helix-loop-helix domain containing, class B, 2|class B basic helix-loop-helix protein 2|differentially expressed in chondrocytes 1|differentially expressed in chondrocytes protein 1|differentiated embryo chondrocyte expressed gene 1|enhancer-of-split and hairy-related protein 2|stimulated by retinoic acid gene 13 protein	3p26.1	3	NC_000003.12	4979420	4985323	plus	5	604256
9606	Homo sapiens	8379	0	live	MAD1L1	MAD1, PIG9, TP53I9, TXBP181	mitotic arrest deficient 1 like 1	mitotic spindle assembly checkpoint protein MAD1|MAD1 mitotic arrest deficient like 1|MAD1-like protein 1|mitotic arrest deficient 1-like protein 1|mitotic checkpoint MAD1 protein homolog|mitotic-arrest deficient 1, yeast, homolog-like 1|tax-binding protein 181|tumor protein p53 inducible protein 9	7p22.3	7	NC_000007.14	1815795	2232945	minus	21	602686
9606	Homo sapiens	658	0	live	BMPR1B	ALK-6, ALK6, AMD3, AMDD, BDA1D, BDA2, CDw293	bone morphogenetic protein receptor type 1B	bone morphogenetic protein receptor type-1B|BMP type-1B receptor|BMPR-1B|activin receptor-like kinase 6|bone morphogenetic protein receptor, type IB|serine/threonine receptor kinase	4q22.3	4	NC_000004.12	94757955	95158453	plus	18	603248
9606	Homo sapiens	56288	0	live	PARD3	ASIP, Baz, PAR3, PAR3alpha, PARD-3A, PPP1R118, SE2-5L16, SE2-5LT1, SE2-5T2, PARD3	par-3 family cell polarity regulator	partitioning defective 3 homolog|CTCL tumor antigen se2-5|PAR3-alpha|atypical PKC isotype-specific interacting protein|bazooka|par-3 family cell polarity regulator alpha|par-3 partitioning defective 3 homolog|protein phosphatase 1, regulatory subunit 118	10p11.22-p11.21	10	NC_000010.11	34109561	34815296	minus	26	606745
9606	Homo sapiens	619554	0	live	MIR486-1	MIR486, MIRN486, hsa-mir-486, hsa-mir-486-1, mir-486-1	microRNA 486-1	microRNA 486	8p11.21	8	NC_000008.11	41660441	41660508	minus	1
9606	Homo sapiens	7957	0	live	EPM2A	EPM2, MELF	EPM2A glucan phosphatase, laforin	laforin|EPM2A, laforin glucan phosphatase|LAFPTPase|epilepsy, progressive myoclonus type 2, Lafora disease (laforin)|epilepsy, progressive myoclonus type 2A, Lafora disease (laforin)|glucan phosphatase|glycogen phosphatase|lafora PTPase	6q24.3	6	NC_000006.12	145382540	145736023	minus	14	607566
9606	Homo sapiens	5609	0	live	MAP2K7	JNKK2, MAPKK7, MEK, MEK 7, MKK7, PRKMK7, SAPKK-4, SAPKK4	mitogen-activated protein kinase kinase 7	dual specificity mitogen-activated protein kinase kinase 7|JNK-activating kinase 2|MAP kinase kinase 7|MAPK/ERK kinase 7|SAPK kinase 4|c-Jun N-terminal kinase kinase 2|stress-activated protein kinase kinase 4	19p13.2	19	NC_000019.10	7903785	7914478	plus	12	603014
9606	Homo sapiens	8815	0	live	BANF1	BAF, BCRP1, D14S1460, NGPS	BAF nuclear assembly factor 1	barrier-to-autointegration factor|barrier to autointegration factor 1|breakpoint cluster region protein 1	11q13.1	11	NC_000011.10	66002079	66004149	plus	4	603811
9606	Homo sapiens	9919	0	live	SEC16A	KIAA0310, SEC16L, p250	SEC16 homolog A, endoplasmic reticulum export factor	protein transport protein Sec16A|protein SEC16 homolog A	9q34.3	9	NC_000009.12	136440096	136484552	minus	36	612854
9606	Homo sapiens	10970	0	live	CKAP4	CLIMP-63, CLIMP63, ERGIC-63, p63	cytoskeleton associated protein 4	cytoskeleton-associated protein 4|63 kDa membrane protein|63-kDa cytoskeleton-linking membrane protein|transmembrane protein (63kD), endoplasmic reticulum/Golgi intermediate compartment|type-II transmembrane protein p63	12q23.3	12	NC_000012.12	106237881	106248020	minus	2	618595
9606	Homo sapiens	3710	0	live	ITPR3	IP3R, IP3R3	inositol 1,4,5-trisphosphate receptor type 3	inositol 1,4,5-trisphosphate receptor type 3|IP3 receptor|inositol 1,4,5-triphosphate receptor, type 3|insP3R3|type 3 InsP3 receptor	6p21.31	6	NC_000006.12	33621322	33696562	plus	59	147267
9606	Homo sapiens	54361	0	live	WNT4	SERKAL, WNT-4	Wnt family member 4	protein Wnt-4|wingless-type MMTV integration site family, member 4	1p36.12	1	NC_000001.11	22117308	22143981	minus	8	603490
9606	Homo sapiens	27043	0	live	PELP1	MNAR, P160	proline, glutamate and leucine rich protein 1	proline-, glutamic acid- and leucine-rich protein 1|modulator of non-genomic activity of estrogen receptor|proline and glutamic acid rich nuclear protein|transcription factor HMX3	17p13.2	17	NC_000017.11	4669774	4704137	minus	19	609455
9606	Homo sapiens	384	0	live	ARG2		arginase 2	arginase-2, mitochondrial|L-arginine amidinohydrolase|L-arginine ureahydrolase|arginase II|arginase, type II|kidney arginase|kidney-type arginase|non-hepatic arginase|nonhepatic arginase|type II arginase	14q24.1	14	NC_000014.9	67619920	67651708	plus	8	107830
9606	Homo sapiens	2773	0	live	GNAI3	87U6, ARCND1, HG1A	G protein subunit alpha i3	guanine nucleotide-binding protein G(i) subunit alpha-3|g(i) alpha-3|guanine nucleotide binding protein (G protein), alpha inhibiting activity polypeptide 3|guanine nucleotide-binding protein G(i) subunit alpha|guanine nucleotide-binding protein G(k) subunit alpha|heterotrimeric guanine nucleotide-binding protein 1A	1p13.3	1	NC_000001.11	109548615	109600195	plus	9	139370
9606	Homo sapiens	126961	0	live	H3C14	H3, H3.2, H3/M, H3C13, H3C15, H3F2, H3FM, H3FN, HIST2H3C	H3 clustered histone 14	histone H3.2|H3 histone family, member M|H3 histone, family 2|H3-clustered histone 13|H3-clustered histone 15|histone 2, H3c|histone H3/m|histone cluster 2 H3 family member c|histone cluster 2, H3c	1q21.2	1	NC_000001.11	149840687	149841208	minus	1	142780
9606	Homo sapiens	4090	0	live	SMAD5	DWFC, JV5-1, MADH5	SMAD family member 5	mothers against decapentaplegic homolog 5|MAD, mothers against decapentaplegic homolog 5|SMA- and MAD-related protein 5|SMAD, mothers against DPP homolog 5|mothers against decapentaplegic, drosophila, homolog of, 5	5q31.1	5	NC_000005.10	136132845	136182733	plus	10	603110
9606	Homo sapiens	23604	0	live	DAPK2	DRP-1, DRP1	death associated protein kinase 2	death-associated protein kinase 2|DAP kinase 2	15q22.31	15	NC_000015.10	63907036	64046485	minus	17	616567
9606	Homo sapiens	56848	0	live	SPHK2	SK 2, SK-2, SPK 2, SPK-2	sphingosine kinase 2	sphingosine kinase 2	19q13.33	19	NC_000019.10	48619409	48630407	plus	9	607092
9606	Homo sapiens	51547	0	live	SIRT7	SIR2L7	sirtuin 7	NAD-dependent protein deacetylase sirtuin-7|NAD-dependent deacetylase sirtuin-7|NAD-dependent protein deacylase sirtuin-7|SIR2-like protein 7|regulatory protein SIR2 homolog 7|silent mating type information regulation 2, S.cerevisiae, homolog 7|sir2-related protein type 7|sirtuin type 7	17q25.3	17	NC_000017.11	81911939	81918176	minus	11	606212
9606	Homo sapiens	5520	0	live	PPP2R2A	B55A, B55ALPHA, PR52A, PR55A, PR55alpha	protein phosphatase 2 regulatory subunit Balpha	serine/threonine-protein phosphatase 2A 55 kDa regulatory subunit B alpha isoform|protein phosphatase 2, regulatory subunit B, alpha	8p21.2	8	NC_000008.11	26291508	26372680	plus	15	604941
9606	Homo sapiens	1395	0	live	CRHR2	CRF-RB, CRF2, CRFR2, HM-CRF	corticotropin releasing hormone receptor 2	corticotropin-releasing factor receptor 2|CRH receptor 2 variant B|CRH-R2	7p14.3	7	NC_000007.14	30649406	30700103	minus	16	602034
9606	Homo sapiens	2683	0	live	B4GALT1	B4GAL-T1, CDG2D, GGTB2, GT1, GTB, beta4Gal-T1	beta-1,4-galactosyltransferase 1	beta-1,4-galactosyltransferase 1|N-acetyllactosamine synthase|UDP-Gal:beta-GlcNAc beta-1,4-galactosyltransferase 1|UDP-Gal:betaGlcNAc beta 1,4- galactosyltransferase, polypeptide 1|UDP-galactose:beta-N-acetylglucosamine beta-1,4-galactosyltransferase 1|beta-1,4-GalTase 1|beta-N-acetylglucosaminyl-glycolipid beta-1,4-galactosyltransferase|beta-N-acetylglucosaminylglycopeptide beta-1,4-galactosyltr…	9p21.1	9	NC_000009.12	33104077	33167336	minus	7	137060
9606	Homo sapiens	6282	0	live	S100A11	HEL-S-43, MLN70, S100C	S100 calcium binding protein A11	protein S100-A11|MLN 70|calgizzarin|epididymis secretory protein Li 43|metastatic lymph node gene 70 protein|protein S100-C	1q21.3	1	NC_000001.11	152032506	152037004	minus	3	603114
9606	Homo sapiens	6715	0	live	SRD5A1	S5AR 1	steroid 5 alpha-reductase 1	3-oxo-5-alpha-steroid 4-dehydrogenase 1|SR type 1|steroid 5-alpha-reductase type I|steroid-5-alpha-reductase, alpha polypeptide 1 (3-oxo-5 alpha-steroid delta 4-dehydrogenase alpha 1)	5p15.31	5	NC_000005.10	6633440	6674386	plus	7	184753
9606	Homo sapiens	2920	0	live	CXCL2	CINC-2a, GRO2, GROb, MGSA-b, MIP-2a, MIP2, MIP2A, SCYB2	C-X-C motif chemokine ligand 2	C-X-C motif chemokine 2|GRO2 oncogene|MGSA beta|MIP2-alpha|chemokine (C-X-C motif) ligand 2|gro-beta|growth-regulated protein beta|macrophage inflammatory protein 2-alpha|melanoma growth stimulatory activity beta	4q13.3	4	NC_000004.12	74097040	74099195	minus	4	139110
9606	Homo sapiens	638	0	live	BIK	BIP1, BP4, NBK	BCL2 interacting killer	bcl-2-interacting killer|BCL2-interacting killer (apoptosis-inducing)|apoptosis inducer NBK|apoptosis-inducing NBK|natural born killer	22q13.2	22	NC_000022.11	43110750	43129712	plus	5	603392
9606	Homo sapiens	1855	0	live	DVL1	DRS2, DVLL1, DVL1P1, DVL1	dishevelled segment polarity protein 1	segment polarity protein dishevelled homolog DVL-1|DSH homolog 1|dishevelled 1 (homologous to Drosophila dsh)|dishevelled, dsh homolog 1|dishevelled-1	1p36.33	1	NC_000001.11	1335278	1349418	minus	16	601365
9606	Homo sapiens	574511	0	live	MIR506	MIRN506, hsa-mir-506, mir-506	microRNA 506		Xq27.3	X	NC_000023.11	147230720	147230843	minus	1	300877
9606	Homo sapiens	6059	0	live	ABCE1	ABC38, OABP, RLI, RLI1, RNASEL1, RNASELI, RNS4I	ATP binding cassette subfamily E member 1	ATP-binding cassette sub-family E member 1|2'-5'-oligoadenylate-binding protein|ATP-binding cassette, sub-family E (OABP), member 1|RNase L inhibitor 1|huHP68|ribonuclease 4 inhibitor|ribonuclease L (2',5'-oligoisoadenylate synthetase-dependent) inhibitor	4q31.21	4	NC_000004.12	145098311	145129524	plus	18	601213
9606	Homo sapiens	23408	0	live	SIRT5	SIR2L5	sirtuin 5	NAD-dependent protein deacylase sirtuin-5, mitochondrial|NAD-dependent deacetylase sirtuin-5|NAD-dependent lysine demalonylase and desuccinylase sirtuin-5, mitochondrial|silent mating type information regulation 2, S.cerevisiae, homolog 5|sir2-like 5|sirtuin type 5	6p23	6	NC_000006.12	13574217	13615158	plus	17	604483
9606	Homo sapiens	51588	0	live	PIAS4	PIAS-gamma, PIASY, Piasg, ZMIZ6	protein inhibitor of activated STAT 4	E3 SUMO-protein ligase PIAS4|RING-type E3 ubiquitin transferase PIAS4|protein inhibitor of activated STAT protein 4|protein inhibitor of activated STAT protein PIASy|protein inhibitor of activated STAT protein gamma|zinc finger, MIZ-type containing 6	19p13.3	19	NC_000019.10	4007736	4039386	plus	12	605989
9606	Homo sapiens	124540	0	live	MSI2	MSI2H	musashi RNA binding protein 2	RNA-binding protein Musashi homolog 2|musashi homolog 2|musashi-2	17q22	17	NC_000017.11	57255851	57684689	plus	20	607897
9606	Homo sapiens	11059	0	live	WWP1	AIP5, Tiul1, hSDRP1	WW domain containing E3 ubiquitin protein ligase 1	NEDD4-like E3 ubiquitin-protein ligase WWP1|HECT-type E3 ubiquitin transferase WWP1|Nedd-4-like ubiquitin-protein ligase|TGIF-interacting ubiquitin ligase 1|WW domain-containing protein 1|atrophin-1 interacting protein 5	8q21.3	8	NC_000008.11	86342547	86468503	plus	25	602307
9606	Homo sapiens	51024	0	live	FIS1	CGI-135, TTC11	fission, mitochondrial 1	mitochondrial fission 1 protein|FIS1 homolog|H_NH0132A01.6|TPR repeat protein 11|fission 1 (mitochondrial outer membrane) homolog|hFis1|mitochondrial fission molecule|tetratricopeptide repeat domain 11|tetratricopeptide repeat protein 11	7q22.1	7	NC_000007.14	101239472	101245081	minus	5	609003
9606	Homo sapiens	406972	0	live	MIR196A1	MIRN196-1, MIRN196A1, mir-196a-1	microRNA 196a-1	hsa-mir-196-1|hsa-mir-196a-1|microRNA 196-1|microRNA 196a|microRNA miR-196	17q21.32	17	NC_000017.11	48632490	48632559	minus	1	608632
9606	Homo sapiens	475	0	live	ATOX1	ATX1, HAH1	antioxidant 1 copper chaperone	copper transport protein ATOX1|ATX1 antioxidant protein 1 homolog|metal transport protein ATX1	5q33.1	5	NC_000005.10	151742822	151758631	minus	4	602270
9606	Homo sapiens	4154	0	live	MBNL1	EXP, MBNL	muscleblind like splicing regulator 1	muscleblind-like protein 1|muscleblind-like|triplet-expansion RNA-binding protein	3q25.1-q25.2	3	NC_000003.12	152243632	152465780	plus	21	606516
9606	Homo sapiens	1613	0	live	DAPK3	DLK, ZIP, ZIPK	death associated protein kinase 3	death-associated protein kinase 3|DAP kinase 3|DAP-like kinase|MYPT1 kinase|ZIP-kinase|zipper-interacting protein kinase	19p13.3	19	NC_000019.10	3958453	3971099	minus	9	603289
9606	Homo sapiens	8729	0	live	GBF1	ARF1GEF, CMT2GG	golgi brefeldin A resistant guanine nucleotide exchange factor 1	Golgi-specific brefeldin A-resistance guanine nucleotide exchange factor 1|BFA-resistant GEF 1	10q24.32	10	NC_000010.11	102230643	102382899	plus	42	603698
9606	Homo sapiens	7175	0	live	TPR		translocated promoter region, nuclear basket protein	nucleoprotein TPR|NPC-associated intranuclear protein|megator|nuclear pore complex-associated protein TPR|translocated promoter region (to activated MET oncogene)|translocated promoter region protein|tumor potentiating region	1q31.1	1	NC_000001.11	186311652	186375253	minus	51	189940
9606	Homo sapiens	23030	0	live	KDM4B	JMJD2B, MRD65, TDRD14B	lysine demethylase 4B	lysine-specific demethylase 4B|[histone H3]-trimethyl-L-lysine(9) demethylase 4B|jmjC domain-containing histone demethylation protein 3B|jumonji domain containing 2B|jumonji domain-containing protein 2B|lysine (K)-specific demethylase 4B|tudor domain containing 14B	19p13.3	19	NC_000019.10	4969087	5153603	plus	31	609765
9606	Homo sapiens	8031	0	live	NCOA4	ARA70, ELE1, PTC3, RFG	nuclear receptor coactivator 4	nuclear receptor coactivator 4|70 kDa AR-activator|70 kDa androgen receptor coactivator|NCoA-4|RET-activating gene ELE1|androgen receptor-associated protein of 70 kDa|ret fused	10q11.22	10	NC_000010.11	46005088	46030623	minus	14	601984
9606	Homo sapiens	3295	0	live	HSD17B4	DBP, MFE-2, MFP-2, MPF-2, PRLTS1, SDR8C1	hydroxysteroid 17-beta dehydrogenase 4	peroxisomal multifunctional enzyme type 2|17-beta-HSD 4|17-beta-HSD IV|17-beta-hydroxysteroid dehydrogenase 4|17beta-estradiol dehydrogenase type IV|3-alpha,7-alpha,12-alpha-trihydroxy-5-beta-cholest-24-enoyl-CoA hydratase|D-3-hydroxyacyl-CoA dehydratase|D-bifunctional protein, peroxisomal|beta-hydroxyacyl dehydrogenase|beta-keto-reductase|epididymis secretory sperm binding protein|hydroxysteroid…	5q23.1	5	NC_000005.10	119452497	119542332	plus	27	601860
9606	Homo sapiens	441951	0	live	ZFAS1	C20orf199, HSUP1, HSUP2, NCRNA00275, ZNFX1-AS1	ZNFX1 antisense RNA 1	ZNFX1 antisense RNA 1 (non-protein coding)|ZNFX1 antisense gene protein 1	20q13.13	20	NC_000020.11	49278178	49289260	plus	5
9606	Homo sapiens	51564	0	live	HDAC7	HD7, HD7AA, HDAC7	histone deacetylase 7	histone deacetylase 7|histone deacetylase 7A	12q13.11	12	NC_000012.12	47782722	47820612	minus	31	606542
9606	Homo sapiens	11235	0	live	PDCD10	CCM3, TFAR15	programmed cell death 10	programmed cell death protein 10|TF-1 cell apoptosis-related protein 15|apoptosis-related protein 15|cerebral cavernous malformations 3 protein	3q26.1	3	NC_000003.12	167683298	167735810	minus	12	609118
9606	Homo sapiens	133522	0	live	PPARGC1B	ERRL1, PERC, PGC-1(beta), PGC1B	PPARG coactivator 1 beta	peroxisome proliferator-activated receptor gamma coactivator 1-beta|PGC-1-related estrogen receptor alpha coactivator|PPAR-gamma coactivator 1-beta|PPARGC-1-beta|PPARgamma coactivator 1 beta|peroxisome proliferator-activated receptor gamma, coactivator 1 beta	5q32	5	NC_000005.10	149730302	149857861	plus	16	608886
9606	Homo sapiens	118429	0	live	ANTXR2	CMG-2, CMG2, HFS, ISH, JHF	ANTXR cell adhesion molecule 2	anthrax toxin receptor 2|capillary morphogenesis gene 2 protein|capillary morphogenesis protein 2	4q21.21	4	NC_000004.12	79901146	80073472	minus	18	608041
9606	Homo sapiens	378884	0	live	NHLRC1	EPM2A, EPM2B, MALIN, bA204B7.2	NHL repeat containing E3 ubiquitin protein ligase 1	E3 ubiquitin-protein ligase NHLRC1|NHL repeat containing 1|NHL repeat-containing protein 1|RING-type E3 ubiquitin transferase NHLRC1	6p22.3	6	NC_000006.12	18120440	18122677	minus	1	608072
9606	Homo sapiens	55847	0	live	CISD1	C10orf70, MDS029, ZCD1, mitoNEET	CDGSH iron sulfur domain 1	CDGSH iron-sulfur domain-containing protein 1|zinc finger CDGSH-type domain 1	10q21.1	10	NC_000010.11	58269162	58289586	plus	3	611932
9606	Homo sapiens	54739	0	live	XAF1	BIRC4BP, HSXIAPAF1, XIAPAF1	XIAP associated factor 1	XIAP-associated factor 1|BIRC4-binding protein	17p13.1	17	NC_000017.11	6755408	6775647	plus	11	606717
9606	Homo sapiens	151888	0	live	BTLA	BTLA1, CD272	B and T lymphocyte associated	B- and T-lymphocyte attenuator|B- and T-lymphocyte-associated protein	3q13.2	3	NC_000003.12	112463030	112499757	minus	6	607925
9606	Homo sapiens	574453	0	live	MIR495	MIRN495, hsa-mir-495, mir-495	microRNA 495		14q32.31	14	NC_000014.9	101033755	101033836	plus	1	615149
9606	Homo sapiens	8614	0	live	STC2	STC-2, STCRP	stanniocalcin 2	stanniocalcin-2|STC-related protein|stanniocalcin-related protein	5q35.2	5	NC_000005.10	173314723	173328414	minus	4	603665
9606	Homo sapiens	1263	0	live	PLK3	CNK, FNK, PLK-3, PRK	polo like kinase 3	serine/threonine-protein kinase PLK3|FGF-inducible kinase|cytokine-inducible serine/threonine-protein kinase|proliferation-related kinase	1p34.1	1	NC_000001.11	44799952	44805995	plus	15	602913
9606	Homo sapiens	9618	0	live	TRAF4	CART1, MLN62, RNF83	TNF receptor associated factor 4	TNF receptor-associated factor 4|MLN 62|RING finger protein 83|TRAF4 variant 6|cysteine-rich domain associated with RING and Traf domains protein 1|cysteine-rich domain associated with ring and TRAF domain|malignant 62|metastatic lymph node gene 62 protein|tumor necrosis receptor-associated factor 4A	17q11.2	17	NC_000017.11	28744004	28750956	plus	8	602464
9606	Homo sapiens	27074	0	live	LAMP3	CD208, DC LAMP, DC-LAMP, DCLAMP, LAMP, LAMP-3, TSC403	lysosomal associated membrane protein 3	lysosome-associated membrane glycoprotein 3|DC-lysosome-associated membrane glycoprotein	3q27.1	3	NC_000003.12	183122215	183162761	minus	11	605883
9606	Homo sapiens	1870	0	live	E2F2	E2F-2	E2F transcription factor 2	transcription factor E2F2	1p36.12	1	NC_000001.11	23505696	23531250	minus	10	600426
9606	Homo sapiens	10216	0	live	PRG4	CACP, HAPO, JCAP, MSF, SZP	proteoglycan 4	proteoglycan 4|articular superficial zone protein|hemangiopoietin|lubricin|megakaryocyte stimulating factor|superficial zone proteoglycan	1q31.1	1	NC_000001.11	186296273	186314567	plus	13	604283
9606	Homo sapiens	23210	0	live	JMJD6	PSR, PTDSR, PTDSR1	jumonji domain containing 6, arginine demethylase and lysine hydroxylase	bifunctional arginine demethylase and lysyl-hydroxylase JMJD6|arginine demethylase and lysine hydroxylase|histone arginine demethylase JMJD6|jmjC domain-containing protein 6|jumonji domain-containing protein 6|lysyl-hydroxylase JMJD6|peptide-lysine 5-dioxygenase JMJD6|phosphatidylserine receptor	17q25.1	17	NC_000017.11	76712830	76726783	minus	8	604914
9606	Homo sapiens	10728	0	live	PTGES3	P23, TEBP, cPGES	prostaglandin E synthase 3	prostaglandin E synthase 3|Hsp90 co-chaperone|cytosolic prostaglandin E synthase|cytosolic prostaglandin E2 synthase|progesterone receptor complex p23|prostaglandin E synthase 3 (cytosolic)|telomerase-binding protein p23|unactive progesterone receptor, 23 kD	12	12	NC_000012.12	56663349	56689575	minus	9	607061
9606	Homo sapiens	2542	0	live	SLC37A4	CDG2W, G6PT1, G6PT2, G6PT3, GSD1b, GSD1c, GSD1d, PRO0685, TRG-19, TRG19	solute carrier family 37 member 4	glucose-6-phosphate exchanger SLC37A4|glucose-5-phosphate transporter|glucose-6-phosphatase, transport (glucose) protein 3|glucose-6-phosphatase, transport (glucose-6-phosphate) protein 1|glucose-6-phosphatase, transport (phosphate/pyrophosphate) protein 2|glucose-6-phosphate translocase|microsomal glucose-6-phosphate transporter|solute carrier family 37 (glucose-6-phosphate transporter), member …	11q23.3	11	NC_000011.10	119024112	119030877	minus	12	602671
9606	Homo sapiens	79626	0	live	TNFAIP8L2	TIPE2	TNF alpha induced protein 8 like 2	tumor necrosis factor alpha-induced protein 8-like protein 2|TNF alpha-induced protein 8-like protein 2|TNFAIP8-like protein 2|inflammation factor 20|inflammation factor protein 20|tumor necrosis factor, alpha induced protein 8 like 2|tumor necrosis factor, alpha-induced protein 8-like protein 2	1q21.3	1	NC_000001.11	151156649	151159749	plus	2	612112
9606	Homo sapiens	2523	0	live	FUT1	H, HH, HSC	fucosyltransferase 1 (H blood group)	galactoside alpha-(1,2)-fucosyltransferase 1|GDP-L-fucose:beta-D-galactoside 2-alpha-L-fucosyltransferase 1|H antigen|H glycosyltransferase|H glycosytransferase|alpha(1,2) fucosyltransferase 1|alpha(1,2)FT 1|blood group H alpha 2-fucosyltransferase|galactoside 2-L-fucosyltransferase enzyme|galactoside 2-alpha-L-fucosyltransferase|nonfunctional fucosyltransferase 1|truncated FUT1|truncated alpha(1…	19q13.33	19	NC_000019.10	48748011	48755358	minus	5	211100
9606	Homo sapiens	9001	0	live	HAP1	HAP2, HIP5, HLP, hHLP1	huntingtin associated protein 1	huntingtin-associated protein 1|HAP-1|epididymis secretory sperm binding protein|huntingtin-associated protein 2|neuroan 1	17q21.2	17	NC_000017.11	41717739	41734646	minus	13	600947
9606	Homo sapiens	494335	0	live	MIR423	MIRN423, hsa-mir-423, mir-423	microRNA 423		17q11.2	17	NC_000017.11	30117079	30117172	plus	1
9606	Homo sapiens	9775	0	live	EIF4A3	DDX48, Fal1, MUK34, NMP265, NUK34, RCPS, eIF-4A-III, eIF4A-III, eIF4AIII	eukaryotic translation initiation factor 4A3	eukaryotic initiation factor 4A-III|ATP-dependent RNA helicase DDX48|ATP-dependent RNA helicase eIF4A-3|DEAD (Asp-Glu-Ala-Asp) box polypeptide 48|DEAD box protein 48|NMP 265|eukaryotic initiation factor 4A-like NUK-34|nuclear matrix protein 265	17q25.3	17	NC_000017.11	80134369	80147128	minus	12	608546
9606	Homo sapiens	9681	0	live	DEPDC5	DEP.5, FFEVF, FFEVF1	DEP domain containing 5, GATOR1 subcomplex subunit	GATOR complex protein DEPDC5|DEP domain-containing protein 5	22q12.2-q12.3	22	NC_000022.11	31753968	31908033	plus	47	614191
9606	Homo sapiens	406998	0	live	MIR216A	MIR216, MIRN216, MIRN216A, miRNA216, mir-216, mir-216a	microRNA 216a	hsa-mir-216|hsa-mir-216a|microRNA 216	2p16.1	2	NC_000002.12	55988950	55989059	minus	1	610944
9606	Homo sapiens	7417	0	live	VDAC2	POR	voltage dependent anion channel 2	voltage-dependent anion-selective channel protein 2|epididymis secretory sperm binding protein|outer mitochondrial membrane protein porin 2	10q22.2	10	NC_000010.11	75210170	75231448	plus	13	193245
9606	Homo sapiens	4296	0	live	MAP3K11	MEKK11, MLK-3, MLK3, PTK1, SPRK	mitogen-activated protein kinase kinase kinase 11	mitogen-activated protein kinase kinase kinase 11|SH3 domain-containing proline-rich kinase|mixed lineage kinase 3|protein-tyrosine kinase PTK1|src-homology 3 domain-containing proline-rich kinase	11q13.1	11	NC_000011.10	65597755	65614221	minus	11	600050
9606	Homo sapiens	57448	0	live	BIRC6	APOLLON, BRUCE	baculoviral IAP repeat containing 6	baculoviral IAP repeat-containing protein 6|BIR repeat-containing ubiquitin-conjugating enzyme|RING-type E3 ubiquitin transferase BIRC6|ubiquitin-conjugating BIR-domain enzyme apollon	2p22.3	2	NC_000002.12	32356907	32618882	plus	78	605638
9606	Homo sapiens	407027	0	live	MIR301A	MIR301, MIRN301, MIRN301A, mir-301a	microRNA 301a	hsa-mir-301|hsa-mir-301a|microRNA 301	17q22	17	NC_000017.11	59151136	59151221	minus	1	615675
9606	Homo sapiens	143187	0	live	VTI1A	MMDS3, MVti1, VTI1RP2, Vti1-rp2	vesicle transport through interaction with t-SNAREs 1A	vesicle transport through interaction with t-SNAREs homolog 1A|SNARE Vti1a-beta protein|vesicle transport v-SNARE protein Vti1-like 2	10q25.2	10	NC_000010.11	112446988	112855368	plus	15	614316
9606	Homo sapiens	406954	0	live	MIR181A2	MIRN181A, MIRN181A2, hsa-mir-181a-2, mir-181a-2	microRNA 181a-2	hsa-mir-181a	9q33.3	9	NC_000009.12	124692442	124692551	plus	1	612743
9606	Homo sapiens	5782	0	live	PTPN12	PTP-PEST, PTPG1	protein tyrosine phosphatase non-receptor type 12	tyrosine-protein phosphatase non-receptor type 12|protein-tyrosine phosphatase G1	7q11.23	7	NC_000007.14	77537190	77640069	plus	19	600079
9606	Homo sapiens	2059	0	live	EPS8	DFNB102	epidermal growth factor receptor pathway substrate 8	epidermal growth factor receptor kinase substrate 8	12p12.3	12	NC_000012.12	15620134	15789388	minus	26	600206
9606	Homo sapiens	1411	0	live	CRYBA1	CRYB1, CTRCT10	crystallin beta A1	beta-crystallin A3|beta crystallin A3 chain transcript CN|beta crystallin A3 chain transcript LAM|beta crystallin A3 chain transcript PS|beta crystallin A3 chain transcript TC|crystallin beta A3/A1|crystallin, beta A3|eye lens structural protein|truncated beta crystallin A3/A1 chain|truncated beta-crystallin A3	17q11.2	17	NC_000017.11	29246859	29254494	plus	7	123610
9606	Homo sapiens	1015	0	live	CDH17	CDH16, HPT-1, HPT1	cadherin 17	cadherin-17|HPT-1 cadherin|LI cadherin|cadherin 17, LI cadherin (liver-intestine)|cadherin-16|human intestinal peptide-associated transporter HPT-1|human peptide transporter 1|intestinal peptide-associated transporter HPT-1|liver-intestine cadherin	8q22.1	8	NC_000008.11	94127162	94217278	minus	19	603017
9606	Homo sapiens	220	0	live	ALDH1A3	ALDH1A6, ALDH6, MCOP8, RALDH3	aldehyde dehydrogenase 1 family member A3	aldehyde dehydrogenase family 1 member A3|acetaldehyde dehydrogenase 6|aldehyde dehydrogenase 6|retinaldehyde dehydrogenase 3	15q26.3	15	NC_000015.10	100879831	100916626	plus	13	600463
9606	Homo sapiens	10614	0	live	HEXIM1	CLP1, EDG1, HIS1, MAQ1	HEXIM P-TEFb complex subunit 1	protein HEXIM1|HMBA-inducible|cardiac lineage protein 1|estrogen down-regulated gene 1 protein|hexamethylene bis-acetamide inducible 1|hexamethylene bis-acetamide-inducible protein 1|hexamethylene bisacetamide inducible 1|hexamethylene bisacetamide-inducible protein|hexamethylene-bis-acetamide-inducible transcript 1|hexamthylene bis-acetamide inducible 1|menage a quatre 1|menage a quatre protein 1	17q21.31	17	NC_000017.11	45148475	45152099	plus	1	607328
9606	Homo sapiens	407055	0	live	MIR99A	MIRN99A, mir-99a	microRNA 99a	hsa-mir-99a	21q21.1	21	NC_000021.9	16539089	16539169	plus	1	614509
9606	Homo sapiens	3745	0	live	KCNB1	DEE26, DRK1, Kv2.1	potassium voltage-gated channel subfamily B member 1	potassium voltage-gated channel subfamily B member 1|delayed rectifier potassium channel 1|potassium voltage-gated channel, Shab-related subfamily, member 1|voltage-gated potassium channel subunit Kv2.1	20q13.13	20	NC_000020.11	49363877	49484033	minus	4	600397
9606	Homo sapiens	7224	0	live	TRPC5	PPP1R159, TRP5	transient receptor potential cation channel subfamily C member 5	short transient receptor potential channel 5|TRP-5|hTRP5|protein phosphatase 1, regulatory subunit 159|transient receptor potential channel 5|transient receptor protein 5	Xq23	X	NC_000023.11	111768011	112082943	minus	12	300334
9606	Homo sapiens	201294	0	live	UNC13D	FHL3, HLH3, HPLH3, Munc13-4	unc-13 homolog D	protein unc-13 homolog D	17q25.1	17	NC_000017.11	75827225	75844404	minus	32	608897
9606	Homo sapiens	10979	0	live	FERMT2	KIND2, MIG2, PLEKHC1, UNC112, UNC112B, mig-2	FERM domain containing kindlin 2	fermitin family homolog 2|PH domain-containing family C member 1|fermitin family member 2|kindlin 2|mitogen inducible gene 2 protein|mitogen inducible gene-2|pleckstrin homology domain containing, family C (with FERM domain) member 1|pleckstrin homology domain containing, family C member 1	14q22.1	14	NC_000014.9	52857271	52951050	minus	18	607746
9606	Homo sapiens	6498	0	live	SKIL	SNO, SnoA, SnoI, SnoN	SKI like proto-oncogene	ski-like protein|SKI-like oncogene|ski-related oncogene snoN	3q26.2	3	NC_000003.12	170357678	170396849	plus	9	165340
9606	Homo sapiens	8832	0	live	CD84	LY9B, SLAMF5, hCD84, mCD84	CD84 molecule	SLAM family member 5|CD84 antigen (leukocyte antigen)|cell surface antigen MAX.3|hly9-beta|leucocyte differentiation antigen CD84|leukocyte antigen CD84|leukocyte differentiation antigen CD84|signaling lymphocytic activation molecule 5	1q23.3	1	NC_000001.11	160541098	160579515	minus	9	604513
9606	Homo sapiens	10542	0	live	LAMTOR5	HBXIP, XIP	late endosomal/lysosomal adaptor, MAPK and MTOR activator 5	ragulator complex protein LAMTOR5|HBV X-interacting protein|HBx-interacting protein|hepatitis B virus x interacting protein|hepatitis B virus x-interacting protein (9.6kD)|late endosomal/lysosomal adaptor and MAPK and MTOR activator 5	1p13.3	1	NC_000001.11	110401253	110407924	minus	4	608521
9606	Homo sapiens	100507246	0	live	SNHG16	Nbla10727, Nbla12061, ncRAN	small nucleolar RNA host gene 16	non-coding RNA expressed in aggressive neuroblastoma|small nucleolar RNA host gene 16 (non-protein coding)	17q25.1	17	NC_000017.11	76557764	76565348	plus	4
9606	Homo sapiens	5886	0	live	RAD23A	HHR23A, HR23A	RAD23 homolog A, nucleotide excision repair protein	UV excision repair protein RAD23 homolog A|RAD23, yeast homolog, A	19p13.13	19	NC_000019.10	12945846	12953642	plus	8	600061
9606	Homo sapiens	8897	0	live	MTMR3	FYVE-DSP1, ZFYVE10	myotubularin related protein 3	myotubularin-related protein 3|FYVE (Fab1 YGLO23 Vsp27 EEA1 domain) dual-specificity protein phosphatase|FYVE domain-containing dual specificity protein phosphatase 1|phosphatidylinositol-3,5-bisphosphate 3-phosphatase|phosphatidylinositol-3-phosphate phosphatase|zinc finger FYVE domain-containing protein 10|zinc finger, FYVE domain containing 10	22q12.2	22	NC_000022.11	29883174	30030868	plus	21	603558
9606	Homo sapiens	407031	0	live	MIR30C1	MIRN30C1, mir-30c-1	microRNA 30c-1	hsa-mir-30c-1|miR-30c	1p34.2	1	NC_000001.11	40757284	40757372	plus	1	615151
9606	Homo sapiens	4629	0	live	MYH11	AAT4, FAA4, SMHC, SMMHC, VSCM2	myosin heavy chain 11	myosin-11|epididymis secretory sperm binding protein|myosin, heavy chain 11, smooth muscle|myosin, heavy polypeptide 11, smooth muscle	16p13.11	16	NC_000016.10	15703135	15857032	minus	43	160745
9606	Homo sapiens	55662	0	live	HIF1AN	FIH1	hypoxia inducible factor 1 subunit alpha inhibitor	hypoxia-inducible factor 1-alpha inhibitor|FIH-1|factor inhibiting HIF-1|factor inhibiting HIF1|hypoxia inducible factor 1 alpha subunit inhibitor|hypoxia-inducible factor asparagine hydroxylase|peptide-aspartate beta-dioxygenase	10q24.31	10	NC_000010.11	100535921	100559998	plus	8	606615
9606	Homo sapiens	93974	0	live	ATP5IF1	ATPI, ATPIF1, ATPIP, IP	ATP synthase inhibitory factor subunit 1	ATPase inhibitor, mitochondrial|ATP synthase F1 subunit epsilon|ATP synthase inhibitor protein|ATPase inhibitor protein|ATPase inhibitory factor 1|IF(1)|IF1|inhibitor of F(1)F(o)-ATPase	1p35.3	1	NC_000001.11	28236124	28238100	plus	3	614981
9606	Homo sapiens	4074	0	live	M6PR	CD-M6PR, CD-MPR, MPR 46, MPR-46, MPR46, SMPR	mannose-6-phosphate receptor, cation dependent	cation-dependent mannose-6-phosphate receptor|46-kDa mannose 6-phosphate receptor|CD Man-6-P receptor|Mr 46,000 Man6PR|small mannose 6-phosphate receptor	12p13.31	12	NC_000012.12	8940361	8949645	minus	8	154540
9606	Homo sapiens	2617	0	live	GARS1	CMT2D, DSMAV, GARS, GlyRS, HMN5, HMN5A, SMAD1, SMAJI	glycyl-tRNA synthetase 1	glycine--tRNA ligase|AP-4-A synthetase|Charcot-Marie-Tooth neuropathy 2D|Charcot-Marie-Tooth neuropathy, neuronal type, D|ap4A synthetase|diadenosine tetraphosphate synthetase	7p14.3	7	NC_000007.14	30594735	30634033	plus	18	600287
9606	Homo sapiens	406885	0	live	MIRLET7C	LET7C, MIRNLET7C, hsa-let-7c, let-7c	microRNA let-7c		21q21.1	21	NC_000021.9	16539828	16539911	plus	1	612144
9606	Homo sapiens	6314	0	live	ATXN7	ADCAII, OPCA3, SCA7, SGF73	ataxin 7	ataxin-7|Autosomal dominant cerebellar ataxia with retinal degeneration|SAGA associated factor 73 kDa homolog|spinocerebellar ataxia type 7 protein	3p14.1	3	NC_000003.12	63863144	64003462	plus	22	607640
9606	Homo sapiens	255082	0	live	CASC2	C10orf5	cancer susceptibility 2	cancer susceptibility 2 (non-protein coding)|cancer susceptibility candidate 2 (non-protein coding)	10q26.11	10	NC_000010.11	118046821	118210153	plus	6	608598
9606	Homo sapiens	10641	0	live	NPRL2	FFEVF2, NPR2, NPR2L, TUSC4	NPR2 like, GATOR1 complex subunit	GATOR complex protein NPRL2|2810446G01Rik|G21 protein|NPR2-like protein|gene 21 protein|homologous to yeast nitrogen permease (candidate tumor suppressor)|nitrogen permease regulator 2-like protein|tumor suppressor candidate 4	3p21.31	3	NC_000003.12	50347330	50350821	minus	11	607072
9606	Homo sapiens	407047	0	live	MIR9-2	MIRN9-2, hsa-mir-9-2, miRNA9-2, mir-9-2	microRNA 9-2		5q14.3	5	NC_000005.10	88666853	88666939	minus	1	611187
9606	Homo sapiens	8237	0	live	USP11	UHX1	ubiquitin specific peptidase 11	ubiquitin carboxyl-terminal hydrolase 11|deubiquitinating enzyme 11|ubiquitin carboxyl-terminal hydrolase, X-linked|ubiquitin thioesterase 11|ubiquitin thiolesterase 11|ubiquitin-specific processing protease 11	Xp11.3	X	NC_000023.11	47233009	47248328	plus	21	300050
9606	Homo sapiens	51652	0	live	CHMP3	CGI-149, NEDF, VPS24	charged multivesicular body protein 3	charged multivesicular body protein 3|25.1 protein|CHMP family, member 3|chromatin-modifying protein 3|neuroendocrine differentiation factor|vacuolar protein sorting 24 homolog|vacuolar protein sorting-associated protein 24	2p11.2	2	NC_000002.12	86503430	86563443	minus	6	610052
9606	Homo sapiens	84141	0	live	EVA1A	FAM176A, TMEM166	eva-1 homolog A, regulator of programmed cell death	protein eva-1 homolog A|family with sequence similarity 176, member A|protein FAM176A|transmembrane protein 166	2p12	2	NC_000002.12	75492318	75569719	minus	7	618990
9606	Homo sapiens	1119	0	live	CHKA	CHK, CK, CKI, EK	choline kinase alpha	choline kinase alpha|CHETK-alpha|ethanolamine kinase	11q13.2	11	NC_000011.10	68052859	68121389	minus	14	118491
9606	Homo sapiens	984	0	live	CDK11B	CDC2L1, CDK11, CDK11-p110, CDK11-p46, CDK11-p58, CLK-1, PITSLREA, PK58, p58, p58CDC2L1, p58CLK-1	cyclin dependent kinase 11B	cyclin-dependent kinase 11B|CDC-related protein kinase p58|PITSLRE serine/threonine-protein kinase CDC2L1|cell division cycle 2-like 1 (PITSLRE proteins)|cell division protein kinase 11B|galactosyltransferase-associated protein kinase p58/GTA|p58 CLK-1	1p36.33	1	NC_000001.11	1635225	1659619	minus	22	176873
9606	Homo sapiens	5641	0	live	LGMN	AEP1, PRSC1, LGMN	legumain	legumain|asparaginyl endopeptidase|cysteine protease 1|protease, cysteine 1|protease, cysteine, 1 (legumain)	14q32.12	14	NC_000014.9	92703809	92748627	minus	18	602620
9606	Homo sapiens	65266	0	live	WNK4	PHA2B, PRKWNK4	WNK lysine deficient protein kinase 4	serine/threonine-protein kinase WNK4|protein kinase lysine-deficient 4|protein kinase with no lysine 4	17q21.2	17	NC_000017.11	42779701	42797066	plus	18	601844
9606	Homo sapiens	2021	0	live	ENDOG		endonuclease G	endonuclease G, mitochondrial|endo G|mitochondrial endonuclease G	9q34.11	9	NC_000009.12	128818402	128822676	plus	4	600440
9606	Homo sapiens	6596	0	live	HLTF	HIP116, HIP116A1, RNF80, SMARCA3, SNF2L3, ZBU1, HLTF	helicase like transcription factor	helicase-like transcription factor|DNA-binding protein/plasminogen activator inhibitor-1 regulator|RING finger protein 80|RING-type E3 ubiquitin transferase HLTF|SNF2-like 3|SWI/SNF related, matrix associated, actin dependent regulator of chromatin, subfamily a, member 3|SWI/SNF-related matrix-associated actin-dependent regulator of chromatin subfamily A member 3|sucrose nonfermenting protein 2-l…	3q24	3	NC_000003.12	149030063	149086534	minus	25	603257
9606	Homo sapiens	56300	0	live	IL36G	IL-1F9, IL-1H1, IL-1RP2, IL1E, IL1F9, IL1H1, IL1RP2	interleukin 36 gamma	interleukin-36 gamma|IL-1 related protein 2|IL-1-epsilon|interleukin 1-related protein 2|interleukin-1 epsilon|interleukin-1 family member 9|interleukin-1 homolog 1	2q14.1	2	NC_000002.12	112978006	112985658	plus	5	605542
9606	Homo sapiens	5333	0	live	PLCD1	NDNC3, PLC-III	phospholipase C delta 1	1-phosphatidylinositol 4,5-bisphosphate phosphodiesterase delta-1|PLC-delta-1|Phospholipase C I 1|epididymis secretory sperm binding protein|phosphoinositide phospholipase C-delta-1|phospholipase C-III	3p22.2	3	NC_000003.12	38007496	38029642	minus	16	602142
9606	Homo sapiens	5521	0	live	PPP2R2B	B55BETA, PP2AB55BETA, PP2ABBETA, PP2APR55B, PP2APR55BETA, PR2AB55BETA, PR2ABBETA, PR2APR55BETA, PR52B, PR55-BETA, PR55BETA, SCA12	protein phosphatase 2 regulatory subunit Bbeta	serine/threonine-protein phosphatase 2A 55 kDa regulatory subunit B beta isoform|protein phosphatase 2, regulatory subunit B, beta	5q32	5	NC_000005.10	146580742	147081520	minus	15	604325
9606	Homo sapiens	5550	0	live	PREP	PE, PEP	prolyl endopeptidase	prolyl endopeptidase|dJ355L5.1 (prolyl endopeptidase)|post-proline cleaving enzyme|prolyl oligopeptidase	6q21	6	NC_000006.12	105273218	105403102	minus	17	600400
9606	Homo sapiens	442918	0	live	MIR373	MIRN373, hsa-mir-373, miRNA373, mir-373	microRNA 373		19q13.42	19	NC_000019.10	53788705	53788773	plus	1	611954
9606	Homo sapiens	4131	0	live	MAP1B	FUTSCH, MAP5, PPP1R102, PVNH9	microtubule associated protein 1B	microtubule-associated protein 1B|protein phosphatase 1, regulatory subunit 102	5q13.2	5	NC_000005.10	72107475	72209565	plus	8	157129
9606	Homo sapiens	1528	0	live	CYB5A	CYB5, MCB5, METAG	cytochrome b5 type A	cytochrome b5|cytochrome b5 type A (microsomal)|epididymis secretory sperm binding protein|type 1 cyt-b5	18q22.3	18	NC_000018.10	74250846	74291980	minus	6	613218
9606	Homo sapiens	390	0	live	RND3	ARHE, Rho8, RhoE, memB	Rho family GTPase 3	rho-related GTP-binding protein RhoE|protein MemB|ras homolog gene family, member E|rho-related GTP-binding protein Rho8|small GTP binding protein Rho8	2q23.3	2	NC_000002.12	150468193	150487695	minus	6	602924
9606	Homo sapiens	7855	0	live	FZD5	C2orf31, HFZ5	frizzled class receptor 5	frizzled-5|Wnt receptor|frizzled 5, seven transmembrane spanning receptor|frizzled family receptor 5|fz-5|fzE5|seven-transmembrane receptor frizzled-5	2q33.3	2	NC_000002.12	207753889	207769906	minus	4	601723
9606	Homo sapiens	58476	0	live	TP53INP2	C20orf110, DOR, PIG-U, PIGU, PINH, dJ1181N3.1	tumor protein p53 inducible nuclear protein 2	tumor protein p53-inducible nuclear protein 2|diabetes and obesity-regulated|p53-inducible protein U	20q11.22	20	NC_000020.11	34704344	34713439	plus	6	617549
9606	Homo sapiens	5267	0	live	SERPINA4	KAL, KLST, KST, PI-4, PI4, kallistatin	serpin family A member 4	kallistatin|kallikrein inhibitor|peptidase inhibitor 4|protease inhibitor 4 (kallistatin)|serine (or cysteine) proteinase inhibitor, clade A (alpha-1 antiproteinase, antitrypsin), member 4|serpin A4|serpin peptidase inhibitor, clade A (alpha-1 antiproteinase, antitrypsin), member 4|sserpin family A member 4|testicular secretory protein Li 22	14q32.13	14	NC_000014.9	94561442	94569906	plus	5	147935
9606	Homo sapiens	165918	0	live	RNF168	RIDL, hRNF168	ring finger protein 168	E3 ubiquitin-protein ligase RNF168|RING-type E3 ubiquitin transferase RNF168|ring finger protein 168, E3 ubiquitin protein ligase	3q29	3	NC_000003.12	196468783	196503768	minus	6	612688
9606	Homo sapiens	257397	0	live	TAB3	MAP3K7IP3, NAP1	TGF-beta activated kinase 1 (MAP3K7) binding protein 3	TGF-beta-activated kinase 1 and MAP3K7-binding protein 3|NF-kappa-B-activating protein 1|NFkB activating protein 1|TAB-3|TAK1-binding protein 3|TGF-beta activated kinase 1 and MAP3K7 binding protein 3|TGF-beta-activated kinase 1-binding protein 3|mitogen-activated protein kinase kinase kinase 7 interacting protein 3	Xp21.2	X	NC_000023.11	30827442	30889391	minus	15	300480
9606	Homo sapiens	10923	0	live	SUB1	P15, PC4, p14	SUB1 regulator of transcription	activated RNA polymerase II transcriptional coactivator p15|SUB1 homolog, transcriptional regulator|activated RNA polymerase II transcription cofactor 4|positive cofactor 4	5p13.3	5	NC_000005.10	32531778	32604079	plus	9	600503
9606	Homo sapiens	9093	0	live	DNAJA3	HCA57, TID1, hTID-1	DnaJ heat shock protein family (Hsp40) member A3	dnaJ homolog subfamily A member 3, mitochondrial|DnaJ (Hsp40) homolog, subfamily A, member 3|dnaJ protein Tid-1|hepatocellular carcinoma-associated antigen 57|tumorous imaginal discs protein Tid56 homolog	16p13.3	16	NC_000016.10	4425868	4456775	plus	12	608382
9606	Homo sapiens	11047	0	live	ADRM1	ARM-1, ARM1, GP110, PSMD16	ADRM1 26S proteasome ubiquitin receptor	proteasomal ubiquitin receptor ADRM1|110 kDa cell membrane glycoprotein|M(r) 110,000 surface antigen|adhesion regulating molecule 1|proteasome regulatory particle non-ATPase 13|proteasome ubiquitin receptor|rpn13 homolog	20q13.33	20	NC_000020.11	62302061	62308862	plus	10	610650
9606	Homo sapiens	406974	0	live	MIR197	MIRN197, miR-197, miRNA197	microRNA 197	hsa-mir-197	1p13.3	1	NC_000001.11	109598893	109598967	plus	1	611189
9606	Homo sapiens	574032	0	live	MIR20B	MIRN20B, hsa-mir-20b, mir-20b	microRNA 20b		Xq26.2	X	NC_000023.11	134169809	134169877	minus	1	300950
9606	Homo sapiens	57132	0	live	CHMP1B	C10orf2, C18-ORF2, C18orf2, CHMP1.5, Vps46-2, Vps46B, hVps46-2	charged multivesicular body protein 1B	charged multivesicular body protein 1b|chromatin modifying protein 1B|chromatin-modifying protein 1b|vacuolar protein sorting 46-2|vacuolar protein sorting-associated protein 46-2	18p11.21	18	NC_000018.10	11851413	11854444	plus	1	606486
9606	Homo sapiens	219931	0	live	TPCN2	SHEP10, TPC2	two pore segment channel 2	two pore channel protein 2|two pore calcium channel protein 2|voltage-dependent calcium channel protein TPC2	11q13.3	11	NC_000011.10	69048932	69090597	plus	25	612163
9606	Homo sapiens	687	0	live	KLF9	BTEB, BTEB1	Kruppel like factor 9	Krueppel-like factor 9|BTE-binding protein 1|GC-box-binding protein 1|basic transcription element-binding protein 1|transcription factor BTEB1	9q21.12	9	NC_000009.12	70384604	70414657	minus	2	602902
9606	Homo sapiens	23239	0	live	PHLPP1	PHLPP, PLEKHE1, PPM3A, SCOP	PH domain and leucine rich repeat protein phosphatase 1	PH domain leucine-rich repeat-containing protein phosphatase 1|PH domain-containing family E member 1|SCN circadian oscillatory protein|pleckstrin homology domain containing, family E (with leucine rich repeats) member 1|protein phosphatase, Mg2+/Mn2+ dependent 3A|suprachiasmatic nucleus circadian oscillatory protein	18q21.33	18	NC_000018.10	62715541	62980433	plus	17	609396
9606	Homo sapiens	3373	0	live	HYAL1	HYAL-1, LUCA1, MPS9, NAT6	hyaluronidase 1	hyaluronidase-1|hyaluronoglucosaminidase 1|luCa-1|lung carcinoma protein 1|plasma hyaluronidase|tumor suppressor LUCA-1	3p21.31	3	NC_000003.12	50299889	50312951	minus	6	607071
9606	Homo sapiens	9209	0	live	LRRFIP2	HUFI-2	LRR binding FLII interacting protein 2	leucine-rich repeat flightless-interacting protein 2|LRR FLII-interacting protein 2|leucine rich repeat (in FLII) interacting protein 2	3p22.2	3	NC_000003.12	37052626	37176817	minus	34	614043
9606	Homo sapiens	440823	0	live	MIAT	C22orf35, GOMAFU, LINC00066, NCRNA00066, RNCR2, lncRNA-MIAT	myocardial infarction associated transcript	MI related novel mRNA|long intergenic non-protein coding RNA 66|myocardial infarction associated transcript (non-protein coding)	22q12.1	22	NC_000022.11	26657482	26676478	plus	5	611082
9606	Homo sapiens	9939	0	live	RBM8A	BOV-1A, BOV-1B, BOV-1C, C1DELq21.1, DEL1q21.1, MDS014, RBM8, RBM8B, TAR, Y14, ZNRP, ZRNP1	RNA binding motif protein 8A	RNA-binding protein 8A|BOV-1|RNA binding motif protein 8B|RNA-binding protein Y14|binder of OVCA1|binder of OVCA1-1|ribonucleoprotein RBM8|ribonucleoprotein RBM8A	1q21.1	1	NC_000001.11	145921556	145927484	minus	6	605313
9606	Homo sapiens	8481	0	live	OFD1	71-7A, CXorf5, JBTS10, RP23, SGBS2	OFD1 centriole and centriolar satellite protein	oral-facial-digital syndrome 1 protein|Joubert syndrome type 10|protein 71-7A	Xp22.2	X	NC_000023.11	13734726	13773978	plus	27	300170
9606	Homo sapiens	92421	0	live	CHMP4C	SNF7-3, Shax3, VPS32C	charged multivesicular body protein 4C	charged multivesicular body protein 4c|SNF7 homolog associated with Alix 3|Snf7 homologue associated with Alix 3|chromatin modifying protein 4C|chromatin-modifying protein 4c|hSnf7-3|hVps32-3|vacuolar protein sorting-associated protein 32-3|vps32-3	8q21.13	8	NC_000008.11	81732448	81759515	plus	5	610899
9606	Homo sapiens	4836	0	live	NMT1	NMT	N-myristoyltransferase 1	glycylpeptide N-tetradecanoyltransferase 1|alternative, short form NMT-S|long form, NMT-L|myristoyl-CoA:protein N-myristoyltransferase 1|type I N-myristoyltransferase	17q21.31	17	NC_000017.11	45061317	45109016	plus	12	160993
9606	Homo sapiens	9516	0	live	LITAF	PIG7, SIMPLE, TP53I7	lipopolysaccharide induced TNF factor	lipopolysaccharide-induced tumor necrosis factor-alpha factor|LPS-induced TNF-alpha factor|lipopolysaccharide-induced TNF-alpha factor|p53-induced gene 7 protein|small integral membrane protein of lysosome/late endosome|tumor protein p53 inducible protein 7	16p13.13	16	NC_000016.10	11547722	11636377	minus	15	603795
9606	Homo sapiens	139341	0	live	FUNDC1		FUN14 domain containing 1	FUN14 domain-containing protein 1	Xp11.3	X	NC_000023.11	44523639	44542859	minus	5	300871
9606	Homo sapiens	4781	0	live	NFIB	CTF, HMGIC/NFIB, MACID, NF-I/B, NF1-B, NFI-B, NFI-RED2, NFIB3, NFIB	nuclear factor I B	nuclear factor 1 B-type|CCAAT-box-binding transcription factor|TGGCA-binding protein|nuclear factor 1/B	9p23-p22.3	9	NC_000009.12	14081843	14532077	minus	22	600728
[truncated: 689 more rows]

## Sheet: rev,homo
ABCA1
ABCB1
ABCE1
ABCG1
ABHD5
ABL1
ABL2
ACACB
ACBD5
ACE2
ACER2
ACOX1
ACP1
ACSS2
ADAM12
[truncated: 1,663 more rows]
