# Supplementary material for: Preclinical findings: The pharmacological targets and molecular mechanisms of ferulic acid treatment for COVID-19 and osteosarcoma via targeting autophagy
Source: Front Endocrinol (Lausanne). 2022 Sep 20;13:971687. doi: 10.3389/fendo.2022.971687 (PMC9530469; doi:10.3389/fendo.2022.971687)
Supplement: Supplementary file 6 [file Table_6.xlsx]

## Sheet: Sheet
Gene Map Search - 'Autophagy '
Downloaded:	Jan 17, 2022
Copyright (c) 1966-2022 Johns Hopkins University OMIM, data are provided for research purposes only.
Cytogenetic location	Genomic coordinates (From NCBI/GRCh38)	Gene/Locus	Gene/Locus name	Gene/Locus MIM number	Approved Symbol	Entrez Gene ID	Ensembl Gene ID	Comments	Phenotype	Phenotype MIM number	Inheritance	Pheno map key	Mouse Gene (from MGI)
1p31.3	1:62784131-62865515	ATG4C, APG4C	Autophagy related 4C cysteine peptidase	611339	ATG4C	84938	ENSG00000125703,ENST00000317868.9					Atg4c
1p13.3	1:109114105-109206780	ELAPOR1, KIAA1324, EIG121	Endosome-lysosome-associated apoptosis and autophagy regulator 1	611298	ELAPOR1	57535	ENSG00000116299,ENST00000529753.5					Elapor1
1p13.3	1:111117162-111140215	DRAM2, TMEM77, CORD21	Damage-regulated autophagy modulator 2	613360	DRAM2	128338	ENSG00000156171,ENST00000286692.8		Cone-rod dystrophy 21	616502	Autosomal recessive	3	Dram2
2q35	2:219219379-219229635	ATG9A, APG9L1	Autophagy related 9A	612204	ATG9A	79065	ENSG00000198925,ENST00000361242.9					Atg9a
2q37.1	2:233251646-233295673	ATG16L1, APG16L, IBD10	Autophagy related 16 like 1	610767	ATG16L1	55054	ENSG00000085978,ENST00000392018.1		{Inflammatory bowel disease (Crohn disease) 10}	611081		3	Atg16l1
2q37.3	2:241637658-241673856	ATG4B, APG4B, KIAA0943	Autophagy related 4B cysteine peptidase	611338	ATG4B	23192	ENSG00000168397,ENST00000404914.8					Atg4b
3p25.3	3:11272347-11564651	ATG7, APG7L, GSA7, SCAR31	Autophagy related 7	608760	ATG7	10533	ENSG00000197548,ENST00000354956.9		Spinocerebellar ataxia, autosomal recessive 31	619422	Autosomal recessive	3	Atg7
3q13.2	3:112532509-112561961	ATG3, APG3	Autophagy-related 3	609606	ATG3	64422	ENSG00000144848,ENST00000402314.6					Atg3
5q14.1-q14.2	5:81972020-82258501	ATG10, APG10	Autophagy related 10	610800	ATG10	83734	ENSG00000152348,ENST00000458350.7					Atg10
5q22.3	5:115828199-115841564	ATG12, APG12, FBR93	Autophagy-related 12	609608	ATG12	9140	ENSG00000145782,ENST00000500945.2					Atg12
6q21	6:106184475-106325788	ATG5, APG5, APG5L, ASP, SCAR25	Autophagy related 5	604261	ATG5	9474	ENSG00000057663,ENST00000343245.7	mutation identified in one SCAR25 family	?Spinocerebellar ataxia, autosomal recessive 25	617584	Autosomal recessive	3	Atg5
7q21.12	7:86876905-87059713	ELAPOR2, KIAA1324L, EIG121L	Endosome-lysosome-associated apoptosis and autophagy regulator 2	614048	ELAPOR2	222223	ENSG00000164659,ENST00000450689.7					Elapor2
7q36.1	7:151012208-151028266	ATG9B, NOS3AS, APG9L2, SONE	Autophagy related 9B	612205	ATG9B	285973	ENSG00000181652,ENST00000639579.2					Atg9b
10q11.21	10:44976127-44978808	DEPP1, C10orf10, DEPP, FIG	DEPP1 autophagy regulator	611309	DEPP1	11067	ENSG00000165507,ENST00000298295.4					Depp1
11p11.2	11:46396411-46594054	AMBRA1, KIAA1736	Activating molecule in beclin 1-regulated autophagy	611359	AMBRA1	55626	ENSG00000110497,ENST00000533727.5					Ambra1
11p11.2	11:46617526-46674517	ATG13, KIAA0652, PARATARG8	Autophagy related 13	615088	ATG13	9776	ENSG00000175224,ENST00000528494.5					Atg13
11q13.1	11:64894545-64917240	ATG2A, KIAA0404	Autophagy related 2A	616225	ATG2A	23130	ENSG00000110046,ENST00000377264.8					Atg2a
11q13.4	11:72814406-72845131	ATG16L2	Autophagy 16-like 2	618716	ATG16L2	89849	ENSG00000168010,ENST00000321297.10					Atg16l2
12q13.13	12:52069922-52077494	ATG101, C12orf44	Autophagy related 101	615089	ATG101	60673	ENSG00000123395,ENST00000553049.5					Atg101
12q23.2	12:101877326-101923622	DRAM1	Damage-regulated autophagy modulator 1	610776	DRAM1	55332	ENSG00000136048,ENST00000258534.13					Dram1
14q22.3	14:55366390-55411829	ATG14, ATG14L, KIAA0831, BARKOR	Autophagy related 14	613515	ATG14	22863	ENSG00000126775,ENST00000247178.6					Atg14
14q32.2	14:96279194-96363340	ATG2B	Autophagy related 2B	616226	ATG2B	55102	ENSG00000066739,ENST00000359933.6					Atg2b
17q21.31	17:43170309-43211687	NBR1, M17S2	NBR1 autophagy cargo receptor	166945	NBR1	4077	ENSG00000188554,ENST00000589872.1					Nbr1
18q12.3-q21.1	18:45800585-45967338	EPG5, KIAA1632, HEEW1, VICIS	Ectopic P-granules autophagy protein 5 homolog	615068	EPG5	57724	ENSG00000152223,ENST00000282041.11		Vici syndrome	242840	Autosomal recessive	3	Epg5
19p13.2	19:10543896-10553417	ATG4D, APG4D, AUTL4	Autophagy related 4D cysteine peptidase	611340	ATG4D	84971	ENSG00000130734,ENST00000309469.9					Atg4d
Xq22.3	X:108091777-108154670	ATG4A, APG4A, AUTL2	Autophagy related 4A cysteine peptidase	300663	ATG4A	115201	ENSG00000101844,ENST00000372232.8					Atg4a
Xq28	X:151396594-151409363	VMA21, XMEA	Vma21, S. cerevisiae, homolog of	300913	VMA21	203547	ENSG00000160131,ENST00000330374.7		Myopathy, X-linked, with excessive autophagy	310440	X-linked recessive	3	Vma21
Phenotype Mapping Key
1 - The disorder is placed on the map due to its association with a gene, but the underlying defect is not known.
2 - The disorder was placed on the map by statistical methods.
3 - The molecular basis of the disorder is known.
4 - A contiguous gene duplication or deletion syndrome in which multiple genes are involved.

## Sheet: Sheet1
AMBRA1
APG10
APG12
APG16L
APG3
APG4A
APG4B
APG4C
APG4D
APG5
APG5L
APG7L
APG9L1
APG9L2
ASP
ATG10
ATG101
ATG12
ATG13
ATG14
ATG14L
ATG16L1
ATG16L2
ATG2A
ATG2B
ATG3
ATG4A
ATG4B
ATG4C
ATG4D
ATG5
ATG7
ATG9A
ATG9B
AUTL2
AUTL4
BARKOR
C10orf10
C12orf44
CORD21
DEPP
DEPP1
DRAM1
DRAM2
EIG121
EIG121L
ELAPOR1
ELAPOR2
EPG5
FBR93
FIG
GSA7
HEEW1
IBD10
KIAA0404
KIAA0652
KIAA0831
KIAA0943
KIAA1324
KIAA1324L
KIAA1632
KIAA1736
M17S2
NBR1
NOS3AS
PARATARG8
SCAR25
SCAR31
SONE
TMEM77
VICIS
VMA21
XMEA

## Sheet: rev,homo
ASIP
ASPA
ROPN1L
A1CF
ATG10
ATG12
ATG16L1
ATG16L2
ATG2B
ATG3
ATG4C
ATG5
ATG7
ATG9A
ATG4A
ATG4D
ATG101
DRAM1
GOPC
DEPP1
ATG2A
ATG13
ATG14
ATG4B
ELAPOR1
ELAPOR2
EPG5
AMBRA1
NBR1
ATG9B
DRAM2
VMA21
