# Supplementary material for: Preclinical findings: The pharmacological targets and molecular mechanisms of ferulic acid treatment for COVID-19 and osteosarcoma via targeting autophagy
Source: Front Endocrinol (Lausanne). 2022 Sep 20;13:971687. doi: 10.3389/fendo.2022.971687 (PMC9530469; doi:10.3389/fendo.2022.971687)
Supplement: Supplementary file 7 [file Table_7.xlsx]

## Sheet: GeneCards-COVID-19
Gene Symbol	Description	Category	Gifts	GC Id	Relevance score	GeneCards Link
ACE2	Angiotensin Converting Enzyme 2	Protein Coding	48	GC0XM015494	33.9336	https://www.genecards.org/cgi-bin/carddisp.pl?gene=ACE2
TLR7	Toll Like Receptor 7	Protein Coding	46	GC0XP012867	23.9783	https://www.genecards.org/cgi-bin/carddisp.pl?gene=TLR7
IL6	Interleukin 6	Protein Coding	48	GC07P022725	22.2499	https://www.genecards.org/cgi-bin/carddisp.pl?gene=IL6
TMPRSS2	Transmembrane Serine Protease 2	Protein Coding	45	GC21M041464	19.6073	https://www.genecards.org/cgi-bin/carddisp.pl?gene=TMPRSS2
CRP	C-Reactive Protein	Protein Coding	45	GC01M159725	15.9421	https://www.genecards.org/cgi-bin/carddisp.pl?gene=CRP
TNNI3	Troponin I3, Cardiac Type	Protein Coding	48	GC19M055151	14.5716	https://www.genecards.org/cgi-bin/carddisp.pl?gene=TNNI3
TNF	Tumor Necrosis Factor	Protein Coding	50	GC06P076864	14.3125	https://www.genecards.org/cgi-bin/carddisp.pl?gene=TNF
IL10	Interleukin 10	Protein Coding	46	GC01M206767	13.3748	https://www.genecards.org/cgi-bin/carddisp.pl?gene=IL10
NLRP3	NLR Family Pyrin Domain Containing 3	Protein Coding	46	GC01P247415	13.0805	https://www.genecards.org/cgi-bin/carddisp.pl?gene=NLRP3
F3	Coagulation Factor III, Tissue Factor	Protein Coding	45	GC01M094570	12.959	https://www.genecards.org/cgi-bin/carddisp.pl?gene=F3
DPP4	Dipeptidyl Peptidase 4	Protein Coding	49	GC02M161992	12.4113	https://www.genecards.org/cgi-bin/carddisp.pl?gene=DPP4
HLA-A	Major Histocompatibility Complex, Class I, A	Protein Coding	46	GC06P076821	11.8153	https://www.genecards.org/cgi-bin/carddisp.pl?gene=HLA-A
IL4	Interleukin 4	Protein Coding	45	GC05P132673	11.8151	https://www.genecards.org/cgi-bin/carddisp.pl?gene=IL4
ACE	Angiotensin I Converting Enzyme	Protein Coding	50	GC17P063477	11.7299	https://www.genecards.org/cgi-bin/carddisp.pl?gene=ACE
TLR4	Toll Like Receptor 4	Protein Coding	50	GC09P117704	11.682	https://www.genecards.org/cgi-bin/carddisp.pl?gene=TLR4
APOE	Apolipoprotein E	Protein Coding	50	GC19P051999	11.6413	https://www.genecards.org/cgi-bin/carddisp.pl?gene=APOE
IFNA2	Interferon Alpha 2	Protein Coding	42	GC09M021384	11.3755	https://www.genecards.org/cgi-bin/carddisp.pl?gene=IFNA2
NRP1	Neuropilin 1	Protein Coding	45	GC10M033177	11.105	https://www.genecards.org/cgi-bin/carddisp.pl?gene=NRP1
ABO	ABO, Alpha 1-3-N-Acetylgalactosaminyltransferase And Alpha 1-3-Galactosyltransferase	Protein Coding	37	GC09M133250	10.9149	https://www.genecards.org/cgi-bin/carddisp.pl?gene=ABO
HLA-C	Major Histocompatibility Complex, Class I, C	Protein Coding	45	GC06M061260	10.7133	https://www.genecards.org/cgi-bin/carddisp.pl?gene=HLA-C
IL2RA	Interleukin 2 Receptor Subunit Alpha	Protein Coding	49	GC10M006010	10.7027	https://www.genecards.org/cgi-bin/carddisp.pl?gene=IL2RA
AR	Androgen Receptor	Protein Coding	51	GC0XP067544	10.3707	https://www.genecards.org/cgi-bin/carddisp.pl?gene=AR
NPPB	Natriuretic Peptide B	Protein Coding	43	GC01M011858	9.98545	https://www.genecards.org/cgi-bin/carddisp.pl?gene=NPPB
IL1B	Interleukin 1 Beta	Protein Coding	46	GC02M112829	9.87245	https://www.genecards.org/cgi-bin/carddisp.pl?gene=IL1B
LOC117134593	ACE2 Promoter Region	Biological Region	2	GC0XP015600	9.68434	https://www.genecards.org/cgi-bin/carddisp.pl?gene=LOC117134593
EGFR	Epidermal Growth Factor Receptor	Protein Coding	52	GC07P055019	9.59044	https://www.genecards.org/cgi-bin/carddisp.pl?gene=EGFR
OAS1	2'-5'-Oligoadenylate Synthetase 1	Protein Coding	44	GC12P112918	9.39343	https://www.genecards.org/cgi-bin/carddisp.pl?gene=OAS1
SLC6A20	Solute Carrier Family 6 Member 20	Protein Coding	41	GC03M045755	9.18124	https://www.genecards.org/cgi-bin/carddisp.pl?gene=SLC6A20
LOC117135106	TMPRSS2 Androgen Receptor-Responsive -60 Kb Enhancer	Biological Region	2	GC21P041568	8.98646	https://www.genecards.org/cgi-bin/carddisp.pl?gene=LOC117135106
LOC117134608	TMPRSS2 Androgen Receptor-Responsive -13 Kb Enhancer	Biological Region	2	GC21P041519	8.98646	https://www.genecards.org/cgi-bin/carddisp.pl?gene=LOC117134608
LOC117134604	TMPRSS2 Promoter Region	Biological Region	2	GC21P041507	8.98017	https://www.genecards.org/cgi-bin/carddisp.pl?gene=LOC117134604
LOC112679198	ABO +5.8 Intron 1 Enhancer	Biological Region	2	GC09P133267	8.89809	https://www.genecards.org/cgi-bin/carddisp.pl?gene=LOC112679198
IL22	Interleukin 22	Protein Coding	41	GC12M068248	8.80221	https://www.genecards.org/cgi-bin/carddisp.pl?gene=IL22
ARNTL	Aryl Hydrocarbon Receptor Nuclear Translocator Like	Protein Coding	41	GC11P013276	8.65159	https://www.genecards.org/cgi-bin/carddisp.pl?gene=ARNTL
F2	Coagulation Factor II, Thrombin	Protein Coding	48	GC11P046720	8.46279	https://www.genecards.org/cgi-bin/carddisp.pl?gene=F2
ADAM17	ADAM Metallopeptidase Domain 17	Protein Coding	50	GC02M009488	8.36421	https://www.genecards.org/cgi-bin/carddisp.pl?gene=ADAM17
IFNG	Interferon Gamma	Protein Coding	47	GC12M068154	8.07784	https://www.genecards.org/cgi-bin/carddisp.pl?gene=IFNG
CCR9	C-C Motif Chemokine Receptor 9	Protein Coding	40	GC03P046268	7.87815	https://www.genecards.org/cgi-bin/carddisp.pl?gene=CCR9
IFNB1	Interferon Beta 1	Protein Coding	42	GC09M021077	7.58944	https://www.genecards.org/cgi-bin/carddisp.pl?gene=IFNB1
IFNA1	Interferon Alpha 1	Protein Coding	40	GC09P021577	7.4002	https://www.genecards.org/cgi-bin/carddisp.pl?gene=IFNA1
CD99	CD99 Molecule (Xg Blood Group)	Protein Coding	39	GC0XP002691	6.41895	https://www.genecards.org/cgi-bin/carddisp.pl?gene=CD99
INS	Insulin	Protein Coding	46	GC11M002159	6.31271	https://www.genecards.org/cgi-bin/carddisp.pl?gene=INS
CD8A	CD8a Molecule	Protein Coding	45	GC02M086784	6.20338	https://www.genecards.org/cgi-bin/carddisp.pl?gene=CD8A
CCL17	C-C Motif Chemokine Ligand 17	Protein Coding	38	GC16P057411	6.13634	https://www.genecards.org/cgi-bin/carddisp.pl?gene=CCL17
CSF2	Colony Stimulating Factor 2	Protein Coding	42	GC05P132073	6.09223	https://www.genecards.org/cgi-bin/carddisp.pl?gene=CSF2
FCGR3A	Fc Gamma Receptor IIIa	Protein Coding	44	GC01M161541	6.05789	https://www.genecards.org/cgi-bin/carddisp.pl?gene=FCGR3A
TNFRSF1B	TNF Receptor Superfamily Member 1B	Protein Coding	46	GC01P012167	5.96407	https://www.genecards.org/cgi-bin/carddisp.pl?gene=TNFRSF1B
TAMM41	TAM41 Mitochondrial Translocator Assembly And Maintenance Homolog	Protein Coding	33	GC03M011721	5.80087	https://www.genecards.org/cgi-bin/carddisp.pl?gene=TAMM41
TLR3	Toll Like Receptor 3	Protein Coding	50	GC04P186059	5.73622	https://www.genecards.org/cgi-bin/carddisp.pl?gene=TLR3
CCR5	C-C Motif Chemokine Receptor 5	Protein Coding	45	GC03P046383	5.48104	https://www.genecards.org/cgi-bin/carddisp.pl?gene=CCR5
MUC1	Mucin 1, Cell Surface Associated	Protein Coding	48	GC01M155185	5.46882	https://www.genecards.org/cgi-bin/carddisp.pl?gene=MUC1
CXCL10	C-X-C Motif Chemokine Ligand 10	Protein Coding	43	GC04M076021	5.44137	https://www.genecards.org/cgi-bin/carddisp.pl?gene=CXCL10
PMS2	PMS1 Homolog 2, Mismatch Repair System Component	Protein Coding	48	GC07M005973	5.3268	https://www.genecards.org/cgi-bin/carddisp.pl?gene=PMS2
CHAT	Choline O-Acetyltransferase	Protein Coding	47	GC10P049609	5.3268	https://www.genecards.org/cgi-bin/carddisp.pl?gene=CHAT
INPP5E	Inositol Polyphosphate-5-Phosphatase E	Protein Coding	41	GC09M136428	5.3268	https://www.genecards.org/cgi-bin/carddisp.pl?gene=INPP5E
CXCL8	C-X-C Motif Chemokine Ligand 8	Protein Coding	40	GC04P073740	5.09742	https://www.genecards.org/cgi-bin/carddisp.pl?gene=CXCL8
HLA-B	Major Histocompatibility Complex, Class I, B	Protein Coding	46	GC06M061261	4.93932	https://www.genecards.org/cgi-bin/carddisp.pl?gene=HLA-B
IRF7	Interferon Regulatory Factor 7	Protein Coding	47	GC11M000612	4.93867	https://www.genecards.org/cgi-bin/carddisp.pl?gene=IRF7
CXCR6	C-X-C Motif Chemokine Receptor 6	Protein Coding	39	GC03P046271	4.91469	https://www.genecards.org/cgi-bin/carddisp.pl?gene=CXCR6
FURIN	Furin, Paired Basic Amino Acid Cleaving Enzyme	Protein Coding	45	GC15P090868	4.85404	https://www.genecards.org/cgi-bin/carddisp.pl?gene=FURIN
CD4	CD4 Molecule	Protein Coding	48	GC12P006786	4.83116	https://www.genecards.org/cgi-bin/carddisp.pl?gene=CD4
FCRL5	Fc Receptor Like 5	Protein Coding	38	GC01M157514	4.83116	https://www.genecards.org/cgi-bin/carddisp.pl?gene=FCRL5
IFNAR2	Interferon Alpha And Beta Receptor Subunit 2	Protein Coding	48	GC21P033229	4.79826	https://www.genecards.org/cgi-bin/carddisp.pl?gene=IFNAR2
BSG	Basigin (Ok Blood Group)	Protein Coding	43	GC19P000571	4.79502	https://www.genecards.org/cgi-bin/carddisp.pl?gene=BSG
TNFRSF1A	TNF Receptor Superfamily Member 1A	Protein Coding	48	GC12M006328	4.77659	https://www.genecards.org/cgi-bin/carddisp.pl?gene=TNFRSF1A
TLR2	Toll Like Receptor 2	Protein Coding	50	GC04P153684	4.70405	https://www.genecards.org/cgi-bin/carddisp.pl?gene=TLR2
ALB	Albumin	Protein Coding	49	GC04P073397	4.67001	https://www.genecards.org/cgi-bin/carddisp.pl?gene=ALB
IRF3	Interferon Regulatory Factor 3	Protein Coding	45	GC19M049659	4.53757	https://www.genecards.org/cgi-bin/carddisp.pl?gene=IRF3
ADM	Adrenomedullin	Protein Coding	44	GC11P010304	4.53119	https://www.genecards.org/cgi-bin/carddisp.pl?gene=ADM
VWF	Von Willebrand Factor	Protein Coding	48	GC12M005917	4.48974	https://www.genecards.org/cgi-bin/carddisp.pl?gene=VWF
LY6D	Lymphocyte Antigen 6 Family Member D	Protein Coding	36	GC08M142784	4.46173	https://www.genecards.org/cgi-bin/carddisp.pl?gene=LY6D
C11orf71	Chromosome 11 Open Reading Frame 71	Protein Coding	29	GC11M114391	4.46173	https://www.genecards.org/cgi-bin/carddisp.pl?gene=C11orf71
CCL2	C-C Motif Chemokine Ligand 2	Protein Coding	47	GC17P034255	4.20435	https://www.genecards.org/cgi-bin/carddisp.pl?gene=CCL2
IL17A	Interleukin 17A	Protein Coding	41	GC06P052186	4.10438	https://www.genecards.org/cgi-bin/carddisp.pl?gene=IL17A
ADAMTS13	ADAM Metallopeptidase With Thrombospondin Type 1 Motif 13	Protein Coding	48	GC09P133414	4.07752	https://www.genecards.org/cgi-bin/carddisp.pl?gene=ADAMTS13
IFITM3	Interferon Induced Transmembrane Protein 3	Protein Coding	41	GC11M000319	3.97952	https://www.genecards.org/cgi-bin/carddisp.pl?gene=IFITM3
S100A8	S100 Calcium Binding Protein A8	Protein Coding	42	GC01M153391	3.95926	https://www.genecards.org/cgi-bin/carddisp.pl?gene=S100A8
HSPA5	Heat Shock Protein Family A (Hsp70) Member 5	Protein Coding	46	GC09M125234	3.87724	https://www.genecards.org/cgi-bin/carddisp.pl?gene=HSPA5
SERPINE1	Serpin Family E Member 1	Protein Coding	49	GC07P101127	3.8634	https://www.genecards.org/cgi-bin/carddisp.pl?gene=SERPINE1
NRP2	Neuropilin 2	Protein Coding	45	GC02P205681	3.82368	https://www.genecards.org/cgi-bin/carddisp.pl?gene=NRP2
LOC119086083	CCR9 Promoter Region	Biological Region	1	GC03P045885	3.78346	https://www.genecards.org/cgi-bin/carddisp.pl?gene=LOC119086083
SERPINA1	Serpin Family A Member 1	Protein Coding	48	GC14M094376	3.75967	https://www.genecards.org/cgi-bin/carddisp.pl?gene=SERPINA1
DDX58	DExD/H-Box Helicase 58	Protein Coding	46	GC09M032455	3.72477	https://www.genecards.org/cgi-bin/carddisp.pl?gene=DDX58
PLAUR	Plasminogen Activator, Urokinase Receptor	Protein Coding	44	GC19M043646	3.72309	https://www.genecards.org/cgi-bin/carddisp.pl?gene=PLAUR
CALCA	Calcitonin Related Polypeptide Alpha	Protein Coding	44	GC11M014945	3.71535	https://www.genecards.org/cgi-bin/carddisp.pl?gene=CALCA
IL7	Interleukin 7	Protein Coding	41	GC08M078689	3.67357	https://www.genecards.org/cgi-bin/carddisp.pl?gene=IL7
HIF1A	Hypoxia Inducible Factor 1 Subunit Alpha	Protein Coding	46	GC14P061695	3.66605	https://www.genecards.org/cgi-bin/carddisp.pl?gene=HIF1A
HMOX1	Heme Oxygenase 1	Protein Coding	50	GC22P035380	3.65838	https://www.genecards.org/cgi-bin/carddisp.pl?gene=HMOX1
MAVS	Mitochondrial Antiviral Signaling Protein	Protein Coding	38	GC20P003907	3.63859	https://www.genecards.org/cgi-bin/carddisp.pl?gene=MAVS
CTSL	Cathepsin L	Protein Coding	46	GC09P087725	3.63371	https://www.genecards.org/cgi-bin/carddisp.pl?gene=CTSL
IL18	Interleukin 18	Protein Coding	42	GC11M112143	3.6279	https://www.genecards.org/cgi-bin/carddisp.pl?gene=IL18
TBK1	TANK Binding Kinase 1	Protein Coding	48	GC12P064451	3.60977	https://www.genecards.org/cgi-bin/carddisp.pl?gene=TBK1
FYCO1	FYVE And Coiled-Coil Domain Autophagy Adaptor 1	Protein Coding	40	GC03M045917	3.59084	https://www.genecards.org/cgi-bin/carddisp.pl?gene=FYCO1
IFIH1	Interferon Induced With Helicase C Domain 1	Protein Coding	45	GC02M162267	3.58713	https://www.genecards.org/cgi-bin/carddisp.pl?gene=IFIH1
RAB7A	RAB7A, Member RAS Oncogene Family	Protein Coding	46	GC03P133360	3.5489	https://www.genecards.org/cgi-bin/carddisp.pl?gene=RAB7A
LZTFL1	Leucine Zipper Transcription Factor Like 1	Protein Coding	38	GC03M045823	3.54862	https://www.genecards.org/cgi-bin/carddisp.pl?gene=LZTFL1
SFTPD	Surfactant Protein D	Protein Coding	43	GC10M079937	3.52924	https://www.genecards.org/cgi-bin/carddisp.pl?gene=SFTPD
TGFB1	Transforming Growth Factor Beta 1	Protein Coding	50	GC19M041301	3.49991	https://www.genecards.org/cgi-bin/carddisp.pl?gene=TGFB1
TREM1	Triggering Receptor Expressed On Myeloid Cells 1	Protein Coding	40	GC06M041267	3.49883	https://www.genecards.org/cgi-bin/carddisp.pl?gene=TREM1
STAT1	Signal Transducer And Activator Of Transcription 1	Protein Coding	51	GC02M190908	3.39024	https://www.genecards.org/cgi-bin/carddisp.pl?gene=STAT1
F5	Coagulation Factor V	Protein Coding	46	GC01M169511	3.37092	https://www.genecards.org/cgi-bin/carddisp.pl?gene=F5
S100A9	S100 Calcium Binding Protein A9	Protein Coding	42	GC01P153357	3.36691	https://www.genecards.org/cgi-bin/carddisp.pl?gene=S100A9
LOC117134611	TMPRSS2 -17 Kb Enhancer	Biological Region	1	GC21P041525	3.33121	https://www.genecards.org/cgi-bin/carddisp.pl?gene=LOC117134611
LOC117135104	TMPRSS2 E3 Enhancer	Biological Region	1	GC21P041529	3.33121	https://www.genecards.org/cgi-bin/carddisp.pl?gene=LOC117135104
LOC117135105	TMPRSS2 E4 Enhancer	Biological Region	1	GC21P041535	3.33121	https://www.genecards.org/cgi-bin/carddisp.pl?gene=LOC117135105
LOC117134605	TMPRSS2 Repressive Element NBS1	Biological Region	1	GC21P041510	3.33121	https://www.genecards.org/cgi-bin/carddisp.pl?gene=LOC117134605
LOC117134606	TMPRSS2 Repressive Element NBS2	Biological Region	1	GC21P041511	3.33121	https://www.genecards.org/cgi-bin/carddisp.pl?gene=LOC117134606
LOC117134607	TMPRSS2 Repressive Element NBS4	Biological Region	1	GC21P041518	3.33121	https://www.genecards.org/cgi-bin/carddisp.pl?gene=LOC117134607
EDN1	Endothelin 1	Protein Coding	48	GC06P012256	3.31964	https://www.genecards.org/cgi-bin/carddisp.pl?gene=EDN1
MUC5AC	Mucin 5AC, Oligomeric Mucus/Gel-Forming	Protein Coding	39	GC11P001581	3.31542	https://www.genecards.org/cgi-bin/carddisp.pl?gene=MUC5AC
MBL2	Mannose Binding Lectin 2	Protein Coding	46	GC10M052760	3.30219	https://www.genecards.org/cgi-bin/carddisp.pl?gene=MBL2
HMGB1	High Mobility Group Box 1	Protein Coding	44	GC13M030456	3.28654	https://www.genecards.org/cgi-bin/carddisp.pl?gene=HMGB1
CD209	CD209 Molecule	Protein Coding	42	GC19M007739	3.27859	https://www.genecards.org/cgi-bin/carddisp.pl?gene=CD209
AGT	Angiotensinogen	Protein Coding	48	GC01M230702	3.27571	https://www.genecards.org/cgi-bin/carddisp.pl?gene=AGT
PRF1	Perforin 1	Protein Coding	45	GC10M070597	3.22705	https://www.genecards.org/cgi-bin/carddisp.pl?gene=PRF1
SDC1	Syndecan 1	Protein Coding	42	GC02M020200	3.22021	https://www.genecards.org/cgi-bin/carddisp.pl?gene=SDC1
FAS	Fas Cell Surface Death Receptor	Protein Coding	49	GC10P090723	3.19849	https://www.genecards.org/cgi-bin/carddisp.pl?gene=FAS
IL13	Interleukin 13	Protein Coding	42	GC05P132656	3.17528	https://www.genecards.org/cgi-bin/carddisp.pl?gene=IL13
CCL5	C-C Motif Chemokine Ligand 5	Protein Coding	42	GC17M035871	3.14094	https://www.genecards.org/cgi-bin/carddisp.pl?gene=CCL5
ELANE	Elastase, Neutrophil Expressed	Protein Coding	48	GC19P002165	3.13235	https://www.genecards.org/cgi-bin/carddisp.pl?gene=ELANE
AAK1	AP2 Associated Kinase 1	Protein Coding	41	GC02M069459	3.09943	https://www.genecards.org/cgi-bin/carddisp.pl?gene=AAK1
ANGPT2	Angiopoietin 2	Protein Coding	46	GC08M006499	3.06301	https://www.genecards.org/cgi-bin/carddisp.pl?gene=ANGPT2
PTX3	Pentraxin 3	Protein Coding	42	GC03P157436	3.06301	https://www.genecards.org/cgi-bin/carddisp.pl?gene=PTX3
CD14	CD14 Molecule	Protein Coding	45	GC05M140631	3.04351	https://www.genecards.org/cgi-bin/carddisp.pl?gene=CD14
TLR8	Toll Like Receptor 8	Protein Coding	47	GC0XP012924	3.04274	https://www.genecards.org/cgi-bin/carddisp.pl?gene=TLR8
OAS3	2'-5'-Oligoadenylate Synthetase 3	Protein Coding	40	GC12P112938	3.0055	https://www.genecards.org/cgi-bin/carddisp.pl?gene=OAS3
AVP	Arginine Vasopressin	Protein Coding	45	GC20M003082	2.92013	https://www.genecards.org/cgi-bin/carddisp.pl?gene=AVP
IL10RB	Interleukin 10 Receptor Subunit Beta	Protein Coding	44	GC21P033266	2.91602	https://www.genecards.org/cgi-bin/carddisp.pl?gene=IL10RB
SLC6A19	Solute Carrier Family 6 Member 19	Protein Coding	45	GC05P001201	2.88613	https://www.genecards.org/cgi-bin/carddisp.pl?gene=SLC6A19
XCR1	X-C Motif Chemokine Receptor 1	Protein Coding	37	GC03M046016	2.8758	https://www.genecards.org/cgi-bin/carddisp.pl?gene=XCR1
CCL3	C-C Motif Chemokine Ligand 3	Protein Coding	38	GC17M036088	2.85746	https://www.genecards.org/cgi-bin/carddisp.pl?gene=CCL3
SIGLEC1	Sialic Acid Binding Ig Like Lectin 1	Protein Coding	40	GC20M003686	2.85267	https://www.genecards.org/cgi-bin/carddisp.pl?gene=SIGLEC1
ZC3HAV1	Zinc Finger CCCH-Type Containing, Antiviral 1	Protein Coding	38	GC07M139044	2.84714	https://www.genecards.org/cgi-bin/carddisp.pl?gene=ZC3HAV1
JAK1	Janus Kinase 1	Protein Coding	52	GC01M064833	2.83506	https://www.genecards.org/cgi-bin/carddisp.pl?gene=JAK1
SFTPB	Surfactant Protein B	Protein Coding	44	GC02M085657	2.81848	https://www.genecards.org/cgi-bin/carddisp.pl?gene=SFTPB
VPS39	VPS39 Subunit Of HOPS Complex	Protein Coding	38	GC15M042159	2.78585	https://www.genecards.org/cgi-bin/carddisp.pl?gene=VPS39
AGTR2	Angiotensin II Receptor Type 2	Protein Coding	43	GC0XP116170	2.78262	https://www.genecards.org/cgi-bin/carddisp.pl?gene=AGTR2
SELP	Selectin P	Protein Coding	45	GC01M169558	2.77829	https://www.genecards.org/cgi-bin/carddisp.pl?gene=SELP
LOC118966792	DACE2 Interferon-Inducible Promoter Region	Biological Region	1	GC0XP015580	2.76611	https://www.genecards.org/cgi-bin/carddisp.pl?gene=LOC118966792
MYD88	MYD88 Innate Immune Signal Transduction Adaptor	Protein Coding	49	GC03P038139	2.7604	https://www.genecards.org/cgi-bin/carddisp.pl?gene=MYD88
NFE2L2	NFE2 Like BZIP Transcription Factor 2	Protein Coding	48	GC02M177227	2.73035	https://www.genecards.org/cgi-bin/carddisp.pl?gene=NFE2L2
CCR1	C-C Motif Chemokine Receptor 1	Protein Coding	45	GC03M046218	2.71452	https://www.genecards.org/cgi-bin/carddisp.pl?gene=CCR1
ITM2B	Integral Membrane Protein 2B	Protein Coding	43	GC13P048233	2.70538	https://www.genecards.org/cgi-bin/carddisp.pl?gene=ITM2B
LOC117600004	CTSL Promoter Region	Biological Region	1	GC09P087724	2.69646	https://www.genecards.org/cgi-bin/carddisp.pl?gene=LOC117600004
CLEC4M	C-Type Lectin Domain Family 4 Member M	Protein Coding	40	GC19P007763	2.68954	https://www.genecards.org/cgi-bin/carddisp.pl?gene=CLEC4M
SERPING1	Serpin Family G Member 1	Protein Coding	46	GC11P057597	2.67246	https://www.genecards.org/cgi-bin/carddisp.pl?gene=SERPING1
PDCD1	Programmed Cell Death 1	Protein Coding	46	GC02M241849	2.66415	https://www.genecards.org/cgi-bin/carddisp.pl?gene=PDCD1
IFNL1	Interferon Lambda 1	Protein Coding	34	GC19P039296	2.65849	https://www.genecards.org/cgi-bin/carddisp.pl?gene=IFNL1
CD163	CD163 Molecule	Protein Coding	43	GC12M007646	2.65714	https://www.genecards.org/cgi-bin/carddisp.pl?gene=CD163
SERPINC1	Serpin Family C Member 1	Protein Coding	47	GC01M174490	2.64559	https://www.genecards.org/cgi-bin/carddisp.pl?gene=SERPINC1
APOL1	Apolipoprotein L1	Protein Coding	44	GC22P036253	2.63815	https://www.genecards.org/cgi-bin/carddisp.pl?gene=APOL1
FLT1	Fms Related Receptor Tyrosine Kinase 1	Protein Coding	50	GC13M028300	2.62414	https://www.genecards.org/cgi-bin/carddisp.pl?gene=FLT1
IFNAR1	Interferon Alpha And Beta Receptor Subunit 1	Protein Coding	45	GC21P033324	2.61033	https://www.genecards.org/cgi-bin/carddisp.pl?gene=IFNAR1
ALOX5	Arachidonate 5-Lipoxygenase	Protein Coding	48	GC10P045374	2.60856	https://www.genecards.org/cgi-bin/carddisp.pl?gene=ALOX5
ADIPOQ	Adiponectin, C1Q And Collagen Domain Containing	Protein Coding	45	GC03P186842	2.60856	https://www.genecards.org/cgi-bin/carddisp.pl?gene=ADIPOQ
GPT	Glutamic--Pyruvic Transaminase	Protein Coding	41	GC08P144502	2.59428	https://www.genecards.org/cgi-bin/carddisp.pl?gene=GPT
IL2	Interleukin 2	Protein Coding	44	GC04M122451	2.58199	https://www.genecards.org/cgi-bin/carddisp.pl?gene=IL2
EPO	Erythropoietin	Protein Coding	41	GC07P100720	2.55343	https://www.genecards.org/cgi-bin/carddisp.pl?gene=EPO
PF4	Platelet Factor 4	Protein Coding	40	GC04M073980	2.55343	https://www.genecards.org/cgi-bin/carddisp.pl?gene=PF4
ERVW-1	Endogenous Retrovirus Group W Member 1, Envelope	Protein Coding	34	GC07M092468	2.55343	https://www.genecards.org/cgi-bin/carddisp.pl?gene=ERVW-1
LPA	Lipoprotein(A)	Protein Coding	42	GC06M160531	2.55145	https://www.genecards.org/cgi-bin/carddisp.pl?gene=LPA
MPO	Myeloperoxidase	Protein Coding	50	GC17M058269	2.52238	https://www.genecards.org/cgi-bin/carddisp.pl?gene=MPO
KNG1	Kininogen 1	Protein Coding	46	GC03P186717	2.51263	https://www.genecards.org/cgi-bin/carddisp.pl?gene=KNG1
IL33	Interleukin 33	Protein Coding	38	GC09P006350	2.51263	https://www.genecards.org/cgi-bin/carddisp.pl?gene=IL33
RAB1B	RAB1B, Member RAS Oncogene Family	Protein Coding	41	GC11P069053	2.50901	https://www.genecards.org/cgi-bin/carddisp.pl?gene=RAB1B
ARF5	ADP Ribosylation Factor 5	Protein Coding	39	GC07P127588	2.50901	https://www.genecards.org/cgi-bin/carddisp.pl?gene=ARF5
TLR9	Toll Like Receptor 9	Protein Coding	45	GC03M052222	2.50841	https://www.genecards.org/cgi-bin/carddisp.pl?gene=TLR9
ICOSLG	Inducible T Cell Costimulator Ligand	Protein Coding	39	GC21M044222	2.50841	https://www.genecards.org/cgi-bin/carddisp.pl?gene=ICOSLG
CCL4	C-C Motif Chemokine Ligand 4	Protein Coding	38	GC17P036103	2.48804	https://www.genecards.org/cgi-bin/carddisp.pl?gene=CCL4
STAT3	Signal Transducer And Activator Of Transcription 3	Protein Coding	50	GC17M042313	2.44979	https://www.genecards.org/cgi-bin/carddisp.pl?gene=STAT3
TTR	Transthyretin	Protein Coding	48	GC18P031557	2.44905	https://www.genecards.org/cgi-bin/carddisp.pl?gene=TTR
ERG	ETS Transcription Factor ERG	Protein Coding	45	GC21M038367	2.42354	https://www.genecards.org/cgi-bin/carddisp.pl?gene=ERG
TAS2R1	Taste 2 Receptor Member 1	Protein Coding	37	GC05M009630	2.42354	https://www.genecards.org/cgi-bin/carddisp.pl?gene=TAS2R1
VAMP8	Vesicle Associated Membrane Protein 8	Protein Coding	40	GC02P085561	2.42321	https://www.genecards.org/cgi-bin/carddisp.pl?gene=VAMP8
VDR	Vitamin D Receptor	Protein Coding	50	GC12M047841	2.40928	https://www.genecards.org/cgi-bin/carddisp.pl?gene=VDR
IL1A	Interleukin 1 Alpha	Protein Coding	43	GC02M112773	2.40281	https://www.genecards.org/cgi-bin/carddisp.pl?gene=IL1A
CXCL1	C-X-C Motif Chemokine Ligand 1	Protein Coding	41	GC04P073869	2.40281	https://www.genecards.org/cgi-bin/carddisp.pl?gene=CXCL1
CXCL2	C-X-C Motif Chemokine Ligand 2	Protein Coding	39	GC04M074097	2.40281	https://www.genecards.org/cgi-bin/carddisp.pl?gene=CXCL2
VPS41	VPS41 Subunit Of HOPS Complex	Protein Coding	39	GC07M039001	2.39466	https://www.genecards.org/cgi-bin/carddisp.pl?gene=VPS41
LINC02967	Long Intergenic Non-Protein Coding RNA 2967	RNA Gene	4	GC20P024920	2.39017	https://www.genecards.org/cgi-bin/carddisp.pl?gene=LINC02967
G6PD	Glucose-6-Phosphate Dehydrogenase	Protein Coding	49	GC0XM154531	2.38671	https://www.genecards.org/cgi-bin/carddisp.pl?gene=G6PD
SCGB1A1	Secretoglobin Family 1A Member 1	Protein Coding	40	GC11P062405	2.37967	https://www.genecards.org/cgi-bin/carddisp.pl?gene=SCGB1A1
MTHFR	Methylenetetrahydrofolate Reductase	Protein Coding	48	GC01M011785	2.36175	https://www.genecards.org/cgi-bin/carddisp.pl?gene=MTHFR
IL6R	Interleukin 6 Receptor	Protein Coding	48	GC01P154405	2.36175	https://www.genecards.org/cgi-bin/carddisp.pl?gene=IL6R
ENPEP	Glutamyl Aminopeptidase	Protein Coding	45	GC04P110365	2.35461	https://www.genecards.org/cgi-bin/carddisp.pl?gene=ENPEP
REN	Renin	Protein Coding	48	GC01M204154	2.34255	https://www.genecards.org/cgi-bin/carddisp.pl?gene=REN
CCR6	C-C Motif Chemokine Receptor 6	Protein Coding	44	GC06P167111	2.34255	https://www.genecards.org/cgi-bin/carddisp.pl?gene=CCR6
F11	Coagulation Factor XI	Protein Coding	46	GC04P186265	2.33106	https://www.genecards.org/cgi-bin/carddisp.pl?gene=F11
HAVCR2	Hepatitis A Virus Cellular Receptor 2	Protein Coding	44	GC05M157063	2.32834	https://www.genecards.org/cgi-bin/carddisp.pl?gene=HAVCR2
BECN1	Beclin 1	Protein Coding	44	GC17M042810	2.30588	https://www.genecards.org/cgi-bin/carddisp.pl?gene=BECN1
AGER	Advanced Glycosylation End-Product Specific Receptor	Protein Coding	44	GC06M032180	2.28227	https://www.genecards.org/cgi-bin/carddisp.pl?gene=AGER
TNNT2	Troponin T2, Cardiac Type	Protein Coding	48	GC01M201359	2.27556	https://www.genecards.org/cgi-bin/carddisp.pl?gene=TNNT2
SNAP29	Synaptosome Associated Protein 29	Protein Coding	41	GC22P020859	2.27556	https://www.genecards.org/cgi-bin/carddisp.pl?gene=SNAP29
GSTT1	Glutathione S-Transferase Theta 1	Protein Coding	33	GC22Mi00270	2.27556	https://www.genecards.org/cgi-bin/carddisp.pl?gene=GSTT1
STX17	Syntaxin 17	Protein Coding	33	GC09P099906	2.27556	https://www.genecards.org/cgi-bin/carddisp.pl?gene=STX17
SAA1	Serum Amyloid A1	Protein Coding	41	GC11P018449	2.23073	https://www.genecards.org/cgi-bin/carddisp.pl?gene=SAA1
TAS2R38	Taste 2 Receptor Member 38	Protein Coding	37	GC07M141972	2.20218	https://www.genecards.org/cgi-bin/carddisp.pl?gene=TAS2R38
SIGMAR1	Sigma Non-Opioid Intracellular Receptor 1	Protein Coding	46	GC09M034634	2.19724	https://www.genecards.org/cgi-bin/carddisp.pl?gene=SIGMAR1
AKAP8L	A-Kinase Anchoring Protein 8 Like	Protein Coding	35	GC19M015380	2.19147	https://www.genecards.org/cgi-bin/carddisp.pl?gene=AKAP8L
NEU1	Neuraminidase 1	Protein Coding	44	GC06M031857	2.1868	https://www.genecards.org/cgi-bin/carddisp.pl?gene=NEU1
RAB8A	RAB8A, Member RAS Oncogene Family	Protein Coding	38	GC19P016111	2.16046	https://www.genecards.org/cgi-bin/carddisp.pl?gene=RAB8A
VPS11	VPS11 Core Subunit Of CORVET And HOPS Complexes	Protein Coding	41	GC11P119067	2.1478	https://www.genecards.org/cgi-bin/carddisp.pl?gene=VPS11
ESM1	Endothelial Cell Specific Molecule 1	Protein Coding	40	GC05M054977	2.13678	https://www.genecards.org/cgi-bin/carddisp.pl?gene=ESM1
MMP1	Matrix Metallopeptidase 1	Protein Coding	51	GC11M102810	2.12121	https://www.genecards.org/cgi-bin/carddisp.pl?gene=MMP1
UNC93B1	Unc-93 Homolog B1, TLR Signaling Regulator	Protein Coding	39	GC11M067991	2.0906	https://www.genecards.org/cgi-bin/carddisp.pl?gene=UNC93B1
LDHA	Lactate Dehydrogenase A	Protein Coding	50	GC11P018394	2.07029	https://www.genecards.org/cgi-bin/carddisp.pl?gene=LDHA
GDF15	Growth Differentiation Factor 15	Protein Coding	42	GC19P050952	2.07029	https://www.genecards.org/cgi-bin/carddisp.pl?gene=GDF15
MIR146A	MicroRNA 146a	RNA Gene	23	GC05P160485	2.05156	https://www.genecards.org/cgi-bin/carddisp.pl?gene=MIR146A
AP3B1	Adaptor Related Protein Complex 3 Subunit Beta 1	Protein Coding	44	GC05M078000	2.04971	https://www.genecards.org/cgi-bin/carddisp.pl?gene=AP3B1
DNMT1	DNA Methyltransferase 1	Protein Coding	50	GC19M010133	2.04386	https://www.genecards.org/cgi-bin/carddisp.pl?gene=DNMT1
HLA-DRB1	Major Histocompatibility Complex, Class II, DR Beta 1	Protein Coding	46	GC06M032578	2.03502	https://www.genecards.org/cgi-bin/carddisp.pl?gene=HLA-DRB1
APLP2	Amyloid Beta Precursor Like Protein 2	Protein Coding	42	GC11P130069	2.03494	https://www.genecards.org/cgi-bin/carddisp.pl?gene=APLP2
NME7	NME/NM23 Family Member 7	Protein Coding	41	GC01M169134	2.03494	https://www.genecards.org/cgi-bin/carddisp.pl?gene=NME7
RAB8B	RAB8B, Member RAS Oncogene Family	Protein Coding	40	GC15P114559	2.03494	https://www.genecards.org/cgi-bin/carddisp.pl?gene=RAB8B
CALML3	Calmodulin Like 3	Protein Coding	40	GC10P005556	2.03494	https://www.genecards.org/cgi-bin/carddisp.pl?gene=CALML3
RAB4B	RAB4B, Member RAS Oncogene Family	Protein Coding	38	GC19P051779	2.03494	https://www.genecards.org/cgi-bin/carddisp.pl?gene=RAB4B
NME5	NME/NM23 Family Member 5	Protein Coding	37	GC05M138115	2.03494	https://www.genecards.org/cgi-bin/carddisp.pl?gene=NME5
CMPK2	Cytidine/Uridine Monophosphate Kinase 2	Protein Coding	37	GC02M006834	2.03494	https://www.genecards.org/cgi-bin/carddisp.pl?gene=CMPK2
TTYH1	Tweety Family Member 1	Protein Coding	37	GC19P062530	2.03494	https://www.genecards.org/cgi-bin/carddisp.pl?gene=TTYH1
ZNF366	Zinc Finger Protein 366	Protein Coding	35	GC05M072907	2.03494	https://www.genecards.org/cgi-bin/carddisp.pl?gene=ZNF366
PYDC1	Pyrin Domain Containing 1	Protein Coding	32	GC16M035915	2.03494	https://www.genecards.org/cgi-bin/carddisp.pl?gene=PYDC1
BTBD17	BTB Domain Containing 17	Protein Coding	30	GC17M074356	2.03494	https://www.genecards.org/cgi-bin/carddisp.pl?gene=BTBD17
VKORC1	Vitamin K Epoxide Reductase Complex Subunit 1	Protein Coding	46	GC16M035909	2.02825	https://www.genecards.org/cgi-bin/carddisp.pl?gene=VKORC1
STING1	Stimulator Of Interferon Response CGAMP Interactor 1	Protein Coding	33	GC05M139476	2.02825	https://www.genecards.org/cgi-bin/carddisp.pl?gene=STING1
NCAM1	Neural Cell Adhesion Molecule 1	Protein Coding	46	GC11P112961	2.02603	https://www.genecards.org/cgi-bin/carddisp.pl?gene=NCAM1
CXCL16	C-X-C Motif Chemokine Ligand 16	Protein Coding	39	GC17M004733	2.02603	https://www.genecards.org/cgi-bin/carddisp.pl?gene=CXCL16
LOC111832671	Albumin (ALB) 5' Regulatory Region	Biological Region	2	GC04P073399	2.02603	https://www.genecards.org/cgi-bin/carddisp.pl?gene=LOC111832671
TH2-LCR	Th2 Cytokine Locus Control Region	Biological Region	2	GC05P132629	2.02603	https://www.genecards.org/cgi-bin/carddisp.pl?gene=TH2-LCR
LOC117152611	DPP4 -4.2 Kb Glucocorticoid Response Element	Biological Region	2	GC02P162078	2.02603	https://www.genecards.org/cgi-bin/carddisp.pl?gene=LOC117152611
LOC117152610	DPP4 Promoter Region	Biological Region	2	GC02P162076	2.02603	https://www.genecards.org/cgi-bin/carddisp.pl?gene=LOC117152610
LOC106699567	CD8A Intronic Regulatory Region	Biological Region	2	GC02P086786	2.02603	https://www.genecards.org/cgi-bin/carddisp.pl?gene=LOC106699567
LOC116158494	CRISPRi-Validated Cis-Regulatory Element Chr4.1813	Biological Region	1	GC04P074056	2.02603	https://www.genecards.org/cgi-bin/carddisp.pl?gene=LOC116158494
LOC116158495	CRISPRi-Validated Cis-Regulatory Element Chr4.1814	Biological Region	1	GC04P074057	2.02603	https://www.genecards.org/cgi-bin/carddisp.pl?gene=LOC116158495
LOC117204000	ANPEP Distal Promoter	Biological Region	1	GC15P089814	2.02603	https://www.genecards.org/cgi-bin/carddisp.pl?gene=LOC117204000
LOC117204001	ANPEP Proximal Promoter	Biological Region	1	GC15P089806	2.02603	https://www.genecards.org/cgi-bin/carddisp.pl?gene=LOC117204001
LOC119230225	IFNAR1 Promoter Region	Biological Region	1	GC21P033323	2.02603	https://www.genecards.org/cgi-bin/carddisp.pl?gene=LOC119230225
LOC112590816	Sharpr-MPRA Regulatory Region 6411	Biological Region	1	GC01P064917	2.02603	https://www.genecards.org/cgi-bin/carddisp.pl?gene=LOC112590816
LOC112590817	Sharpr-MPRA Regulatory Region 2453	Biological Region	1	GC01P064934	2.02603	https://www.genecards.org/cgi-bin/carddisp.pl?gene=LOC112590817
LOC119266102	IFNGR2 Promoter Region	Biological Region	1	GC21P033403	2.02603	https://www.genecards.org/cgi-bin/carddisp.pl?gene=LOC119266102
LOC116183086	CRISPRi-Validated Cis-Regulatory Element Chr7.1154	Biological Region	1	GC07P022680	2.02603	https://www.genecards.org/cgi-bin/carddisp.pl?gene=LOC116183086
LOC116183087	CRISPRi-Validated Cis-Regulatory Element Chr7.1155	Biological Region	1	GC07P022681	2.02603	https://www.genecards.org/cgi-bin/carddisp.pl?gene=LOC116183087
LOC117693187	CTSL 3' Regulatory Element	Biological Region	1	GC09P087731	2.02603	https://www.genecards.org/cgi-bin/carddisp.pl?gene=LOC117693187
ICAM1	Intercellular Adhesion Molecule 1	Protein Coding	49	GC19P010310	2.01024	https://www.genecards.org/cgi-bin/carddisp.pl?gene=ICAM1
SURF1	SURF1 Cytochrome C Oxidase Assembly Factor	Protein Coding	42	GC09M133351	2.01024	https://www.genecards.org/cgi-bin/carddisp.pl?gene=SURF1
IFI44	Interferon Induced Protein 44	Protein Coding	37	GC01P078649	2.01024	https://www.genecards.org/cgi-bin/carddisp.pl?gene=IFI44
AHR	Aryl Hydrocarbon Receptor	Protein Coding	48	GC07P016916	1.99014	https://www.genecards.org/cgi-bin/carddisp.pl?gene=AHR
SLC6A15	Solute Carrier Family 6 Member 15	Protein Coding	41	GC12M084859	1.97846	https://www.genecards.org/cgi-bin/carddisp.pl?gene=SLC6A15
NEDD1	NEDD1 Gamma-Tubulin Ring Complex Targeting Factor	Protein Coding	37	GC12P096907	1.97846	https://www.genecards.org/cgi-bin/carddisp.pl?gene=NEDD1
CST3	Cystatin C	Protein Coding	44	GC20M023646	1.96585	https://www.genecards.org/cgi-bin/carddisp.pl?gene=CST3
IRF5	Interferon Regulatory Factor 5	Protein Coding	46	GC07P128937	1.94511	https://www.genecards.org/cgi-bin/carddisp.pl?gene=IRF5
BRD4	Bromodomain Containing 4	Protein Coding	46	GC19M015236	1.90837	https://www.genecards.org/cgi-bin/carddisp.pl?gene=BRD4
AKAP8	A-Kinase Anchoring Protein 8	Protein Coding	41	GC19M015354	1.90837	https://www.genecards.org/cgi-bin/carddisp.pl?gene=AKAP8
RPL36	Ribosomal Protein L36	Protein Coding	39	GC19P005674	1.90837	https://www.genecards.org/cgi-bin/carddisp.pl?gene=RPL36
FBXL12	F-Box And Leucine Rich Repeat Protein 12	Protein Coding	35	GC19M009810	1.90837	https://www.genecards.org/cgi-bin/carddisp.pl?gene=FBXL12
TIMM29	Translocase Of Inner Mitochondrial Membrane 29	Protein Coding	25	GC19P010929	1.90837	https://www.genecards.org/cgi-bin/carddisp.pl?gene=TIMM29
WWP2	WW Domain Containing E3 Ubiquitin Protein Ligase 2	Protein Coding	43	GC16P069796	1.90209	https://www.genecards.org/cgi-bin/carddisp.pl?gene=WWP2
LGALS3	Galectin 3	Protein Coding	44	GC14P055124	1.90136	https://www.genecards.org/cgi-bin/carddisp.pl?gene=LGALS3
OAS2	2'-5'-Oligoadenylate Synthetase 2	Protein Coding	39	GC12P112978	1.88714	https://www.genecards.org/cgi-bin/carddisp.pl?gene=OAS2
TEK	TEK Receptor Tyrosine Kinase	Protein Coding	50	GC09P027109	1.87796	https://www.genecards.org/cgi-bin/carddisp.pl?gene=TEK
KLF2	Kruppel Like Factor 2	Protein Coding	40	GC19P050893	1.87775	https://www.genecards.org/cgi-bin/carddisp.pl?gene=KLF2
SDCBP	Syndecan Binding Protein	Protein Coding	40	GC08P058539	1.87775	https://www.genecards.org/cgi-bin/carddisp.pl?gene=SDCBP
EIF2B1	Eukaryotic Translation Initiation Factor 2B Subunit Alpha	Protein Coding	43	GC12M123620	1.85845	https://www.genecards.org/cgi-bin/carddisp.pl?gene=EIF2B1
AXL	AXL Receptor Tyrosine Kinase	Protein Coding	50	GC19P041219	1.85279	https://www.genecards.org/cgi-bin/carddisp.pl?gene=AXL
SIRT3	Sirtuin 3	Protein Coding	46	GC11M000215	1.85279	https://www.genecards.org/cgi-bin/carddisp.pl?gene=SIRT3
STX7	Syntaxin 7	Protein Coding	39	GC06M132445	1.8367	https://www.genecards.org/cgi-bin/carddisp.pl?gene=STX7
STX6	Syntaxin 6	Protein Coding	38	GC01M180972	1.8367	https://www.genecards.org/cgi-bin/carddisp.pl?gene=STX6
VPS16	VPS16 Core Subunit Of CORVET And HOPS Complexes	Protein Coding	36	GC20P002840	1.8367	https://www.genecards.org/cgi-bin/carddisp.pl?gene=VPS16
VPS18	VPS18 Core Subunit Of CORVET And HOPS Complexes	Protein Coding	35	GC15P040894	1.8367	https://www.genecards.org/cgi-bin/carddisp.pl?gene=VPS18
HSD17B4	Hydroxysteroid 17-Beta Dehydrogenase 4	Protein Coding	45	GC05P119452	1.83504	https://www.genecards.org/cgi-bin/carddisp.pl?gene=HSD17B4
TPM4	Tropomyosin 4	Protein Coding	40	GC19P050886	1.83504	https://www.genecards.org/cgi-bin/carddisp.pl?gene=TPM4
DOCK6	Dedicator Of Cytokinesis 6	Protein Coding	40	GC19M011199	1.83504	https://www.genecards.org/cgi-bin/carddisp.pl?gene=DOCK6
KDELR1	KDEL Endoplasmic Reticulum Protein Retention Receptor 1	Protein Coding	39	GC19M048382	1.83504	https://www.genecards.org/cgi-bin/carddisp.pl?gene=KDELR1
LRRFIP2	LRR Binding FLII Interacting Protein 2	Protein Coding	38	GC03M037052	1.83504	https://www.genecards.org/cgi-bin/carddisp.pl?gene=LRRFIP2
EIF3G	Eukaryotic Translation Initiation Factor 3 Subunit G	Protein Coding	37	GC19M010115	1.83504	https://www.genecards.org/cgi-bin/carddisp.pl?gene=EIF3G
SURF6	Surfeit 6	Protein Coding	34	GC09M133331	1.83504	https://www.genecards.org/cgi-bin/carddisp.pl?gene=SURF6
MON2	MON2 Homolog, Regulator Of Endosome-To-Golgi Trafficking	Protein Coding	33	GC12P062466	1.83504	https://www.genecards.org/cgi-bin/carddisp.pl?gene=MON2
TTC27	Tetratricopeptide Repeat Domain 27	Protein Coding	32	GC02P032628	1.83504	https://www.genecards.org/cgi-bin/carddisp.pl?gene=TTC27
LMNB1	Lamin B1	Protein Coding	46	GC05P126776	1.83187	https://www.genecards.org/cgi-bin/carddisp.pl?gene=LMNB1
CNBP	CCHC-Type Zinc Finger Nucleic Acid Binding Protein	Protein Coding	41	GC03M129167	1.83187	https://www.genecards.org/cgi-bin/carddisp.pl?gene=CNBP
GZMA	Granzyme A	Protein Coding	42	GC05P055102	1.82621	https://www.genecards.org/cgi-bin/carddisp.pl?gene=GZMA
TMPRSS4	Transmembrane Serine Protease 4	Protein Coding	39	GC11P118077	1.82621	https://www.genecards.org/cgi-bin/carddisp.pl?gene=TMPRSS4
ISG15	ISG15 Ubiquitin Like Modifier	Protein Coding	45	GC01P001001	1.81737	https://www.genecards.org/cgi-bin/carddisp.pl?gene=ISG15
HLA-G	Major Histocompatibility Complex, Class I, G	Protein Coding	44	GC06P076812	1.79766	https://www.genecards.org/cgi-bin/carddisp.pl?gene=HLA-G
IFNL4	Interferon Lambda 4 (Gene/Pseudogene)	Protein Coding	19	GC19M039246	1.79766	https://www.genecards.org/cgi-bin/carddisp.pl?gene=IFNL4
PDHX	Pyruvate Dehydrogenase Complex Component X	Protein Coding	46	GC11P034894	1.7888	https://www.genecards.org/cgi-bin/carddisp.pl?gene=PDHX
HMGCR	3-Hydroxy-3-Methylglutaryl-CoA Reductase	Protein Coding	45	GC05P075336	1.7888	https://www.genecards.org/cgi-bin/carddisp.pl?gene=HMGCR
CYB5A	Cytochrome B5 Type A	Protein Coding	43	GC18M074250	1.7888	https://www.genecards.org/cgi-bin/carddisp.pl?gene=CYB5A
FAT1	FAT Atypical Cadherin 1	Protein Coding	40	GC04M186587	1.7888	https://www.genecards.org/cgi-bin/carddisp.pl?gene=FAT1
PEG10	Paternally Expressed 10	Protein Coding	40	GC07P094656	1.7888	https://www.genecards.org/cgi-bin/carddisp.pl?gene=PEG10
PDS5A	PDS5 Cohesin Associated Factor A	Protein Coding	38	GC04M039824	1.7888	https://www.genecards.org/cgi-bin/carddisp.pl?gene=PDS5A
MLEC	Malectin	Protein Coding	36	GC12P120687	1.7888	https://www.genecards.org/cgi-bin/carddisp.pl?gene=MLEC
PALM	Paralemmin	Protein Coding	35	GC19P000708	1.7888	https://www.genecards.org/cgi-bin/carddisp.pl?gene=PALM
PLA2G7	Phospholipase A2 Group VII	Protein Coding	49	GC06M061586	1.78771	https://www.genecards.org/cgi-bin/carddisp.pl?gene=PLA2G7
AKT1	AKT Serine/Threonine Kinase 1	Protein Coding	52	GC14M104769	1.76661	https://www.genecards.org/cgi-bin/carddisp.pl?gene=AKT1
PLG	Plasminogen	Protein Coding	48	GC06P160702	1.76661	https://www.genecards.org/cgi-bin/carddisp.pl?gene=PLG
VEGFA	Vascular Endothelial Growth Factor A	Protein Coding	47	GC06P043770	1.76661	https://www.genecards.org/cgi-bin/carddisp.pl?gene=VEGFA
TRPV1	Transient Receptor Potential Cation Channel Subfamily V Member 1	Protein Coding	46	GC17M003565	1.76661	https://www.genecards.org/cgi-bin/carddisp.pl?gene=TRPV1
TRPA1	Transient Receptor Potential Cation Channel Subfamily A Member 1	Protein Coding	46	GC08M072019	1.76661	https://www.genecards.org/cgi-bin/carddisp.pl?gene=TRPA1
PAFAH1B1	Platelet Activating Factor Acetylhydrolase 1b Regulatory Subunit 1	Protein Coding	45	GC17P002593	1.76661	https://www.genecards.org/cgi-bin/carddisp.pl?gene=PAFAH1B1
GSTM1	Glutathione S-Transferase Mu 1	Protein Coding	41	GC01P109687	1.76661	https://www.genecards.org/cgi-bin/carddisp.pl?gene=GSTM1
C9orf72	C9orf72-SMCR8 Complex Subunit	Protein Coding	41	GC09M028148	1.76661	https://www.genecards.org/cgi-bin/carddisp.pl?gene=C9orf72
WWP1	WW Domain Containing E3 Ubiquitin Protein Ligase 1	Protein Coding	41	GC08P086342	1.76661	https://www.genecards.org/cgi-bin/carddisp.pl?gene=WWP1
RBM15	RNA Binding Motif Protein 15	Protein Coding	38	GC01P110338	1.76661	https://www.genecards.org/cgi-bin/carddisp.pl?gene=RBM15
IFNL2	Interferon Lambda 2	Protein Coding	35	GC19P039268	1.76661	https://www.genecards.org/cgi-bin/carddisp.pl?gene=IFNL2
PLA2G2A	Phospholipase A2 Group IIA	Protein Coding	46	GC01M019975	1.76526	https://www.genecards.org/cgi-bin/carddisp.pl?gene=PLA2G2A
CHRFAM7A	CHRNA7 (Exons 5-10) And FAM7A (Exons A-E) Fusion	Protein Coding	33	GC15M030360	1.74165	https://www.genecards.org/cgi-bin/carddisp.pl?gene=CHRFAM7A
MIR139	MicroRNA 139	RNA Gene	21	GC11M072615	1.74165	https://www.genecards.org/cgi-bin/carddisp.pl?gene=MIR139
MIR30A	MicroRNA 30a	RNA Gene	21	GC06M071403	1.74165	https://www.genecards.org/cgi-bin/carddisp.pl?gene=MIR30A
SNHG16	Small Nucleolar RNA Host Gene 16	RNA Gene	20	GC17P076982	1.74165	https://www.genecards.org/cgi-bin/carddisp.pl?gene=SNHG16
SNHG6	Small Nucleolar RNA Host Gene 6	RNA Gene	18	GC08M066921	1.74165	https://www.genecards.org/cgi-bin/carddisp.pl?gene=SNHG6
MAS1	MAS1 Proto-Oncogene, G Protein-Coupled Receptor	Protein Coding	38	GC06P160324	1.73226	https://www.genecards.org/cgi-bin/carddisp.pl?gene=MAS1
PTBP1	Polypyrimidine Tract Binding Protein 1	Protein Coding	42	GC19P000797	1.72854	https://www.genecards.org/cgi-bin/carddisp.pl?gene=PTBP1
ILF3	Interleukin Enhancer Binding Factor 3	Protein Coding	39	GC19P010655	1.72854	https://www.genecards.org/cgi-bin/carddisp.pl?gene=ILF3
TICAM1	Toll Like Receptor Adaptor Molecule 1	Protein Coding	43	GC19M004815	1.71845	https://www.genecards.org/cgi-bin/carddisp.pl?gene=TICAM1
SMN1	Survival Of Motor Neuron 1, Telomeric	Protein Coding	41	GC05P070924	1.71669	https://www.genecards.org/cgi-bin/carddisp.pl?gene=SMN1
S100A12	S100 Calcium Binding Protein A12	Protein Coding	39	GC01M153373	1.71669	https://www.genecards.org/cgi-bin/carddisp.pl?gene=S100A12
MADCAM1	Mucosal Vascular Addressin Cell Adhesion Molecule 1	Protein Coding	40	GC19P002079	1.69894	https://www.genecards.org/cgi-bin/carddisp.pl?gene=MADCAM1
ITGAV	Integrin Subunit Alpha V	Protein Coding	46	GC02P186589	1.69328	https://www.genecards.org/cgi-bin/carddisp.pl?gene=ITGAV
C5	Complement C5	Protein Coding	46	GC09M120952	1.69328	https://www.genecards.org/cgi-bin/carddisp.pl?gene=C5
GC	GC Vitamin D Binding Protein	Protein Coding	45	GC04M071741	1.69328	https://www.genecards.org/cgi-bin/carddisp.pl?gene=GC
C5AR1	Complement C5a Receptor 1	Protein Coding	44	GC19P047290	1.69328	https://www.genecards.org/cgi-bin/carddisp.pl?gene=C5AR1
RB1CC1	RB1 Inducible Coiled-Coil 1	Protein Coding	41	GC08M052622	1.69328	https://www.genecards.org/cgi-bin/carddisp.pl?gene=RB1CC1
VPS33A	VPS33A Core Subunit Of CORVET And HOPS Complexes	Protein Coding	40	GC12M122229	1.69328	https://www.genecards.org/cgi-bin/carddisp.pl?gene=VPS33A
FCGR1A	Fc Gamma Receptor Ia	Protein Coding	41	GC01P149788	1.69121	https://www.genecards.org/cgi-bin/carddisp.pl?gene=FCGR1A
FTL	Ferritin Light Chain	Protein Coding	46	GC19P048965	1.69011	https://www.genecards.org/cgi-bin/carddisp.pl?gene=FTL
MAF	MAF BZIP Transcription Factor	Protein Coding	45	GC16M079204	1.69011	https://www.genecards.org/cgi-bin/carddisp.pl?gene=MAF
MAFB	MAF BZIP Transcription Factor B	Protein Coding	44	GC20M040685	1.69011	https://www.genecards.org/cgi-bin/carddisp.pl?gene=MAFB
UNC13D	Unc-13 Homolog D	Protein Coding	44	GC17M075827	1.69011	https://www.genecards.org/cgi-bin/carddisp.pl?gene=UNC13D
TREM2	Triggering Receptor Expressed On Myeloid Cells 2	Protein Coding	43	GC06M061491	1.69011	https://www.genecards.org/cgi-bin/carddisp.pl?gene=TREM2
FABP2	Fatty Acid Binding Protein 2	Protein Coding	41	GC04M119317	1.69011	https://www.genecards.org/cgi-bin/carddisp.pl?gene=FABP2
THBS3	Thrombospondin 3	Protein Coding	41	GC01M155195	1.69011	https://www.genecards.org/cgi-bin/carddisp.pl?gene=THBS3
LAG3	Lymphocyte Activating 3	Protein Coding	38	GC12P018557	1.69011	https://www.genecards.org/cgi-bin/carddisp.pl?gene=LAG3
MIR126	MicroRNA 126	RNA Gene	23	GC09P136670	1.69011	https://www.genecards.org/cgi-bin/carddisp.pl?gene=MIR126
MIR29A	MicroRNA 29a	RNA Gene	22	GC07M130876	1.69011	https://www.genecards.org/cgi-bin/carddisp.pl?gene=MIR29A
MIR10B	MicroRNA 10b	RNA Gene	22	GC02P176150	1.69011	https://www.genecards.org/cgi-bin/carddisp.pl?gene=MIR10B
MIR31	MicroRNA 31	RNA Gene	21	GC09M021705	1.69011	https://www.genecards.org/cgi-bin/carddisp.pl?gene=MIR31
CD274	CD274 Molecule	Protein Coding	43	GC09P005450	1.68189	https://www.genecards.org/cgi-bin/carddisp.pl?gene=CD274
NOS3	Nitric Oxide Synthase 3	Protein Coding	50	GC07P150990	1.66155	https://www.genecards.org/cgi-bin/carddisp.pl?gene=NOS3
IL2RB	Interleukin 2 Receptor Subunit Beta	Protein Coding	48	GC22M037125	1.66155	https://www.genecards.org/cgi-bin/carddisp.pl?gene=IL2RB
CNR2	Cannabinoid Receptor 2	Protein Coding	45	GC01M023870	1.66155	https://www.genecards.org/cgi-bin/carddisp.pl?gene=CNR2
ENPP2	Ectonucleotide Pyrophosphatase/Phosphodiesterase 2	Protein Coding	44	GC08M119556	1.66155	https://www.genecards.org/cgi-bin/carddisp.pl?gene=ENPP2
P2RY14	Purinergic Receptor P2Y14	Protein Coding	42	GC03M151212	1.66155	https://www.genecards.org/cgi-bin/carddisp.pl?gene=P2RY14
SREBF2	Sterol Regulatory Element Binding Transcription Factor 2	Protein Coding	42	GC22P041833	1.66155	https://www.genecards.org/cgi-bin/carddisp.pl?gene=SREBF2
IL37	Interleukin 37	Protein Coding	37	GC02P120918	1.66155	https://www.genecards.org/cgi-bin/carddisp.pl?gene=IL37
RIOX2	Ribosomal Oxygenase 2	Protein Coding	30	GC03M097942	1.66155	https://www.genecards.org/cgi-bin/carddisp.pl?gene=RIOX2
MDM2	MDM2 Proto-Oncogene	Protein Coding	52	GC12P068808	1.6527	https://www.genecards.org/cgi-bin/carddisp.pl?gene=MDM2
GPHN	Gephyrin	Protein Coding	47	GC14P066507	1.6527	https://www.genecards.org/cgi-bin/carddisp.pl?gene=GPHN
MYO1E	Myosin IE	Protein Coding	44	GC15M059132	1.6527	https://www.genecards.org/cgi-bin/carddisp.pl?gene=MYO1E
TCF3	Transcription Factor 3	Protein Coding	44	GC19M001609	1.6527	https://www.genecards.org/cgi-bin/carddisp.pl?gene=TCF3
ACAD9	Acyl-CoA Dehydrogenase Family Member 9	Protein Coding	43	GC03P133367	1.6527	https://www.genecards.org/cgi-bin/carddisp.pl?gene=ACAD9
CCHCR1	Coiled-Coil Alpha-Helical Rod Protein 1	Protein Coding	38	GC06M061251	1.6527	https://www.genecards.org/cgi-bin/carddisp.pl?gene=CCHCR1
DHX37	DEAH-Box Helicase 37	Protein Coding	38	GC12M124946	1.6527	https://www.genecards.org/cgi-bin/carddisp.pl?gene=DHX37
COPG1	COPI Coat Complex Subunit Gamma 1	Protein Coding	37	GC03P129249	1.6527	https://www.genecards.org/cgi-bin/carddisp.pl?gene=COPG1
QTRT1	Queuine TRNA-Ribosyltransferase Catalytic Subunit 1	Protein Coding	37	GC19P010701	1.6527	https://www.genecards.org/cgi-bin/carddisp.pl?gene=QTRT1
SLC35F1	Solute Carrier Family 35 Member F1	Protein Coding	34	GC06P117907	1.6527	https://www.genecards.org/cgi-bin/carddisp.pl?gene=SLC35F1
PSME3	Proteasome Activator Subunit 3	Protein Coding	41	GC17P042824	1.64704	https://www.genecards.org/cgi-bin/carddisp.pl?gene=PSME3
FNDC5	Fibronectin Type III Domain Containing 5	Protein Coding	34	GC01M033105	1.64704	https://www.genecards.org/cgi-bin/carddisp.pl?gene=FNDC5
PALS1	Protein Associated With LIN7 1, MAGUK P55 Family Member	Protein Coding	32	GC14P067240	1.64704	https://www.genecards.org/cgi-bin/carddisp.pl?gene=PALS1
MMP3	Matrix Metallopeptidase 3	Protein Coding	49	GC11M102835	1.6305	https://www.genecards.org/cgi-bin/carddisp.pl?gene=MMP3
LCN2	Lipocalin 2	Protein Coding	43	GC09P128149	1.6305	https://www.genecards.org/cgi-bin/carddisp.pl?gene=LCN2
ELAVL2	ELAV Like RNA Binding Protein 2	Protein Coding	41	GC09M023690	1.6305	https://www.genecards.org/cgi-bin/carddisp.pl?gene=ELAVL2
PTGDR2	Prostaglandin D2 Receptor 2	Protein Coding	41	GC11M060850	1.6305	https://www.genecards.org/cgi-bin/carddisp.pl?gene=PTGDR2
TNFSF14	TNF Superfamily Member 14	Protein Coding	41	GC19M006663	1.6305	https://www.genecards.org/cgi-bin/carddisp.pl?gene=TNFSF14
DEFA1	Defensin Alpha 1	Protein Coding	41	GC08M006977	1.6305	https://www.genecards.org/cgi-bin/carddisp.pl?gene=DEFA1
UBE2L6	Ubiquitin Conjugating Enzyme E2 L6	Protein Coding	38	GC11M084396	1.6305	https://www.genecards.org/cgi-bin/carddisp.pl?gene=UBE2L6
KLRC2	Killer Cell Lectin Like Receptor C2	Protein Coding	36	GC12M019792	1.6305	https://www.genecards.org/cgi-bin/carddisp.pl?gene=KLRC2
MIR152	MicroRNA 152	RNA Gene	22	GC17M048037	1.61653	https://www.genecards.org/cgi-bin/carddisp.pl?gene=MIR152
ITK	IL2 Inducible T Cell Kinase	Protein Coding	51	GC05P157158	1.59616	https://www.genecards.org/cgi-bin/carddisp.pl?gene=ITK
BTK	Bruton Tyrosine Kinase	Protein Coding	51	GC0XM101349	1.59616	https://www.genecards.org/cgi-bin/carddisp.pl?gene=BTK
CAT	Catalase	Protein Coding	49	GC11P034460	1.59616	https://www.genecards.org/cgi-bin/carddisp.pl?gene=CAT
BCL2	BCL2 Apoptosis Regulator	Protein Coding	49	GC18M063123	1.59616	https://www.genecards.org/cgi-bin/carddisp.pl?gene=BCL2
F10	Coagulation Factor X	Protein Coding	49	GC13P113122	1.59616	https://www.genecards.org/cgi-bin/carddisp.pl?gene=F10
SLC6A4	Solute Carrier Family 6 Member 4	Protein Coding	48	GC17M030194	1.59616	https://www.genecards.org/cgi-bin/carddisp.pl?gene=SLC6A4
PIK3C3	Phosphatidylinositol 3-Kinase Catalytic Subunit Type 3	Protein Coding	48	GC18P041955	1.59616	https://www.genecards.org/cgi-bin/carddisp.pl?gene=PIK3C3
MIF	Macrophage Migration Inhibitory Factor	Protein Coding	47	GC22P023894	1.59616	https://www.genecards.org/cgi-bin/carddisp.pl?gene=MIF
LEP	Leptin	Protein Coding	46	GC07P128241	1.59616	https://www.genecards.org/cgi-bin/carddisp.pl?gene=LEP
NEDD4	NEDD4 E3 Ubiquitin Protein Ligase	Protein Coding	46	GC15M055826	1.59616	https://www.genecards.org/cgi-bin/carddisp.pl?gene=NEDD4
SMURF1	SMAD Specific E3 Ubiquitin Protein Ligase 1	Protein Coding	44	GC07M099027	1.59616	https://www.genecards.org/cgi-bin/carddisp.pl?gene=SMURF1
ULK1	Unc-51 Like Autophagy Activating Kinase 1	Protein Coding	44	GC12P131894	1.59616	https://www.genecards.org/cgi-bin/carddisp.pl?gene=ULK1
OLR1	Oxidized Low Density Lipoprotein Receptor 1	Protein Coding	42	GC12M019787	1.59616	https://www.genecards.org/cgi-bin/carddisp.pl?gene=OLR1
PER3	Period Circadian Regulator 3	Protein Coding	42	GC01P007785	1.59616	https://www.genecards.org/cgi-bin/carddisp.pl?gene=PER3
SELL	Selectin L	Protein Coding	42	GC01M169690	1.59616	https://www.genecards.org/cgi-bin/carddisp.pl?gene=SELL
TIRAP	TIR Domain Containing Adaptor Protein	Protein Coding	42	GC11P126284	1.59616	https://www.genecards.org/cgi-bin/carddisp.pl?gene=TIRAP
SMURF2	SMAD Specific E3 Ubiquitin Protein Ligase 2	Protein Coding	42	GC17M064542	1.59616	https://www.genecards.org/cgi-bin/carddisp.pl?gene=SMURF2
ATG13	Autophagy Related 13	Protein Coding	37	GC11P046644	1.59616	https://www.genecards.org/cgi-bin/carddisp.pl?gene=ATG13
FBXW7-AS1	FBXW7 Antisense RNA 1	RNA Gene	12	GC04P152338	1.59616	https://www.genecards.org/cgi-bin/carddisp.pl?gene=FBXW7-AS1
PLAU	Plasminogen Activator, Urokinase	Protein Coding	50	GC10P073909	1.59243	https://www.genecards.org/cgi-bin/carddisp.pl?gene=PLAU
PIK3R1	Phosphoinositide-3-Kinase Regulatory Subunit 1	Protein Coding	49	GC05P068215	1.59243	https://www.genecards.org/cgi-bin/carddisp.pl?gene=PIK3R1
EPHA7	EPH Receptor A7	Protein Coding	48	GC06M093240	1.59243	https://www.genecards.org/cgi-bin/carddisp.pl?gene=EPHA7
ACACA	Acetyl-CoA Carboxylase Alpha	Protein Coding	48	GC17M037084	1.59243	https://www.genecards.org/cgi-bin/carddisp.pl?gene=ACACA
NRG1	Neuregulin 1	Protein Coding	46	GC08P031639	1.59243	https://www.genecards.org/cgi-bin/carddisp.pl?gene=NRG1
SLC19A1	Solute Carrier Family 19 Member 1	Protein Coding	46	GC21M045493	1.59243	https://www.genecards.org/cgi-bin/carddisp.pl?gene=SLC19A1
VCL	Vinculin	Protein Coding	46	GC10P073995	1.59243	https://www.genecards.org/cgi-bin/carddisp.pl?gene=VCL
PTPRS	Protein Tyrosine Phosphatase Receptor Type S	Protein Coding	45	GC19M005157	1.59243	https://www.genecards.org/cgi-bin/carddisp.pl?gene=PTPRS
OSMR	Oncostatin M Receptor	Protein Coding	45	GC05P038845	1.59243	https://www.genecards.org/cgi-bin/carddisp.pl?gene=OSMR
ATP6V0A2	ATPase H+ Transporting V0 Subunit A2	Protein Coding	44	GC12P123712	1.59243	https://www.genecards.org/cgi-bin/carddisp.pl?gene=ATP6V0A2
LIAS	Lipoic Acid Synthetase	Protein Coding	43	GC04P039487	1.59243	https://www.genecards.org/cgi-bin/carddisp.pl?gene=LIAS
SGCE	Sarcoglycan Epsilon	Protein Coding	43	GC07M094524	1.59243	https://www.genecards.org/cgi-bin/carddisp.pl?gene=SGCE
LMNB2	Lamin B2	Protein Coding	43	GC19M004462	1.59243	https://www.genecards.org/cgi-bin/carddisp.pl?gene=LMNB2
RPL13A	Ribosomal Protein L13a	Protein Coding	42	GC19P049487	1.59243	https://www.genecards.org/cgi-bin/carddisp.pl?gene=RPL13A
CDC37	Cell Division Cycle 37, HSP90 Cochaperone	Protein Coding	41	GC19M010391	1.59243	https://www.genecards.org/cgi-bin/carddisp.pl?gene=CDC37
ATP6V1D	ATPase H+ Transporting V1 Subunit D	Protein Coding	40	GC14M067294	1.59243	https://www.genecards.org/cgi-bin/carddisp.pl?gene=ATP6V1D
POLD3	DNA Polymerase Delta 3, Accessory Subunit	Protein Coding	40	GC11P074526	1.59243	https://www.genecards.org/cgi-bin/carddisp.pl?gene=POLD3
NUCB1	Nucleobindin 1	Protein Coding	40	GC19P048900	1.59243	https://www.genecards.org/cgi-bin/carddisp.pl?gene=NUCB1
PSMD11	Proteasome 26S Subunit, Non-ATPase 11	Protein Coding	40	GC17P032444	1.59243	https://www.genecards.org/cgi-bin/carddisp.pl?gene=PSMD11
SIN3B	SIN3 Transcription Regulator Family Member B	Protein Coding	40	GC19P016829	1.59243	https://www.genecards.org/cgi-bin/carddisp.pl?gene=SIN3B
RNF213	Ring Finger Protein 213	Protein Coding	39	GC17P080260	1.59243	https://www.genecards.org/cgi-bin/carddisp.pl?gene=RNF213
TRA2A	Transformer 2 Alpha Homolog	Protein Coding	39	GC07M023504	1.59243	https://www.genecards.org/cgi-bin/carddisp.pl?gene=TRA2A
ANKLE2	Ankyrin Repeat And LEM Domain Containing 2	Protein Coding	39	GC12M132725	1.59243	https://www.genecards.org/cgi-bin/carddisp.pl?gene=ANKLE2
GCNT3	Glucosaminyl (N-Acetyl) Transferase 3, Mucin Type	Protein Coding	38	GC15P059594	1.59243	https://www.genecards.org/cgi-bin/carddisp.pl?gene=GCNT3
SNRNP70	Small Nuclear Ribonucleoprotein U1 Subunit 70	Protein Coding	38	GC19P049085	1.59243	https://www.genecards.org/cgi-bin/carddisp.pl?gene=SNRNP70
SAFB	Scaffold Attachment Factor B	Protein Coding	38	GC19P005623	1.59243	https://www.genecards.org/cgi-bin/carddisp.pl?gene=SAFB
SACM1L	SAC1 Like Phosphatidylinositide Phosphatase	Protein Coding	38	GC03P046263	1.59243	https://www.genecards.org/cgi-bin/carddisp.pl?gene=SACM1L
TRAPPC9	Trafficking Protein Particle Complex Subunit 9	Protein Coding	38	GC08M139728	1.59243	https://www.genecards.org/cgi-bin/carddisp.pl?gene=TRAPPC9
SYT4	Synaptotagmin 4	Protein Coding	38	GC18M043267	1.59243	https://www.genecards.org/cgi-bin/carddisp.pl?gene=SYT4
DAZAP1	DAZ Associated Protein 1	Protein Coding	38	GC19P001407	1.59243	https://www.genecards.org/cgi-bin/carddisp.pl?gene=DAZAP1
NCAPH2	Non-SMC Condensin II Complex Subunit H2	Protein Coding	37	GC22P050508	1.59243	https://www.genecards.org/cgi-bin/carddisp.pl?gene=NCAPH2
PLXNB2	Plexin B2	Protein Coding	37	GC22M050274	1.59243	https://www.genecards.org/cgi-bin/carddisp.pl?gene=PLXNB2
RMND1	Required For Meiotic Nuclear Division 1 Homolog	Protein Coding	37	GC06M151404	1.59243	https://www.genecards.org/cgi-bin/carddisp.pl?gene=RMND1
SAFB2	Scaffold Attachment Factor B2	Protein Coding	37	GC19M005587	1.59243	https://www.genecards.org/cgi-bin/carddisp.pl?gene=SAFB2
STX18	Syntaxin 18	Protein Coding	36	GC04M004417	1.59243	https://www.genecards.org/cgi-bin/carddisp.pl?gene=STX18
TUT1	Terminal Uridylyl Transferase 1, U6 SnRNA-Specific	Protein Coding	36	GC11M084544	1.59243	https://www.genecards.org/cgi-bin/carddisp.pl?gene=TUT1
TBC1D5	TBC1 Domain Family Member 5	Protein Coding	36	GC03M017157	1.59243	https://www.genecards.org/cgi-bin/carddisp.pl?gene=TBC1D5
PCBP3	Poly(RC) Binding Protein 3	Protein Coding	36	GC21P045643	1.59243	https://www.genecards.org/cgi-bin/carddisp.pl?gene=PCBP3
PIH1D1	PIH1 Domain Containing 1	Protein Coding	36	GC19M062195	1.59243	https://www.genecards.org/cgi-bin/carddisp.pl?gene=PIH1D1
TBC1D8	TBC1 Domain Family Member 8	Protein Coding	35	GC02M101007	1.59243	https://www.genecards.org/cgi-bin/carddisp.pl?gene=TBC1D8
NTPCR	Nucleoside-Triphosphatase, Cancer-Related	Protein Coding	35	GC01P232950	1.59243	https://www.genecards.org/cgi-bin/carddisp.pl?gene=NTPCR
ECHDC3	Enoyl-CoA Hydratase Domain Containing 3	Protein Coding	34	GC10P011742	1.59243	https://www.genecards.org/cgi-bin/carddisp.pl?gene=ECHDC3
RAVER1	Ribonucleoprotein, PTB Binding 1	Protein Coding	34	GC19M010316	1.59243	https://www.genecards.org/cgi-bin/carddisp.pl?gene=RAVER1
WDR18	WD Repeat Domain 18	Protein Coding	34	GC19P002186	1.59243	https://www.genecards.org/cgi-bin/carddisp.pl?gene=WDR18
KRI1	KRI1 Homolog	Protein Coding	33	GC19M010553	1.59243	https://www.genecards.org/cgi-bin/carddisp.pl?gene=KRI1
MYDGF	Myeloid Derived Growth Factor	Protein Coding	33	GC19M004641	1.59243	https://www.genecards.org/cgi-bin/carddisp.pl?gene=MYDGF
PPAN	Peter Pan Homolog	Protein Coding	33	GC19P010296	1.59243	https://www.genecards.org/cgi-bin/carddisp.pl?gene=PPAN
GRWD1	Glutamate Rich WD Repeat Containing 1	Protein Coding	32	GC19P048445	1.59243	https://www.genecards.org/cgi-bin/carddisp.pl?gene=GRWD1
STEAP1B	STEAP Family Member 1B	Protein Coding	26	GC07M022419	1.59243	https://www.genecards.org/cgi-bin/carddisp.pl?gene=STEAP1B
ANXA2	Annexin A2	Protein Coding	47	GC15M060347	1.58677	https://www.genecards.org/cgi-bin/carddisp.pl?gene=ANXA2
SOCS1	Suppressor Of Cytokine Signaling 1	Protein Coding	43	GC16M011783	1.58677	https://www.genecards.org/cgi-bin/carddisp.pl?gene=SOCS1
NPR3	Natriuretic Peptide Receptor 3	Protein Coding	46	GC05P032689	1.5816	https://www.genecards.org/cgi-bin/carddisp.pl?gene=NPR3
PAPPA	Pappalysin 1	Protein Coding	42	GC09P118342	1.5816	https://www.genecards.org/cgi-bin/carddisp.pl?gene=PAPPA
XK	X-Linked Kx Blood Group	Protein Coding	40	GC0XP037685	1.5816	https://www.genecards.org/cgi-bin/carddisp.pl?gene=XK
DELEC1	Deleted In Esophageal Cancer 1	RNA Gene	23	GC09P118334	1.5816	https://www.genecards.org/cgi-bin/carddisp.pl?gene=DELEC1
ANXA5	Annexin A5	Protein Coding	45	GC04M121667	1.56232	https://www.genecards.org/cgi-bin/carddisp.pl?gene=ANXA5
SMPD1	Sphingomyelin Phosphodiesterase 1	Protein Coding	48	GC11P006390	1.55718	https://www.genecards.org/cgi-bin/carddisp.pl?gene=SMPD1
SPP1	Secreted Phosphoprotein 1	Protein Coding	46	GC04P087975	1.55718	https://www.genecards.org/cgi-bin/carddisp.pl?gene=SPP1
P2RX7	Purinergic Receptor P2X 7	Protein Coding	46	GC12P125508	1.55718	https://www.genecards.org/cgi-bin/carddisp.pl?gene=P2RX7
F2RL1	F2R Like Trypsin Receptor 1	Protein Coding	45	GC05P076818	1.55718	https://www.genecards.org/cgi-bin/carddisp.pl?gene=F2RL1
F2RL3	F2R Like Thrombin Or Trypsin Receptor 3	Protein Coding	45	GC19P016888	1.55718	https://www.genecards.org/cgi-bin/carddisp.pl?gene=F2RL3
CHI3L1	Chitinase 3 Like 1	Protein Coding	44	GC01M203148	1.55718	https://www.genecards.org/cgi-bin/carddisp.pl?gene=CHI3L1
THPO	Thrombopoietin	Protein Coding	42	GC03M184371	1.55718	https://www.genecards.org/cgi-bin/carddisp.pl?gene=THPO
BDKRB1	Bradykinin Receptor B1	Protein Coding	42	GC14P096290	1.55718	https://www.genecards.org/cgi-bin/carddisp.pl?gene=BDKRB1
CPA3	Carboxypeptidase A3	Protein Coding	41	GC03P148865	1.55718	https://www.genecards.org/cgi-bin/carddisp.pl?gene=CPA3
LGALS9	Galectin 9	Protein Coding	39	GC17P027629	1.55718	https://www.genecards.org/cgi-bin/carddisp.pl?gene=LGALS9
NEAT1	Nuclear Paraspeckle Assembly Transcript 1	RNA Gene	24	GC11P068984	1.55718	https://www.genecards.org/cgi-bin/carddisp.pl?gene=NEAT1
MALAT1	Metastasis Associated Lung Adenocarcinoma Transcript 1	RNA Gene	24	GC11P068989	1.55718	https://www.genecards.org/cgi-bin/carddisp.pl?gene=MALAT1
CTLA4	Cytotoxic T-Lymphocyte Associated Protein 4	Protein Coding	44	GC02P203867	1.54578	https://www.genecards.org/cgi-bin/carddisp.pl?gene=CTLA4
FPR1	Formyl Peptide Receptor 1	Protein Coding	47	GC19M051745	1.51093	https://www.genecards.org/cgi-bin/carddisp.pl?gene=FPR1
SIRT1	Sirtuin 1	Protein Coding	47	GC10P067884	1.51093	https://www.genecards.org/cgi-bin/carddisp.pl?gene=SIRT1
ATF4	Activating Transcription Factor 4	Protein Coding	45	GC22P039599	1.51093	https://www.genecards.org/cgi-bin/carddisp.pl?gene=ATF4
IDO1	Indoleamine 2,3-Dioxygenase 1	Protein Coding	44	GC08P039891	1.51093	https://www.genecards.org/cgi-bin/carddisp.pl?gene=IDO1
TNFRSF13C	TNF Receptor Superfamily Member 13C	Protein Coding	43	GC22M055099	1.51093	https://www.genecards.org/cgi-bin/carddisp.pl?gene=TNFRSF13C
SOD3	Superoxide Dismutase 3	Protein Coding	42	GC04P024798	1.51093	https://www.genecards.org/cgi-bin/carddisp.pl?gene=SOD3
CXCL3	C-X-C Motif Chemokine Ligand 3	Protein Coding	37	GC04M074036	1.51093	https://www.genecards.org/cgi-bin/carddisp.pl?gene=CXCL3
ATG14	Autophagy Related 14	Protein Coding	35	GC14M055366	1.51093	https://www.genecards.org/cgi-bin/carddisp.pl?gene=ATG14
OR51E2	Olfactory Receptor Family 51 Subfamily E Member 2	Protein Coding	32	GC11M004680	1.51093	https://www.genecards.org/cgi-bin/carddisp.pl?gene=OR51E2
MIR1207	MicroRNA 1207	RNA Gene	17	GC08P128049	1.51093	https://www.genecards.org/cgi-bin/carddisp.pl?gene=MIR1207
ANPEP	Alanyl Aminopeptidase, Membrane	Protein Coding	49	GC15M089784	1.50205	https://www.genecards.org/cgi-bin/carddisp.pl?gene=ANPEP
CXCL5	C-X-C Motif Chemokine Ligand 5	Protein Coding	40	GC04M073995	1.50205	https://www.genecards.org/cgi-bin/carddisp.pl?gene=CXCL5
MCUB	Mitochondrial Calcium Uniporter Dominant Negative Subunit Beta	Protein Coding	25	GC04P109561	1.47474	https://www.genecards.org/cgi-bin/carddisp.pl?gene=MCUB
ITGB3	Integrin Subunit Beta 3	Protein Coding	49	GC17P051053	1.461	https://www.genecards.org/cgi-bin/carddisp.pl?gene=ITGB3
SOCS3	Suppressor Of Cytokine Signaling 3	Protein Coding	42	GC17M078356	1.45067	https://www.genecards.org/cgi-bin/carddisp.pl?gene=SOCS3
CCL20	C-C Motif Chemokine Ligand 20	Protein Coding	42	GC02P227835	1.45067	https://www.genecards.org/cgi-bin/carddisp.pl?gene=CCL20
PSMD1	Proteasome 26S Subunit, Non-ATPase 1	Protein Coding	38	GC02P231056	1.45067	https://www.genecards.org/cgi-bin/carddisp.pl?gene=PSMD1
SLCO4C1	Solute Carrier Organic Anion Transporter Family Member 4C1	Protein Coding	37	GC05M102233	1.45067	https://www.genecards.org/cgi-bin/carddisp.pl?gene=SLCO4C1
UBC	Ubiquitin C	Protein Coding	41	GC12M124911	1.44695	https://www.genecards.org/cgi-bin/carddisp.pl?gene=UBC
RELA	RELA Proto-Oncogene, NF-KB Subunit	Protein Coding	50	GC11M065653	1.44128	https://www.genecards.org/cgi-bin/carddisp.pl?gene=RELA
KLRC1	Killer Cell Lectin Like Receptor C1	Protein Coding	41	GC12M019793	1.44128	https://www.genecards.org/cgi-bin/carddisp.pl?gene=KLRC1
ITGAM	Integrin Subunit Alpha M	Protein Coding	46	GC16P039480	1.42621	https://www.genecards.org/cgi-bin/carddisp.pl?gene=ITGAM
IL7R	Interleukin 7 Receptor	Protein Coding	45	GC05P035852	1.42621	https://www.genecards.org/cgi-bin/carddisp.pl?gene=IL7R
NLRP12	NLR Family Pyrin Domain Containing 12	Protein Coding	43	GC19M053793	1.42621	https://www.genecards.org/cgi-bin/carddisp.pl?gene=NLRP12
IRF9	Interferon Regulatory Factor 9	Protein Coding	43	GC14P024161	1.42621	https://www.genecards.org/cgi-bin/carddisp.pl?gene=IRF9
IGHMBP2	Immunoglobulin Mu DNA Binding Protein 2	Protein Coding	42	GC11P068903	1.42621	https://www.genecards.org/cgi-bin/carddisp.pl?gene=IGHMBP2
TK2	Thymidine Kinase 2	Protein Coding	41	GC16M066508	1.42621	https://www.genecards.org/cgi-bin/carddisp.pl?gene=TK2
TRIP4	Thyroid Hormone Receptor Interactor 4	Protein Coding	40	GC15P092226	1.42621	https://www.genecards.org/cgi-bin/carddisp.pl?gene=TRIP4
TOMM70	Translocase Of Outer Mitochondrial Membrane 70	Protein Coding	30	GC03M100364	1.42222	https://www.genecards.org/cgi-bin/carddisp.pl?gene=TOMM70
G3BP1	G3BP Stress Granule Assembly Factor 1	Protein Coding	39	GC05P151771	1.36834	https://www.genecards.org/cgi-bin/carddisp.pl?gene=G3BP1
G3BP2	G3BP Stress Granule Assembly Factor 2	Protein Coding	36	GC04M075642	1.36834	https://www.genecards.org/cgi-bin/carddisp.pl?gene=G3BP2
CXCR4	C-X-C Motif Chemokine Receptor 4	Protein Coding	50	GC02M136114	1.36595	https://www.genecards.org/cgi-bin/carddisp.pl?gene=CXCR4
CPT2	Carnitine Palmitoyltransferase 2	Protein Coding	49	GC01P053196	1.36595	https://www.genecards.org/cgi-bin/carddisp.pl?gene=CPT2
MAPT	Microtubule Associated Protein Tau	Protein Coding	49	GC17P045894	1.36595	https://www.genecards.org/cgi-bin/carddisp.pl?gene=MAPT
GAA	Alpha Glucosidase	Protein Coding	48	GC17P080101	1.36595	https://www.genecards.org/cgi-bin/carddisp.pl?gene=GAA
B2M	Beta-2-Microglobulin	Protein Coding	48	GC15P044711	1.36595	https://www.genecards.org/cgi-bin/carddisp.pl?gene=B2M
JUN	Jun Proto-Oncogene, AP-1 Transcription Factor Subunit	Protein Coding	47	GC01M058780	1.36595	https://www.genecards.org/cgi-bin/carddisp.pl?gene=JUN
HADHA	Hydroxyacyl-CoA Dehydrogenase Trifunctional Multienzyme Complex Subunit Alpha	Protein Coding	46	GC02M026190	1.36595	https://www.genecards.org/cgi-bin/carddisp.pl?gene=HADHA
FHL1	Four And A Half LIM Domains 1	Protein Coding	45	GC0XP136146	1.36595	https://www.genecards.org/cgi-bin/carddisp.pl?gene=FHL1
CD81	CD81 Molecule	Protein Coding	45	GC11P002505	1.36595	https://www.genecards.org/cgi-bin/carddisp.pl?gene=CD81
ACADVL	Acyl-CoA Dehydrogenase Very Long Chain	Protein Coding	45	GC17P007219	1.36595	https://www.genecards.org/cgi-bin/carddisp.pl?gene=ACADVL
APEX1	Apurinic/Apyrimidinic Endodeoxyribonuclease 1	Protein Coding	44	GC14P020455	1.36595	https://www.genecards.org/cgi-bin/carddisp.pl?gene=APEX1
EIF2S1	Eukaryotic Translation Initiation Factor 2 Subunit Alpha	Protein Coding	43	GC14P067359	1.36595	https://www.genecards.org/cgi-bin/carddisp.pl?gene=EIF2S1
ITIH4	Inter-Alpha-Trypsin Inhibitor Heavy Chain 4	Protein Coding	42	GC03M052812	1.36595	https://www.genecards.org/cgi-bin/carddisp.pl?gene=ITIH4
DHPS	Deoxyhypusine Synthase	Protein Coding	42	GC19M013460	1.36595	https://www.genecards.org/cgi-bin/carddisp.pl?gene=DHPS
MATR3	Matrin 3	Protein Coding	41	GC05P139274	1.36595	https://www.genecards.org/cgi-bin/carddisp.pl?gene=MATR3
FKRP	Fukutin Related Protein	Protein Coding	40	GC19P046746	1.36595	https://www.genecards.org/cgi-bin/carddisp.pl?gene=FKRP
LACTB	Lactamase Beta	Protein Coding	36	GC15P112676	1.36595	https://www.genecards.org/cgi-bin/carddisp.pl?gene=LACTB
TRMT10C	TRNA Methyltransferase 10C, Mitochondrial RNase P Subunit	Protein Coding	34	GC03P101561	1.36595	https://www.genecards.org/cgi-bin/carddisp.pl?gene=TRMT10C
MESD	Mesoderm Development LRP Chaperone	Protein Coding	34	GC15M080964	1.36595	https://www.genecards.org/cgi-bin/carddisp.pl?gene=MESD
UGT2A1	UDP Glucuronosyltransferase Family 2 Member A1 Complex Locus	Protein Coding	34	GC04M069588	1.34363	https://www.genecards.org/cgi-bin/carddisp.pl?gene=UGT2A1
UGT2A2	UDP Glucuronosyltransferase Family 2 Member A2	Protein Coding	30	GC04M069589	1.34363	https://www.genecards.org/cgi-bin/carddisp.pl?gene=UGT2A2
ANO6	Anoctamin 6	Protein Coding	41	GC12P045215	1.32943	https://www.genecards.org/cgi-bin/carddisp.pl?gene=ANO6
LDLRAD3	Low Density Lipoprotein Receptor Class A Domain Containing 3	Protein Coding	32	GC11P035943	1.32411	https://www.genecards.org/cgi-bin/carddisp.pl?gene=LDLRAD3
FASN	Fatty Acid Synthase	Protein Coding	48	GC17M082078	1.30518	https://www.genecards.org/cgi-bin/carddisp.pl?gene=FASN
PNPLA3	Patatin Like Phospholipase Domain Containing 3	Protein Coding	41	GC22P043923	1.30518	https://www.genecards.org/cgi-bin/carddisp.pl?gene=PNPLA3
CCL7	C-C Motif Chemokine Ligand 7	Protein Coding	41	GC17P034270	1.30518	https://www.genecards.org/cgi-bin/carddisp.pl?gene=CCL7
TNNI1	Troponin I1, Slow Skeletal Type	Protein Coding	39	GC01M201404	1.30518	https://www.genecards.org/cgi-bin/carddisp.pl?gene=TNNI1
PARP14	Poly(ADP-Ribose) Polymerase Family Member 14	Protein Coding	38	GC03P122680	1.30518	https://www.genecards.org/cgi-bin/carddisp.pl?gene=PARP14
ERVFRD-1	Endogenous Retrovirus Group FRD Member 1, Envelope	Protein Coding	32	GC06M011103	1.30518	https://www.genecards.org/cgi-bin/carddisp.pl?gene=ERVFRD-1
MIR320A	MicroRNA 320a	RNA Gene	21	GC08M022262	1.30518	https://www.genecards.org/cgi-bin/carddisp.pl?gene=MIR320A
MIR451A	MicroRNA 451a	RNA Gene	19	GC17M028861	1.30518	https://www.genecards.org/cgi-bin/carddisp.pl?gene=MIR451A
MIR320C1	MicroRNA 320c-1	RNA Gene	16	GC18P021683	1.30518	https://www.genecards.org/cgi-bin/carddisp.pl?gene=MIR320C1
MIR320B1	MicroRNA 320b-1	RNA Gene	15	GC01P116671	1.30518	https://www.genecards.org/cgi-bin/carddisp.pl?gene=MIR320B1
SCARB1	Scavenger Receptor Class B Member 1	Protein Coding	46	GC12M124776	1.28739	https://www.genecards.org/cgi-bin/carddisp.pl?gene=SCARB1
CFTR	CF Transmembrane Conductance Regulator	Protein Coding	50	GC07P117287	1.26131	https://www.genecards.org/cgi-bin/carddisp.pl?gene=CFTR
CD40LG	CD40 Ligand	Protein Coding	47	GC0XP136649	1.26131	https://www.genecards.org/cgi-bin/carddisp.pl?gene=CD40LG
PIK3C2A	Phosphatidylinositol-4-Phosphate 3-Kinase Catalytic Subunit Type 2 Alpha	Protein Coding	46	GC11M017506	1.26131	https://www.genecards.org/cgi-bin/carddisp.pl?gene=PIK3C2A
IL5	Interleukin 5	Protein Coding	44	GC05M132541	1.26131	https://www.genecards.org/cgi-bin/carddisp.pl?gene=IL5
SFTPC	Surfactant Protein C	Protein Coding	42	GC08P022156	1.26131	https://www.genecards.org/cgi-bin/carddisp.pl?gene=SFTPC
CCL11	C-C Motif Chemokine Ligand 11	Protein Coding	42	GC17P034285	1.26131	https://www.genecards.org/cgi-bin/carddisp.pl?gene=CCL11
H2AC18	H2A Clustered Histone 18	Protein Coding	26	GC01M151368	1.26131	https://www.genecards.org/cgi-bin/carddisp.pl?gene=H2AC18
RAP1GDS1	Rap1 GTPase-GDP Dissociation Stimulator 1	Protein Coding	41	GC04P098261	1.2593	https://www.genecards.org/cgi-bin/carddisp.pl?gene=RAP1GDS1
DCTN1	Dynactin Subunit 1	Protein Coding	45	GC02M074361	1.24825	https://www.genecards.org/cgi-bin/carddisp.pl?gene=DCTN1
NUP98	Nucleoporin 98 And 96 Precursor	Protein Coding	43	GC11M003671	1.24133	https://www.genecards.org/cgi-bin/carddisp.pl?gene=NUP98
KAT2B	Lysine Acetyltransferase 2B	Protein Coding	46	GC03P020043	1.22046	https://www.genecards.org/cgi-bin/carddisp.pl?gene=KAT2B
MMP12	Matrix Metallopeptidase 12	Protein Coding	45	GC11M102862	1.22046	https://www.genecards.org/cgi-bin/carddisp.pl?gene=MMP12
GIGYF2	GRB10 Interacting GYF Protein 2	Protein Coding	40	GC02P232698	1.18173	https://www.genecards.org/cgi-bin/carddisp.pl?gene=GIGYF2
REEP5	Receptor Accessory Protein 5	Protein Coding	40	GC05M112876	1.18173	https://www.genecards.org/cgi-bin/carddisp.pl?gene=REEP5
RAE1	Ribonucleic Acid Export 1	Protein Coding	40	GC20P057351	1.18173	https://www.genecards.org/cgi-bin/carddisp.pl?gene=RAE1
RAB14	RAB14, Member RAS Oncogene Family	Protein Coding	39	GC09M121178	1.18173	https://www.genecards.org/cgi-bin/carddisp.pl?gene=RAB14
UGGT2	UDP-Glucose Glycoprotein Glucosyltransferase 2	Protein Coding	38	GC13M095801	1.18173	https://www.genecards.org/cgi-bin/carddisp.pl?gene=UGGT2
CLCC1	Chloride Channel CLIC Like 1	Protein Coding	38	GC01M108881	1.18173	https://www.genecards.org/cgi-bin/carddisp.pl?gene=CLCC1
ALG5	ALG5 Dolichyl-Phosphate Beta-Glucosyltransferase	Protein Coding	38	GC13M036949	1.18173	https://www.genecards.org/cgi-bin/carddisp.pl?gene=ALG5
GOLGB1	Golgin B1	Protein Coding	36	GC03M121663	1.18173	https://www.genecards.org/cgi-bin/carddisp.pl?gene=GOLGB1
ATP6AP1	ATPase H+ Transporting Accessory Protein 1	Protein Coding	42	GC0XP154428	1.14624	https://www.genecards.org/cgi-bin/carddisp.pl?gene=ATP6AP1
IL17RA	Interleukin 17 Receptor A	Protein Coding	44	GC22P018163	1.1326	https://www.genecards.org/cgi-bin/carddisp.pl?gene=IL17RA
AP2M1	Adaptor Related Protein Complex 2 Subunit Mu 1	Protein Coding	44	GC03P184174	1.11966	https://www.genecards.org/cgi-bin/carddisp.pl?gene=AP2M1
RAF1	Raf-1 Proto-Oncogene, Serine/Threonine Kinase	Protein Coding	52	GC03M012583	1.11836	https://www.genecards.org/cgi-bin/carddisp.pl?gene=RAF1
TYK2	Tyrosine Kinase 2	Protein Coding	51	GC19M010350	1.11836	https://www.genecards.org/cgi-bin/carddisp.pl?gene=TYK2
GRIN2B	Glutamate Ionotropic Receptor NMDA Type Subunit 2B	Protein Coding	50	GC12M013437	1.11836	https://www.genecards.org/cgi-bin/carddisp.pl?gene=GRIN2B
NTRK3	Neurotrophic Receptor Tyrosine Kinase 3	Protein Coding	50	GC15M087859	1.11836	https://www.genecards.org/cgi-bin/carddisp.pl?gene=NTRK3
DBH	Dopamine Beta-Hydroxylase	Protein Coding	50	GC09P133636	1.11836	https://www.genecards.org/cgi-bin/carddisp.pl?gene=DBH
PTCH1	Patched 1	Protein Coding	49	GC09M095442	1.11836	https://www.genecards.org/cgi-bin/carddisp.pl?gene=PTCH1
SYT1	Synaptotagmin 1	Protein Coding	48	GC12P078863	1.11836	https://www.genecards.org/cgi-bin/carddisp.pl?gene=SYT1
SMARCA4	SWI/SNF Related, Matrix Associated, Actin Dependent Regulator Of Chromatin, Subfamily A, Member 4	Protein Coding	48	GC19P010932	1.11836	https://www.genecards.org/cgi-bin/carddisp.pl?gene=SMARCA4
GRIA1	Glutamate Ionotropic Receptor AMPA Type Subunit 1	Protein Coding	48	GC05P153467	1.11836	https://www.genecards.org/cgi-bin/carddisp.pl?gene=GRIA1
KCNQ2	Potassium Voltage-Gated Channel Subfamily Q Member 2	Protein Coding	48	GC20M063400	1.11836	https://www.genecards.org/cgi-bin/carddisp.pl?gene=KCNQ2
CPS1	Carbamoyl-Phosphate Synthase 1	Protein Coding	47	GC02P210477	1.11836	https://www.genecards.org/cgi-bin/carddisp.pl?gene=CPS1
BAX	BCL2 Associated X, Apoptosis Regulator	Protein Coding	47	GC19P048954	1.11836	https://www.genecards.org/cgi-bin/carddisp.pl?gene=BAX
LIFR	LIF Receptor Subunit Alpha	Protein Coding	46	GC05M038475	1.11836	https://www.genecards.org/cgi-bin/carddisp.pl?gene=LIFR
GRM8	Glutamate Metabotropic Receptor 8	Protein Coding	46	GC07M126438	1.11836	https://www.genecards.org/cgi-bin/carddisp.pl?gene=GRM8
GRM7	Glutamate Metabotropic Receptor 7	Protein Coding	46	GC03P006770	1.11836	https://www.genecards.org/cgi-bin/carddisp.pl?gene=GRM7
IRS1	Insulin Receptor Substrate 1	Protein Coding	46	GC02M226731	1.11836	https://www.genecards.org/cgi-bin/carddisp.pl?gene=IRS1
MAPK12	Mitogen-Activated Protein Kinase 12	Protein Coding	46	GC22M055226	1.11836	https://www.genecards.org/cgi-bin/carddisp.pl?gene=MAPK12
TCF7L2	Transcription Factor 7 Like 2	Protein Coding	46	GC10P112950	1.11836	https://www.genecards.org/cgi-bin/carddisp.pl?gene=TCF7L2
AVPR1A	Arginine Vasopressin Receptor 1A	Protein Coding	46	GC12M063142	1.11836	https://www.genecards.org/cgi-bin/carddisp.pl?gene=AVPR1A
CARD11	Caspase Recruitment Domain Family Member 11	Protein Coding	46	GC07M002906	1.11836	https://www.genecards.org/cgi-bin/carddisp.pl?gene=CARD11
BMP2	Bone Morphogenetic Protein 2	Protein Coding	46	GC20P006767	1.11836	https://www.genecards.org/cgi-bin/carddisp.pl?gene=BMP2
GPX4	Glutathione Peroxidase 4	Protein Coding	46	GC19P001103	1.11836	https://www.genecards.org/cgi-bin/carddisp.pl?gene=GPX4
MELK	Maternal Embryonic Leucine Zipper Kinase	Protein Coding	46	GC09P036572	1.11836	https://www.genecards.org/cgi-bin/carddisp.pl?gene=MELK
RFC1	Replication Factor C Subunit 1	Protein Coding	46	GC04M039291	1.11836	https://www.genecards.org/cgi-bin/carddisp.pl?gene=RFC1
XDH	Xanthine Dehydrogenase	Protein Coding	46	GC02M031334	1.11836	https://www.genecards.org/cgi-bin/carddisp.pl?gene=XDH
GP9	Glycoprotein IX Platelet	Protein Coding	45	GC03P133378	1.11836	https://www.genecards.org/cgi-bin/carddisp.pl?gene=GP9
HRH4	Histamine Receptor H4	Protein Coding	45	GC18P024460	1.11836	https://www.genecards.org/cgi-bin/carddisp.pl?gene=HRH4
UGDH	UDP-Glucose 6-Dehydrogenase	Protein Coding	45	GC04M039502	1.11836	https://www.genecards.org/cgi-bin/carddisp.pl?gene=UGDH
SALL1	Spalt Like Transcription Factor 1	Protein Coding	45	GC16M051135	1.11836	https://www.genecards.org/cgi-bin/carddisp.pl?gene=SALL1
SOX5	SRY-Box Transcription Factor 5	Protein Coding	45	GC12M023529	1.11836	https://www.genecards.org/cgi-bin/carddisp.pl?gene=SOX5
TMPO	Thymopoietin	Protein Coding	45	GC12P098515	1.11836	https://www.genecards.org/cgi-bin/carddisp.pl?gene=TMPO
CCR3	C-C Motif Chemokine Receptor 3	Protein Coding	45	GC03P046276	1.11836	https://www.genecards.org/cgi-bin/carddisp.pl?gene=CCR3
PSMA6	Proteasome 20S Subunit Alpha 6	Protein Coding	45	GC14P035278	1.11836	https://www.genecards.org/cgi-bin/carddisp.pl?gene=PSMA6
KDM4B	Lysine Demethylase 4B	Protein Coding	45	GC19P004969	1.11836	https://www.genecards.org/cgi-bin/carddisp.pl?gene=KDM4B
KISS1R	KISS1 Receptor	Protein Coding	44	GC19P002167	1.11836	https://www.genecards.org/cgi-bin/carddisp.pl?gene=KISS1R
NFASC	Neurofascin	Protein Coding	44	GC01P204828	1.11836	https://www.genecards.org/cgi-bin/carddisp.pl?gene=NFASC
NCOR2	Nuclear Receptor Corepressor 2	Protein Coding	44	GC12M124324	1.11836	https://www.genecards.org/cgi-bin/carddisp.pl?gene=NCOR2
EYA1	EYA Transcriptional Coactivator And Phosphatase 1	Protein Coding	44	GC08M071210	1.11836	https://www.genecards.org/cgi-bin/carddisp.pl?gene=EYA1
PAK6	P21 (RAC1) Activated Kinase 6	Protein Coding	44	GC15P040217	1.11836	https://www.genecards.org/cgi-bin/carddisp.pl?gene=PAK6
S1PR2	Sphingosine-1-Phosphate Receptor 2	Protein Coding	44	GC19M010223	1.11836	https://www.genecards.org/cgi-bin/carddisp.pl?gene=S1PR2
SI	Sucrase-Isomaltase	Protein Coding	44	GC03M164978	1.11836	https://www.genecards.org/cgi-bin/carddisp.pl?gene=SI
TBL1XR1	TBL1X Receptor 1	Protein Coding	44	GC03M177019	1.11836	https://www.genecards.org/cgi-bin/carddisp.pl?gene=TBL1XR1
CHST3	Carbohydrate Sulfotransferase 3	Protein Coding	44	GC10P071964	1.11836	https://www.genecards.org/cgi-bin/carddisp.pl?gene=CHST3
CCR2	C-C Motif Chemokine Receptor 2	Protein Coding	44	GC03P046356	1.11836	https://www.genecards.org/cgi-bin/carddisp.pl?gene=CCR2
CHKB	Choline Kinase Beta	Protein Coding	44	GC22M050578	1.11836	https://www.genecards.org/cgi-bin/carddisp.pl?gene=CHKB
ACSL1	Acyl-CoA Synthetase Long Chain Family Member 1	Protein Coding	44	GC04M184755	1.11836	https://www.genecards.org/cgi-bin/carddisp.pl?gene=ACSL1
MAGI2	Membrane Associated Guanylate Kinase, WW And PDZ Domain Containing 2	Protein Coding	44	GC07M078017	1.11836	https://www.genecards.org/cgi-bin/carddisp.pl?gene=MAGI2
MBP	Myelin Basic Protein	Protein Coding	44	GC18M076978	1.11836	https://www.genecards.org/cgi-bin/carddisp.pl?gene=MBP
RPL18	Ribosomal Protein L18	Protein Coding	44	GC19M048615	1.11836	https://www.genecards.org/cgi-bin/carddisp.pl?gene=RPL18
ROBO1	Roundabout Guidance Receptor 1	Protein Coding	44	GC03M078597	1.11836	https://www.genecards.org/cgi-bin/carddisp.pl?gene=ROBO1
PLCE1	Phospholipase C Epsilon 1	Protein Coding	44	GC10P093993	1.11836	https://www.genecards.org/cgi-bin/carddisp.pl?gene=PLCE1
LAMP2	Lysosomal Associated Membrane Protein 2	Protein Coding	43	GC0XM120426	1.11836	https://www.genecards.org/cgi-bin/carddisp.pl?gene=LAMP2
GFPT2	Glutamine-Fructose-6-Phosphate Transaminase 2	Protein Coding	43	GC05M180300	1.11836	https://www.genecards.org/cgi-bin/carddisp.pl?gene=GFPT2
KAT6B	Lysine Acetyltransferase 6B	Protein Coding	43	GC10P074860	1.11836	https://www.genecards.org/cgi-bin/carddisp.pl?gene=KAT6B
IRF2	Interferon Regulatory Factor 2	Protein Coding	43	GC04M184387	1.11836	https://www.genecards.org/cgi-bin/carddisp.pl?gene=IRF2
SMOC2	SPARC Related Modular Calcium Binding 2	Protein Coding	43	GC06P168441	1.11836	https://www.genecards.org/cgi-bin/carddisp.pl?gene=SMOC2
CNDP1	Carnosine Dipeptidase 1	Protein Coding	43	GC18P074534	1.11836	https://www.genecards.org/cgi-bin/carddisp.pl?gene=CNDP1
MAP2	Microtubule Associated Protein 2	Protein Coding	43	GC02P209424	1.11836	https://www.genecards.org/cgi-bin/carddisp.pl?gene=MAP2
PROK2	Prokineticin 2	Protein Coding	43	GC03M071771	1.11836	https://www.genecards.org/cgi-bin/carddisp.pl?gene=PROK2
NBEAL2	Neurobeachin Like 2	Protein Coding	42	GC03P046979	1.11836	https://www.genecards.org/cgi-bin/carddisp.pl?gene=NBEAL2
HDAC10	Histone Deacetylase 10	Protein Coding	42	GC22M050245	1.11836	https://www.genecards.org/cgi-bin/carddisp.pl?gene=HDAC10
ITGA9	Integrin Subunit Alpha 9	Protein Coding	42	GC03P037468	1.11836	https://www.genecards.org/cgi-bin/carddisp.pl?gene=ITGA9
IL1RAPL1	Interleukin 1 Receptor Accessory Protein Like 1	Protein Coding	42	GC0XP028605	1.11836	https://www.genecards.org/cgi-bin/carddisp.pl?gene=IL1RAPL1
MTNR1A	Melatonin Receptor 1A	Protein Coding	42	GC04M186533	1.11836	https://www.genecards.org/cgi-bin/carddisp.pl?gene=MTNR1A
ADAMTSL1	ADAMTS Like 1	Protein Coding	42	GC09P017906	1.11836	https://www.genecards.org/cgi-bin/carddisp.pl?gene=ADAMTSL1
BRDT	Bromodomain Testis Associated	Protein Coding	42	GC01P091949	1.11836	https://www.genecards.org/cgi-bin/carddisp.pl?gene=BRDT
POLK	DNA Polymerase Kappa	Protein Coding	42	GC05P075511	1.11836	https://www.genecards.org/cgi-bin/carddisp.pl?gene=POLK
RPL7A	Ribosomal Protein L7a	Protein Coding	42	GC09P133348	1.11836	https://www.genecards.org/cgi-bin/carddisp.pl?gene=RPL7A
SH3GL2	SH3 Domain Containing GRB2 Like 2, Endophilin A1	Protein Coding	42	GC09P017569	1.11836	https://www.genecards.org/cgi-bin/carddisp.pl?gene=SH3GL2
SHANK2	SH3 And Multiple Ankyrin Repeat Domains 2	Protein Coding	42	GC11M070467	1.11836	https://www.genecards.org/cgi-bin/carddisp.pl?gene=SHANK2
SH3GL1	SH3 Domain Containing GRB2 Like 1, Endophilin A2	Protein Coding	42	GC19M004360	1.11836	https://www.genecards.org/cgi-bin/carddisp.pl?gene=SH3GL1
TMPRSS15	Transmembrane Serine Protease 15	Protein Coding	42	GC21M018269	1.11836	https://www.genecards.org/cgi-bin/carddisp.pl?gene=TMPRSS15
SKP1	S-Phase Kinase Associated Protein 1	Protein Coding	42	GC05M134148	1.11836	https://www.genecards.org/cgi-bin/carddisp.pl?gene=SKP1
SLC30A10	Solute Carrier Family 30 Member 10	Protein Coding	42	GC01M219685	1.11836	https://www.genecards.org/cgi-bin/carddisp.pl?gene=SLC30A10
SRD5A2	Steroid 5 Alpha-Reductase 2	Protein Coding	42	GC02M031522	1.11836	https://www.genecards.org/cgi-bin/carddisp.pl?gene=SRD5A2
CDH4	Cadherin 4	Protein Coding	42	GC20P061252	1.11836	https://www.genecards.org/cgi-bin/carddisp.pl?gene=CDH4
DPP9	Dipeptidyl Peptidase 9	Protein Coding	42	GC19M004675	1.11836	https://www.genecards.org/cgi-bin/carddisp.pl?gene=DPP9
DAGLA	Diacylglycerol Lipase Alpha	Protein Coding	42	GC11P061680	1.11836	https://www.genecards.org/cgi-bin/carddisp.pl?gene=DAGLA
DAB1	DAB Adaptor Protein 1	Protein Coding	42	GC01M056994	1.11836	https://www.genecards.org/cgi-bin/carddisp.pl?gene=DAB1
ICAM3	Intercellular Adhesion Molecule 3	Protein Coding	42	GC19M010388	1.11836	https://www.genecards.org/cgi-bin/carddisp.pl?gene=ICAM3
MLC1	Modulator Of VRAC Current 1	Protein Coding	42	GC22M050059	1.11836	https://www.genecards.org/cgi-bin/carddisp.pl?gene=MLC1
NUP107	Nucleoporin 107	Protein Coding	42	GC12P068686	1.11836	https://www.genecards.org/cgi-bin/carddisp.pl?gene=NUP107
KLF15	Kruppel Like Factor 15	Protein Coding	41	GC03M126293	1.11836	https://www.genecards.org/cgi-bin/carddisp.pl?gene=KLF15
HIP1	Huntingtin Interacting Protein 1	Protein Coding	41	GC07M075533	1.11836	https://www.genecards.org/cgi-bin/carddisp.pl?gene=HIP1
HPSE2	Heparanase 2 (Inactive)	Protein Coding	41	GC10M098457	1.11836	https://www.genecards.org/cgi-bin/carddisp.pl?gene=HPSE2
HOMER1	Homer Scaffold Protein 1	Protein Coding	41	GC05M079372	1.11836	https://www.genecards.org/cgi-bin/carddisp.pl?gene=HOMER1
GPM6A	Glycoprotein M6A	Protein Coding	41	GC04M175632	1.11836	https://www.genecards.org/cgi-bin/carddisp.pl?gene=GPM6A
IQGAP2	IQ Motif Containing GTPase Activating Protein 2	Protein Coding	41	GC05P076403	1.11836	https://www.genecards.org/cgi-bin/carddisp.pl?gene=IQGAP2
GNA12	G Protein Subunit Alpha 12	Protein Coding	41	GC07M002728	1.11836	https://www.genecards.org/cgi-bin/carddisp.pl?gene=GNA12
MYT1L	Myelin Transcription Factor 1 Like	Protein Coding	41	GC02M001789	1.11836	https://www.genecards.org/cgi-bin/carddisp.pl?gene=MYT1L
RPL9	Ribosomal Protein L9	Protein Coding	41	GC04M039452	1.11836	https://www.genecards.org/cgi-bin/carddisp.pl?gene=RPL9
ADD2	Adducin 2	Protein Coding	41	GC02M070626	1.11836	https://www.genecards.org/cgi-bin/carddisp.pl?gene=ADD2
AS3MT	Arsenite Methyltransferase	Protein Coding	41	GC10P102869	1.11836	https://www.genecards.org/cgi-bin/carddisp.pl?gene=AS3MT
ASRGL1	Asparaginase And Isoaspartyl Peptidase 1	Protein Coding	41	GC11P062337	1.11836	https://www.genecards.org/cgi-bin/carddisp.pl?gene=ASRGL1
BHMT	Betaine--Homocysteine S-Methyltransferase	Protein Coding	41	GC05P079111	1.11836	https://www.genecards.org/cgi-bin/carddisp.pl?gene=BHMT
LRP1B	LDL Receptor Related Protein 1B	Protein Coding	41	GC02M140231	1.11836	https://www.genecards.org/cgi-bin/carddisp.pl?gene=LRP1B
MARCO	Macrophage Receptor With Collagenous Structure	Protein Coding	41	GC02P118942	1.11836	https://www.genecards.org/cgi-bin/carddisp.pl?gene=MARCO
MBD4	Methyl-CpG Binding Domain 4, DNA Glycosylase	Protein Coding	41	GC03M129430	1.11836	https://www.genecards.org/cgi-bin/carddisp.pl?gene=MBD4
PTP4A3	Protein Tyrosine Phosphatase 4A3	Protein Coding	41	GC08P141391	1.11836	https://www.genecards.org/cgi-bin/carddisp.pl?gene=PTP4A3
PTPRE	Protein Tyrosine Phosphatase Receptor Type E	Protein Coding	41	GC10P127907	1.11836	https://www.genecards.org/cgi-bin/carddisp.pl?gene=PTPRE
NTM	Neurotrimin	Protein Coding	41	GC11P131370	1.11836	https://www.genecards.org/cgi-bin/carddisp.pl?gene=NTM
KDM4A	Lysine Demethylase 4A	Protein Coding	41	GC01P043650	1.11836	https://www.genecards.org/cgi-bin/carddisp.pl?gene=KDM4A
MYH4	Myosin Heavy Chain 4	Protein Coding	40	GC17M010443	1.11836	https://www.genecards.org/cgi-bin/carddisp.pl?gene=MYH4
FREM2	FRAS1 Related Extracellular Matrix 2	Protein Coding	40	GC13P038687	1.11836	https://www.genecards.org/cgi-bin/carddisp.pl?gene=FREM2
GALNT13	Polypeptide N-Acetylgalactosaminyltransferase 13	Protein Coding	40	GC02P153871	1.11836	https://www.genecards.org/cgi-bin/carddisp.pl?gene=GALNT13
GRIN3B	Glutamate Ionotropic Receptor NMDA Type Subunit 3B	Protein Coding	40	GC19P001000	1.11836	https://www.genecards.org/cgi-bin/carddisp.pl?gene=GRIN3B
CD93	CD93 Molecule	Protein Coding	40	GC20M023079	1.11836	https://www.genecards.org/cgi-bin/carddisp.pl?gene=CD93
MTA2	Metastasis Associated 1 Family Member 2	Protein Coding	40	GC11M084550	1.11836	https://www.genecards.org/cgi-bin/carddisp.pl?gene=MTA2
MUC2	Mucin 2, Oligomeric Mucus/Gel-Forming	Protein Coding	40	GC11P001074	1.11836	https://www.genecards.org/cgi-bin/carddisp.pl?gene=MUC2
RPS15	Ribosomal Protein S15	Protein Coding	40	GC19P001438	1.11836	https://www.genecards.org/cgi-bin/carddisp.pl?gene=RPS15
STK26	Serine/Threonine Kinase 26	Protein Coding	40	GC0XP132023	1.11836	https://www.genecards.org/cgi-bin/carddisp.pl?gene=STK26
TUBGCP6	Tubulin Gamma Complex Associated Protein 6	Protein Coding	40	GC22M050217	1.11836	https://www.genecards.org/cgi-bin/carddisp.pl?gene=TUBGCP6
RYBP	RING1 And YY1 Binding Protein	Protein Coding	40	GC03M072371	1.11836	https://www.genecards.org/cgi-bin/carddisp.pl?gene=RYBP
ANO3	Anoctamin 3	Protein Coding	40	GC11P026188	1.11836	https://www.genecards.org/cgi-bin/carddisp.pl?gene=ANO3
ACYP2	Acylphosphatase 2	Protein Coding	40	GC02P053970	1.11836	https://www.genecards.org/cgi-bin/carddisp.pl?gene=ACYP2
EFNA2	Ephrin A2	Protein Coding	40	GC19P002216	1.11836	https://www.genecards.org/cgi-bin/carddisp.pl?gene=EFNA2
EDAR	Ectodysplasin A Receptor	Protein Coding	40	GC02M108894	1.11836	https://www.genecards.org/cgi-bin/carddisp.pl?gene=EDAR
CYTH2	Cytohesin 2	Protein Coding	40	GC19P052236	1.11836	https://www.genecards.org/cgi-bin/carddisp.pl?gene=CYTH2
BRD1	Bromodomain Containing 1	Protein Coding	40	GC22M049773	1.11836	https://www.genecards.org/cgi-bin/carddisp.pl?gene=BRD1
ICAM5	Intercellular Adhesion Molecule 5	Protein Coding	40	GC19P010289	1.11836	https://www.genecards.org/cgi-bin/carddisp.pl?gene=ICAM5
CYP4F11	Cytochrome P450 Family 4 Subfamily F Member 11	Protein Coding	40	GC19M015912	1.11836	https://www.genecards.org/cgi-bin/carddisp.pl?gene=CYP4F11
MBD2	Methyl-CpG Binding Domain Protein 2	Protein Coding	40	GC18M054151	1.11836	https://www.genecards.org/cgi-bin/carddisp.pl?gene=MBD2
MED25	Mediator Complex Subunit 25	Protein Coding	40	GC19P052352	1.11836	https://www.genecards.org/cgi-bin/carddisp.pl?gene=MED25
RBM10	RNA Binding Motif Protein 10	Protein Coding	40	GC0XP047418	1.11836	https://www.genecards.org/cgi-bin/carddisp.pl?gene=RBM10
RFX3	Regulatory Factor X3	Protein Coding	40	GC09M003214	1.11836	https://www.genecards.org/cgi-bin/carddisp.pl?gene=RFX3
PPP2R5E	Protein Phosphatase 2 Regulatory Subunit B'Epsilon	Protein Coding	40	GC14M063371	1.11836	https://www.genecards.org/cgi-bin/carddisp.pl?gene=PPP2R5E
DPYSL3	Dihydropyrimidinase Like 3	Protein Coding	40	GC05M147390	1.11836	https://www.genecards.org/cgi-bin/carddisp.pl?gene=DPYSL3
SCUBE2	Signal Peptide, CUB Domain And EGF Like Domain Containing 2	Protein Coding	40	GC11M009019	1.11836	https://www.genecards.org/cgi-bin/carddisp.pl?gene=SCUBE2
VPS13B	Vacuolar Protein Sorting 13 Homolog B	Protein Coding	40	GC08P099011	1.11836	https://www.genecards.org/cgi-bin/carddisp.pl?gene=VPS13B
ZNF423	Zinc Finger Protein 423	Protein Coding	40	GC16M049487	1.11836	https://www.genecards.org/cgi-bin/carddisp.pl?gene=ZNF423
NELL2	Neural EGFL Like 2	Protein Coding	39	GC12M044509	1.11836	https://www.genecards.org/cgi-bin/carddisp.pl?gene=NELL2
FRMD7	FERM Domain Containing 7	Protein Coding	39	GC0XM132077	1.11836	https://www.genecards.org/cgi-bin/carddisp.pl?gene=FRMD7
GAS7	Growth Arrest Specific 7	Protein Coding	39	GC17M009910	1.11836	https://www.genecards.org/cgi-bin/carddisp.pl?gene=GAS7
AADAT	Aminoadipate Aminotransferase	Protein Coding	39	GC04M170060	1.11836	https://www.genecards.org/cgi-bin/carddisp.pl?gene=AADAT
PPP2R3C	Protein Phosphatase 2 Regulatory Subunit B''Gamma	Protein Coding	39	GC14M035085	1.11836	https://www.genecards.org/cgi-bin/carddisp.pl?gene=PPP2R3C
PTPRR	Protein Tyrosine Phosphatase Receptor Type R	Protein Coding	39	GC12M070638	1.11836	https://www.genecards.org/cgi-bin/carddisp.pl?gene=PTPRR
RPS11	Ribosomal Protein S11	Protein Coding	39	GC19P049496	1.11836	https://www.genecards.org/cgi-bin/carddisp.pl?gene=RPS11
SV2C	Synaptic Vesicle Glycoprotein 2C	Protein Coding	39	GC05P075847	1.11836	https://www.genecards.org/cgi-bin/carddisp.pl?gene=SV2C
ARID3A	AT-Rich Interaction Domain 3A	Protein Coding	39	GC19P002168	1.11836	https://www.genecards.org/cgi-bin/carddisp.pl?gene=ARID3A
ASIC2	Acid Sensing Ion Channel Subunit 2	Protein Coding	39	GC17M033013	1.11836	https://www.genecards.org/cgi-bin/carddisp.pl?gene=ASIC2
DYNLRB2	Dynein Light Chain Roadblock-Type 2	Protein Coding	39	GC16P080540	1.11836	https://www.genecards.org/cgi-bin/carddisp.pl?gene=DYNLRB2
CSMD1	CUB And Sushi Multiple Domains 1	Protein Coding	39	GC08M002953	1.11836	https://www.genecards.org/cgi-bin/carddisp.pl?gene=CSMD1
LMO3	LIM Domain Only 3	Protein Coding	39	GC12M016548	1.11836	https://www.genecards.org/cgi-bin/carddisp.pl?gene=LMO3
PRMT6	Protein Arginine Methyltransferase 6	Protein Coding	39	GC01P107056	1.11836	https://www.genecards.org/cgi-bin/carddisp.pl?gene=PRMT6
COX6C	Cytochrome C Oxidase Subunit 6C	Protein Coding	39	GC08M099899	1.11836	https://www.genecards.org/cgi-bin/carddisp.pl?gene=COX6C
UXS1	UDP-Glucuronate Decarboxylase 1	Protein Coding	39	GC02M106094	1.11836	https://www.genecards.org/cgi-bin/carddisp.pl?gene=UXS1
UNC5D	Unc-5 Netrin Receptor D	Protein Coding	39	GC08P035235	1.11836	https://www.genecards.org/cgi-bin/carddisp.pl?gene=UNC5D
NAPB	NSF Attachment Protein Beta	Protein Coding	38	GC20M023374	1.11836	https://www.genecards.org/cgi-bin/carddisp.pl?gene=NAPB
MYOM2	Myomesin 2	Protein Coding	38	GC08P002045	1.11836	https://www.genecards.org/cgi-bin/carddisp.pl?gene=MYOM2
NDST4	N-Deacetylase And N-Sulfotransferase 4	Protein Coding	38	GC04M114827	1.11836	https://www.genecards.org/cgi-bin/carddisp.pl?gene=NDST4
FAM13A	Family With Sequence Similarity 13 Member A	Protein Coding	38	GC04M088725	1.11836	https://www.genecards.org/cgi-bin/carddisp.pl?gene=FAM13A
GOLPH3	Golgi Phosphoprotein 3	Protein Coding	38	GC05M032124	1.11836	https://www.genecards.org/cgi-bin/carddisp.pl?gene=GOLPH3
IQCE	IQ Motif Containing E	Protein Coding	38	GC07P002558	1.11836	https://www.genecards.org/cgi-bin/carddisp.pl?gene=IQCE
MYRIP	Myosin VIIA And Rab Interacting Protein	Protein Coding	38	GC03P039826	1.11836	https://www.genecards.org/cgi-bin/carddisp.pl?gene=MYRIP
GTF2H3	General Transcription Factor IIH Subunit 3	Protein Coding	38	GC12P123633	1.11836	https://www.genecards.org/cgi-bin/carddisp.pl?gene=GTF2H3
GLIS3	GLIS Family Zinc Finger 3	Protein Coding	38	GC09M003816	1.11836	https://www.genecards.org/cgi-bin/carddisp.pl?gene=GLIS3
PDZD2	PDZ Domain Containing 2	Protein Coding	38	GC05P031639	1.11836	https://www.genecards.org/cgi-bin/carddisp.pl?gene=PDZD2
RCVRN	Recoverin	Protein Coding	38	GC17M009896	1.11836	https://www.genecards.org/cgi-bin/carddisp.pl?gene=RCVRN
SETD1B	SET Domain Containing 1B, Histone Lysine Methyltransferase	Protein Coding	38	GC12P125520	1.11836	https://www.genecards.org/cgi-bin/carddisp.pl?gene=SETD1B
TCTN2	Tectonic Family Member 2	Protein Coding	38	GC12P123671	1.11836	https://www.genecards.org/cgi-bin/carddisp.pl?gene=TCTN2
TRIM44	Tripartite Motif Containing 44	Protein Coding	38	GC11P035684	1.11836	https://www.genecards.org/cgi-bin/carddisp.pl?gene=TRIM44
ST18	ST18 C2H2C-Type Zinc Finger Transcription Factor	Protein Coding	38	GC08M052110	1.11836	https://www.genecards.org/cgi-bin/carddisp.pl?gene=ST18
SPOCK2	SPARC (Osteonectin), Cwcv And Kazal Like Domains Proteoglycan 2	Protein Coding	38	GC10M072059	1.11836	https://www.genecards.org/cgi-bin/carddisp.pl?gene=SPOCK2
CCRL2	C-C Motif Chemokine Receptor Like 2	Protein Coding	38	GC03P046407	1.11836	https://www.genecards.org/cgi-bin/carddisp.pl?gene=CCRL2
ENPP6	Ectonucleotide Pyrophosphatase/Phosphodiesterase 6	Protein Coding	38	GC04M184088	1.11836	https://www.genecards.org/cgi-bin/carddisp.pl?gene=ENPP6
DLGAP2	DLG Associated Protein 2	Protein Coding	38	GC08P000739	1.11836	https://www.genecards.org/cgi-bin/carddisp.pl?gene=DLGAP2
BCL2L14	BCL2 Like 14	Protein Coding	38	GC12P012049	1.11836	https://www.genecards.org/cgi-bin/carddisp.pl?gene=BCL2L14
IMMP2L	Inner Mitochondrial Membrane Peptidase Subunit 2	Protein Coding	38	GC07M110663	1.11836	https://www.genecards.org/cgi-bin/carddisp.pl?gene=IMMP2L
RBFOX1	RNA Binding Fox-1 Homolog 1	Protein Coding	38	GC16P009999	1.11836	https://www.genecards.org/cgi-bin/carddisp.pl?gene=RBFOX1
PLCL2	Phospholipase C Like 2	Protein Coding	38	GC03P016804	1.11836	https://www.genecards.org/cgi-bin/carddisp.pl?gene=PLCL2
NAALADL2	N-Acetylated Alpha-Linked Acidic Dipeptidase Like 2	Protein Coding	37	GC03P174438	1.11836	https://www.genecards.org/cgi-bin/carddisp.pl?gene=NAALADL2
MYO1F	Myosin IF	Protein Coding	37	GC19M008520	1.11836	https://www.genecards.org/cgi-bin/carddisp.pl?gene=MYO1F
GATB	Glutamyl-TRNA Amidotransferase Subunit B	Protein Coding	37	GC04M151670	1.11836	https://www.genecards.org/cgi-bin/carddisp.pl?gene=GATB
FAM126A	Family With Sequence Similarity 126 Member A	Protein Coding	37	GC07M022889	1.11836	https://www.genecards.org/cgi-bin/carddisp.pl?gene=FAM126A
FAM177A1	Family With Sequence Similarity 177 Member A1	Protein Coding	37	GC14P035044	1.11836	https://www.genecards.org/cgi-bin/carddisp.pl?gene=FAM177A1
GUCY2F	Guanylate Cyclase 2F, Retinal	Protein Coding	37	GC0XM109372	1.11836	https://www.genecards.org/cgi-bin/carddisp.pl?gene=GUCY2F
NFKBIZ	NFKB Inhibitor Zeta	Protein Coding	37	GC03P101827	1.11836	https://www.genecards.org/cgi-bin/carddisp.pl?gene=NFKBIZ
NSUN3	NOP2/Sun RNA Methyltransferase 3	Protein Coding	37	GC03P094062	1.11836	https://www.genecards.org/cgi-bin/carddisp.pl?gene=NSUN3
POU2AF1	POU Class 2 Homeobox Associating Factor 1	Protein Coding	37	GC11M111352	1.11836	https://www.genecards.org/cgi-bin/carddisp.pl?gene=POU2AF1
RRAGD	Ras Related GTP Binding D	Protein Coding	37	GC06M089364	1.11836	https://www.genecards.org/cgi-bin/carddisp.pl?gene=RRAGD
RHOF	Ras Homolog Family Member F, Filopodia Associated	Protein Coding	37	GC12M121777	1.11836	https://www.genecards.org/cgi-bin/carddisp.pl?gene=RHOF
SH3BGRL	SH3 Domain Binding Glutamate Rich Protein Like	Protein Coding	37	GC0XP081201	1.11836	https://www.genecards.org/cgi-bin/carddisp.pl?gene=SH3BGRL
SDK1	Sidekick Cell Adhesion Molecule 1	Protein Coding	37	GC07P003307	1.11836	https://www.genecards.org/cgi-bin/carddisp.pl?gene=SDK1
ANKRD6	Ankyrin Repeat Domain 6	Protein Coding	37	GC06P089433	1.11836	https://www.genecards.org/cgi-bin/carddisp.pl?gene=ANKRD6
ALG12	ALG12 Alpha-1,6-Mannosyltransferase	Protein Coding	37	GC22M055211	1.11836	https://www.genecards.org/cgi-bin/carddisp.pl?gene=ALG12
CCL26	C-C Motif Chemokine Ligand 26	Protein Coding	37	GC07M075769	1.11836	https://www.genecards.org/cgi-bin/carddisp.pl?gene=CCL26
DKKL1	Dickkopf Like Acrosomal Protein 1	Protein Coding	37	GC19P049360	1.11836	https://www.genecards.org/cgi-bin/carddisp.pl?gene=DKKL1
CIRBP	Cold Inducible RNA Binding Protein	Protein Coding	37	GC19P001259	1.11836	https://www.genecards.org/cgi-bin/carddisp.pl?gene=CIRBP
CLYBL	Citramalyl-CoA Lyase	Protein Coding	37	GC13P099606	1.11836	https://www.genecards.org/cgi-bin/carddisp.pl?gene=CLYBL
BTG4	BTG Anti-Proliferation Factor 4	Protein Coding	37	GC11M111385	1.11836	https://www.genecards.org/cgi-bin/carddisp.pl?gene=BTG4
APBA3	Amyloid Beta Precursor Protein Binding Family A Member 3	Protein Coding	37	GC19M003750	1.11836	https://www.genecards.org/cgi-bin/carddisp.pl?gene=APBA3
AHNAK	AHNAK Nucleoprotein	Protein Coding	37	GC11M084537	1.11836	https://www.genecards.org/cgi-bin/carddisp.pl?gene=AHNAK
AP3M1	Adaptor Related Protein Complex 3 Subunit Mu 1	Protein Coding	37	GC10M074120	1.11836	https://www.genecards.org/cgi-bin/carddisp.pl?gene=AP3M1
PTOV1	PTOV1 Extended AT-Hook Containing Adaptor Protein	Protein Coding	37	GC19P052357	1.11836	https://www.genecards.org/cgi-bin/carddisp.pl?gene=PTOV1
RAB11FIP4	RAB11 Family Interacting Protein 4	Protein Coding	37	GC17P031391	1.11836	https://www.genecards.org/cgi-bin/carddisp.pl?gene=RAB11FIP4
RASIP1	Ras Interacting Protein 1	Protein Coding	37	GC19M048720	1.11836	https://www.genecards.org/cgi-bin/carddisp.pl?gene=RASIP1
PPM1H	Protein Phosphatase, Mg2+/Mn2+ Dependent 1H	Protein Coding	37	GC12M062643	1.11836	https://www.genecards.org/cgi-bin/carddisp.pl?gene=PPM1H
ARL4A	ADP Ribosylation Factor Like GTPase 4A	Protein Coding	37	GC07P012712	1.11836	https://www.genecards.org/cgi-bin/carddisp.pl?gene=ARL4A
USP26	Ubiquitin Specific Peptidase 26	Protein Coding	37	GC0XM133024	1.11836	https://www.genecards.org/cgi-bin/carddisp.pl?gene=USP26
ZNF699	Zinc Finger Protein 699	Protein Coding	37	GC19M009294	1.11836	https://www.genecards.org/cgi-bin/carddisp.pl?gene=ZNF699
WDR19	WD Repeat Domain 19	Protein Coding	37	GC04P039184	1.11836	https://www.genecards.org/cgi-bin/carddisp.pl?gene=WDR19
NEU4	Neuraminidase 4	Protein Coding	36	GC02P241808	1.11836	https://www.genecards.org/cgi-bin/carddisp.pl?gene=NEU4
EAPP	E2F Associated Phosphoprotein	Protein Coding	36	GC14M034516	1.11836	https://www.genecards.org/cgi-bin/carddisp.pl?gene=EAPP
EMP1	Epithelial Membrane Protein 1	Protein Coding	36	GC12P013196	1.11836	https://www.genecards.org/cgi-bin/carddisp.pl?gene=EMP1
HSD17B14	Hydroxysteroid 17-Beta Dehydrogenase 14	Protein Coding	36	GC19M048813	1.11836	https://www.genecards.org/cgi-bin/carddisp.pl?gene=HSD17B14
HS3ST4	Heparan Sulfate-Glucosamine 3-Sulfotransferase 4	Protein Coding	36	GC16P027636	1.11836	https://www.genecards.org/cgi-bin/carddisp.pl?gene=HS3ST4
JMY	Junction Mediating And Regulatory Protein, P53 Cofactor	Protein Coding	36	GC05P079236	1.11836	https://www.genecards.org/cgi-bin/carddisp.pl?gene=JMY
KBTBD8	Kelch Repeat And BTB Domain Containing 8	Protein Coding	36	GC03P066998	1.11836	https://www.genecards.org/cgi-bin/carddisp.pl?gene=KBTBD8
NEURL1	Neuralized E3 Ubiquitin Protein Ligase 1	Protein Coding	36	GC10P103493	1.11836	https://www.genecards.org/cgi-bin/carddisp.pl?gene=NEURL1
GZF1	GDNF Inducible Zinc Finger Protein 1	Protein Coding	36	GC20P023361	1.11836	https://www.genecards.org/cgi-bin/carddisp.pl?gene=GZF1
NXT1	Nuclear Transport Factor 2 Like Export Factor 1	Protein Coding	36	GC20P023350	1.11836	https://www.genecards.org/cgi-bin/carddisp.pl?gene=NXT1
RBMS3	RNA Binding Motif Single Stranded Interacting Protein 3	Protein Coding	36	GC03P028575	1.11836	https://www.genecards.org/cgi-bin/carddisp.pl?gene=RBMS3
RNF182	Ring Finger Protein 182	Protein Coding	36	GC06P013924	1.11836	https://www.genecards.org/cgi-bin/carddisp.pl?gene=RNF182
SURF2	Surfeit 2	Protein Coding	36	GC09P133980	1.11836	https://www.genecards.org/cgi-bin/carddisp.pl?gene=SURF2
TAF5	TATA-Box Binding Protein Associated Factor 5	Protein Coding	36	GC10P103368	1.11836	https://www.genecards.org/cgi-bin/carddisp.pl?gene=TAF5
STK32A	Serine/Threonine Kinase 32A	Protein Coding	36	GC05P147234	1.11836	https://www.genecards.org/cgi-bin/carddisp.pl?gene=STK32A
TMTC1	Transmembrane O-Mannosyltransferase Targeting Cadherins 1	Protein Coding	36	GC12M029500	1.11836	https://www.genecards.org/cgi-bin/carddisp.pl?gene=TMTC1
TOMM7	Translocase Of Outer Mitochondrial Membrane 7	Protein Coding	36	GC07M022816	1.11836	https://www.genecards.org/cgi-bin/carddisp.pl?gene=TOMM7
SCGB2A1	Secretoglobin Family 2A Member 1	Protein Coding	36	GC11P062227	1.11836	https://www.genecards.org/cgi-bin/carddisp.pl?gene=SCGB2A1
SNX19	Sorting Nexin 19	Protein Coding	36	GC11M130868	1.11836	https://www.genecards.org/cgi-bin/carddisp.pl?gene=SNX19
CHODL	Chondrolectin	Protein Coding	36	GC21P017819	1.11836	https://www.genecards.org/cgi-bin/carddisp.pl?gene=CHODL
ASB3	Ankyrin Repeat And SOCS Box Containing 3	Protein Coding	36	GC02M053532	1.11836	https://www.genecards.org/cgi-bin/carddisp.pl?gene=ASB3
ERI3	ERI1 Exoribonuclease Family Member 3	Protein Coding	36	GC01M044221	1.11836	https://www.genecards.org/cgi-bin/carddisp.pl?gene=ERI3
DBX2	Developing Brain Homeobox 2	Protein Coding	36	GC12M045014	1.11836	https://www.genecards.org/cgi-bin/carddisp.pl?gene=DBX2
CPQ	Carboxypeptidase Q	Protein Coding	36	GC08P096645	1.11836	https://www.genecards.org/cgi-bin/carddisp.pl?gene=CPQ
CHRAC1	Chromatin Accessibility Complex Subunit 1	Protein Coding	36	GC08P140511	1.11836	https://www.genecards.org/cgi-bin/carddisp.pl?gene=CHRAC1
ADGRL4	Adhesion G Protein-Coupled Receptor L4	Protein Coding	36	GC01M078889	1.11836	https://www.genecards.org/cgi-bin/carddisp.pl?gene=ADGRL4
ICAM4	Intercellular Adhesion Molecule 4 (Landsteiner-Wiener Blood Group)	Protein Coding	36	GC19P010286	1.11836	https://www.genecards.org/cgi-bin/carddisp.pl?gene=ICAM4
LRRC2	Leucine Rich Repeat Containing 2	Protein Coding	36	GC03M046515	1.11836	https://www.genecards.org/cgi-bin/carddisp.pl?gene=LRRC2
MAL	Mal, T Cell Differentiation Protein	Protein Coding	36	GC02P095025	1.11836	https://www.genecards.org/cgi-bin/carddisp.pl?gene=MAL
DDX55	DEAD-Box Helicase 55	Protein Coding	36	GC12P123602	1.11836	https://www.genecards.org/cgi-bin/carddisp.pl?gene=DDX55
MED22	Mediator Complex Subunit 22	Protein Coding	36	GC09M133338	1.11836	https://www.genecards.org/cgi-bin/carddisp.pl?gene=MED22
RAP2C	RAP2C, Member Of RAS Oncogene Family	Protein Coding	36	GC0XM132203	1.11836	https://www.genecards.org/cgi-bin/carddisp.pl?gene=RAP2C
PIEZO2	Piezo Type Mechanosensitive Ion Channel Component 2	Protein Coding	36	GC18M010670	1.11836	https://www.genecards.org/cgi-bin/carddisp.pl?gene=PIEZO2
UBAC1	UBA Domain Containing 1	Protein Coding	36	GC09M135932	1.11836	https://www.genecards.org/cgi-bin/carddisp.pl?gene=UBAC1
ZIC5	Zic Family Member 5	Protein Coding	36	GC13M099962	1.11836	https://www.genecards.org/cgi-bin/carddisp.pl?gene=ZIC5
NOC3L	NOC3 Like DNA Replication Regulator	Protein Coding	35	GC10M094333	1.11836	https://www.genecards.org/cgi-bin/carddisp.pl?gene=NOC3L
GBA3	Glucosylceramidase Beta 3 (Gene/Pseudogene)	Protein Coding	35	GC04P022694	1.11836	https://www.genecards.org/cgi-bin/carddisp.pl?gene=GBA3
INSC	INSC Spindle Orientation Adaptor Protein	Protein Coding	35	GC11P015127	1.11836	https://www.genecards.org/cgi-bin/carddisp.pl?gene=INSC
GPR20	G Protein-Coupled Receptor 20	Protein Coding	35	GC08M141356	1.11836	https://www.genecards.org/cgi-bin/carddisp.pl?gene=GPR20
RSAD1	Radical S-Adenosyl Methionine Domain Containing 1	Protein Coding	35	GC17P050478	1.11836	https://www.genecards.org/cgi-bin/carddisp.pl?gene=RSAD1
SH3D19	SH3 Domain Containing 19	Protein Coding	35	GC04M151102	1.11836	https://www.genecards.org/cgi-bin/carddisp.pl?gene=SH3D19
ALDH16A1	Aldehyde Dehydrogenase 16 Family Member A1	Protein Coding	35	GC19P049453	1.11836	https://www.genecards.org/cgi-bin/carddisp.pl?gene=ALDH16A1
CASD1	CAS1 Domain Containing 1	Protein Coding	35	GC07P094509	1.11836	https://www.genecards.org/cgi-bin/carddisp.pl?gene=CASD1
BRWD3	Bromodomain And WD Repeat Domain Containing 3	Protein Coding	35	GC0XM080669	1.11836	https://www.genecards.org/cgi-bin/carddisp.pl?gene=BRWD3
CABP1	Calcium Binding Protein 1	Protein Coding	35	GC12P120642	1.11836	https://www.genecards.org/cgi-bin/carddisp.pl?gene=CABP1
LUZP2	Leucine Zipper Protein 2	Protein Coding	35	GC11P024518	1.11836	https://www.genecards.org/cgi-bin/carddisp.pl?gene=LUZP2
MEX3D	Mex-3 RNA Binding Family Member D	Protein Coding	35	GC19M001554	1.11836	https://www.genecards.org/cgi-bin/carddisp.pl?gene=MEX3D
PLEKHA4	Pleckstrin Homology Domain Containing A4	Protein Coding	35	GC19M048837	1.11836	https://www.genecards.org/cgi-bin/carddisp.pl?gene=PLEKHA4
RFX4	Regulatory Factor X4	Protein Coding	35	GC12P106583	1.11836	https://www.genecards.org/cgi-bin/carddisp.pl?gene=RFX4
WIZ	WIZ Zinc Finger	Protein Coding	35	GC19M015419	1.11836	https://www.genecards.org/cgi-bin/carddisp.pl?gene=WIZ
XIRP2	Xin Actin Binding Repeat Containing 2	Protein Coding	35	GC02P166888	1.11836	https://www.genecards.org/cgi-bin/carddisp.pl?gene=XIRP2
ZNF496	Zinc Finger Protein 496	Protein Coding	35	GC01M247297	1.11836	https://www.genecards.org/cgi-bin/carddisp.pl?gene=ZNF496
NKAIN2	Sodium/Potassium Transporting ATPase Interacting 2	Protein Coding	34	GC06P123803	1.11836	https://www.genecards.org/cgi-bin/carddisp.pl?gene=NKAIN2
N4BP2	NEDD4 Binding Protein 2	Protein Coding	34	GC04P040058	1.11836	https://www.genecards.org/cgi-bin/carddisp.pl?gene=N4BP2
EML3	EMAP Like 3	Protein Coding	34	GC11M062602	1.11836	https://www.genecards.org/cgi-bin/carddisp.pl?gene=EML3
GALNTL6	Polypeptide N-Acetylgalactosaminyltransferase Like 6	Protein Coding	34	GC04P171813	1.11836	https://www.genecards.org/cgi-bin/carddisp.pl?gene=GALNTL6
KBTBD11	Kelch Repeat And BTB Domain Containing 11	Protein Coding	34	GC08P001970	1.11836	https://www.genecards.org/cgi-bin/carddisp.pl?gene=KBTBD11
POC5	POC5 Centriolar Protein	Protein Coding	34	GC05M075674	1.11836	https://www.genecards.org/cgi-bin/carddisp.pl?gene=POC5
RGS22	Regulator Of G Protein Signaling 22	Protein Coding	34	GC08M099960	1.11836	https://www.genecards.org/cgi-bin/carddisp.pl?gene=RGS22
TSPAN11	Tetraspanin 11	Protein Coding	34	GC12P030926	1.11836	https://www.genecards.org/cgi-bin/carddisp.pl?gene=TSPAN11
UNC80	Unc-80 Homolog, NALCN Channel Complex Subunit	Protein Coding	34	GC02P209771	1.11836	https://www.genecards.org/cgi-bin/carddisp.pl?gene=UNC80
SLITRK4	SLIT And NTRK Like Family Member 4	Protein Coding	34	GC0XM143622	1.11836	https://www.genecards.org/cgi-bin/carddisp.pl?gene=SLITRK4
CHERP	Calcium Homeostasis Endoplasmic Reticulum Protein	Protein Coding	34	GC19M016517	1.11836	https://www.genecards.org/cgi-bin/carddisp.pl?gene=CHERP
CEP97	Centrosomal Protein 97	Protein Coding	34	GC03P101723	1.11836	https://www.genecards.org/cgi-bin/carddisp.pl?gene=CEP97
ADAT3	Adenosine Deaminase TRNA Specific 3	Protein Coding	34	GC19P002325	1.11836	https://www.genecards.org/cgi-bin/carddisp.pl?gene=ADAT3
MED26	Mediator Complex Subunit 26	Protein Coding	34	GC19M016574	1.11836	https://www.genecards.org/cgi-bin/carddisp.pl?gene=MED26
RAB43	RAB43, Member RAS Oncogene Family	Protein Coding	34	GC03M129973	1.11836	https://www.genecards.org/cgi-bin/carddisp.pl?gene=RAB43
DLK2	Delta Like Non-Canonical Notch Ligand 2	Protein Coding	34	GC06M043450	1.11836	https://www.genecards.org/cgi-bin/carddisp.pl?gene=DLK2
ZNF426	Zinc Finger Protein 426	Protein Coding	34	GC19M009528	1.11836	https://www.genecards.org/cgi-bin/carddisp.pl?gene=ZNF426
ZBTB11	Zinc Finger And BTB Domain Containing 11	Protein Coding	34	GC03M101648	1.11836	https://www.genecards.org/cgi-bin/carddisp.pl?gene=ZBTB11
YIPF2	Yip1 Domain Family Member 2	Protein Coding	34	GC19M011046	1.11836	https://www.genecards.org/cgi-bin/carddisp.pl?gene=YIPF2
ZBTB2	Zinc Finger And BTB Domain Containing 2	Protein Coding	34	GC06M151364	1.11836	https://www.genecards.org/cgi-bin/carddisp.pl?gene=ZBTB2
NACC2	NACC Family Member 2	Protein Coding	33	GC09M136006	1.11836	https://www.genecards.org/cgi-bin/carddisp.pl?gene=NACC2
FXYD4	FXYD Domain Containing Ion Transport Regulator 4	Protein Coding	33	GC10P043371	1.11836	https://www.genecards.org/cgi-bin/carddisp.pl?gene=FXYD4
MMS22L	MMS22 Like, DNA Repair Protein	Protein Coding	33	GC06M097142	1.11836	https://www.genecards.org/cgi-bin/carddisp.pl?gene=MMS22L
MYOZ3	Myozenin 3	Protein Coding	33	GC05P150660	1.11836	https://www.genecards.org/cgi-bin/carddisp.pl?gene=MYOZ3
SYDE1	Synapse Defective Rho GTPase Homolog 1	Protein Coding	33	GC19P015107	1.11836	https://www.genecards.org/cgi-bin/carddisp.pl?gene=SYDE1
TBC1D8B	TBC1 Domain Family Member 8B	Protein Coding	33	GC0XP106802	1.11836	https://www.genecards.org/cgi-bin/carddisp.pl?gene=TBC1D8B
LMF2	Lipase Maturation Factor 2	Protein Coding	33	GC22M050502	1.11836	https://www.genecards.org/cgi-bin/carddisp.pl?gene=LMF2
MED16	Mediator Complex Subunit 16	Protein Coding	33	GC19M004323	1.11836	https://www.genecards.org/cgi-bin/carddisp.pl?gene=MED16
MIDN	Midnolin	Protein Coding	33	GC19P001248	1.11836	https://www.genecards.org/cgi-bin/carddisp.pl?gene=MIDN
SLC35E3	Solute Carrier Family 35 Member E3	Protein Coding	33	GC12P068746	1.11836	https://www.genecards.org/cgi-bin/carddisp.pl?gene=SLC35E3
TSPYL5	TSPY Like 5	Protein Coding	33	GC08M097273	1.11836	https://www.genecards.org/cgi-bin/carddisp.pl?gene=TSPYL5
ZBED4	Zinc Finger BED-Type Containing 4	Protein Coding	33	GC22P049853	1.11836	https://www.genecards.org/cgi-bin/carddisp.pl?gene=ZBED4
ZNF236	Zinc Finger Protein 236	Protein Coding	33	GC18P076822	1.11836	https://www.genecards.org/cgi-bin/carddisp.pl?gene=ZNF236
ZNF266	Zinc Finger Protein 266	Protein Coding	33	GC19M009412	1.11836	https://www.genecards.org/cgi-bin/carddisp.pl?gene=ZNF266
FAM114A1	Family With Sequence Similarity 114 Member A1	Protein Coding	32	GC04P038867	1.11836	https://www.genecards.org/cgi-bin/carddisp.pl?gene=FAM114A1
ISY1	ISY1 Splicing Factor Homolog	Protein Coding	32	GC03M129127	1.11836	https://www.genecards.org/cgi-bin/carddisp.pl?gene=ISY1
JADE2	Jade Family PHD Finger 2	Protein Coding	32	GC05P134524	1.11836	https://www.genecards.org/cgi-bin/carddisp.pl?gene=JADE2
FAM81A	Family With Sequence Similarity 81 Member A	Protein Coding	32	GC15P059372	1.11836	https://www.genecards.org/cgi-bin/carddisp.pl?gene=FAM81A
NYAP2	Neuronal Tyrosine-Phosphorylated Phosphoinositide-3-Kinase Adaptor 2	Protein Coding	32	GC02P225400	1.11836	https://www.genecards.org/cgi-bin/carddisp.pl?gene=NYAP2
OR10H2	Olfactory Receptor Family 10 Subfamily H Member 2	Protein Coding	32	GC19P015728	1.11836	https://www.genecards.org/cgi-bin/carddisp.pl?gene=OR10H2
POMZP3	POM121 And ZP3 Fusion	Protein Coding	32	GC07M076609	1.11836	https://www.genecards.org/cgi-bin/carddisp.pl?gene=POMZP3
RIC8B	RIC8 Guanine Nucleotide Exchange Factor B	Protein Coding	32	GC12P106774	1.11836	https://www.genecards.org/cgi-bin/carddisp.pl?gene=RIC8B
SCAF1	SR-Related CTD Associated Factor 1	Protein Coding	32	GC19P052339	1.11836	https://www.genecards.org/cgi-bin/carddisp.pl?gene=SCAF1
TMEM120B	Transmembrane Protein 120B	Protein Coding	32	GC12P121712	1.11836	https://www.genecards.org/cgi-bin/carddisp.pl?gene=TMEM120B
SBNO2	Strawberry Notch Homolog 2	Protein Coding	32	GC19M001107	1.11836	https://www.genecards.org/cgi-bin/carddisp.pl?gene=SBNO2
CALHM2	Calcium Homeostasis Modulator Family Member 2	Protein Coding	32	GC10M103446	1.11836	https://www.genecards.org/cgi-bin/carddisp.pl?gene=CALHM2
CST9	Cystatin 9	Protein Coding	32	GC20M023643	1.11836	https://www.genecards.org/cgi-bin/carddisp.pl?gene=CST9
COPRS	Coordinator Of PRMT5 And Differentiation Stimulator	Protein Coding	32	GC17M031851	1.11836	https://www.genecards.org/cgi-bin/carddisp.pl?gene=COPRS
C10orf90	Chromosome 10 Open Reading Frame 90	Protein Coding	32	GC10M126424	1.11836	https://www.genecards.org/cgi-bin/carddisp.pl?gene=C10orf90
MISP	Mitotic Spindle Positioning	Protein Coding	32	GC19P002144	1.11836	https://www.genecards.org/cgi-bin/carddisp.pl?gene=MISP
MIER2	MIER Family Member 2	Protein Coding	32	GC19M000305	1.11836	https://www.genecards.org/cgi-bin/carddisp.pl?gene=MIER2
ZNF559	Zinc Finger Protein 559	Protein Coding	32	GC19P009323	1.11836	https://www.genecards.org/cgi-bin/carddisp.pl?gene=ZNF559
ZNF561	Zinc Finger Protein 561	Protein Coding	32	GC19M009605	1.11836	https://www.genecards.org/cgi-bin/carddisp.pl?gene=ZNF561
ZNF562	Zinc Finger Protein 562	Protein Coding	32	GC19M009622	1.11836	https://www.genecards.org/cgi-bin/carddisp.pl?gene=ZNF562
ZDBF2	Zinc Finger DBF-Type Containing 2	Protein Coding	32	GC02P206274	1.11836	https://www.genecards.org/cgi-bin/carddisp.pl?gene=ZDBF2
FAM189A1	Family With Sequence Similarity 189 Member A1	Protein Coding	31	GC15M029249	1.11836	https://www.genecards.org/cgi-bin/carddisp.pl?gene=FAM189A1
FRMPD3	FERM And PDZ Domain Containing 3	Protein Coding	31	GC0XP107449	1.11836	https://www.genecards.org/cgi-bin/carddisp.pl?gene=FRMPD3
HMCES	5-Hydroxymethylcytosine Binding, ES Cell Specific	Protein Coding	31	GC03P129278	1.11836	https://www.genecards.org/cgi-bin/carddisp.pl?gene=HMCES
HSD11B1L	Hydroxysteroid 11-Beta Dehydrogenase 1 Like	Protein Coding	31	GC19P005680	1.11836	https://www.genecards.org/cgi-bin/carddisp.pl?gene=HSD11B1L
PRR12	Proline Rich 12	Protein Coding	31	GC19P049591	1.11836	https://www.genecards.org/cgi-bin/carddisp.pl?gene=PRR12
TMEM259	Transmembrane Protein 259	Protein Coding	31	GC19M004336	1.11836	https://www.genecards.org/cgi-bin/carddisp.pl?gene=TMEM259
SMIM14	Small Integral Membrane Protein 14	Protein Coding	31	GC04M039546	1.11836	https://www.genecards.org/cgi-bin/carddisp.pl?gene=SMIM14
CDKN2AIPNL	CDKN2A Interacting Protein N-Terminal Like	Protein Coding	31	GC05M134402	1.11836	https://www.genecards.org/cgi-bin/carddisp.pl?gene=CDKN2AIPNL
CSTL1	Cystatin Like 1	Protein Coding	31	GC20P023438	1.11836	https://www.genecards.org/cgi-bin/carddisp.pl?gene=CSTL1
C19orf44	Chromosome 19 Open Reading Frame 44	Protein Coding	31	GC19P050896	1.11836	https://www.genecards.org/cgi-bin/carddisp.pl?gene=C19orf44
RABL2B	RAB, Member Of RAS Oncogene Family Like 2B	Protein Coding	31	GC22M050767	1.11836	https://www.genecards.org/cgi-bin/carddisp.pl?gene=RABL2B
HMGN5	High Mobility Group Nucleosome Binding Domain 5	Protein Coding	30	GC0XM081113	1.11836	https://www.genecards.org/cgi-bin/carddisp.pl?gene=HMGN5
OR10H4	Olfactory Receptor Family 10 Subfamily H Member 4	Protein Coding	30	GC19P015950	1.11836	https://www.genecards.org/cgi-bin/carddisp.pl?gene=OR10H4
OR10H5	Olfactory Receptor Family 10 Subfamily H Member 5	Protein Coding	30	GC19P015767	1.11836	https://www.genecards.org/cgi-bin/carddisp.pl?gene=OR10H5
TFDP3	Transcription Factor Dp Family Member 3	Protein Coding	30	GC0XM133216	1.11836	https://www.genecards.org/cgi-bin/carddisp.pl?gene=TFDP3
SLC35G1	Solute Carrier Family 35 Member G1	Protein Coding	30	GC10P093893	1.11836	https://www.genecards.org/cgi-bin/carddisp.pl?gene=SLC35G1
ARHGAP45	Rho GTPase Activating Protein 45	Protein Coding	30	GC19P001065	1.11836	https://www.genecards.org/cgi-bin/carddisp.pl?gene=ARHGAP45
ARMT1	Acidic Residue Methyltransferase 1	Protein Coding	30	GC06P151452	1.11836	https://www.genecards.org/cgi-bin/carddisp.pl?gene=ARMT1
CCDC171	Coiled-Coil Domain Containing 171	Protein Coding	30	GC09P015562	1.11836	https://www.genecards.org/cgi-bin/carddisp.pl?gene=CCDC171
C7orf50	Chromosome 7 Open Reading Frame 50	Protein Coding	30	GC07M001031	1.11836	https://www.genecards.org/cgi-bin/carddisp.pl?gene=C7orf50
ATXN7L3B	Ataxin 7 Like 3B	Protein Coding	30	GC12P074537	1.11836	https://www.genecards.org/cgi-bin/carddisp.pl?gene=ATXN7L3B
OBP2B	Odorant Binding Protein 2B	Protein Coding	30	GC09M133205	1.11836	https://www.genecards.org/cgi-bin/carddisp.pl?gene=OBP2B
RGPD3	RANBP2 Like And GRIP Domain Containing 3	Protein Coding	30	GC02M106373	1.11836	https://www.genecards.org/cgi-bin/carddisp.pl?gene=RGPD3
ZNF846	Zinc Finger Protein 846	Protein Coding	30	GC19M009816	1.11836	https://www.genecards.org/cgi-bin/carddisp.pl?gene=ZNF846
ZGLP1	Zinc Finger GATA Like Protein 1	Protein Coding	30	GC19M010304	1.11836	https://www.genecards.org/cgi-bin/carddisp.pl?gene=ZGLP1
ZNF121	Zinc Finger Protein 121	Protein Coding	30	GC19M009561	1.11836	https://www.genecards.org/cgi-bin/carddisp.pl?gene=ZNF121
C2CD4C	C2 Calcium Dependent Domain Containing 4C	Protein Coding	29	GC19M004277	1.11836	https://www.genecards.org/cgi-bin/carddisp.pl?gene=C2CD4C
OR10H3	Olfactory Receptor Family 10 Subfamily H Member 3	Protein Coding	29	GC19P015745	1.11836	https://www.genecards.org/cgi-bin/carddisp.pl?gene=OR10H3
CCDC172	Coiled-Coil Domain Containing 172	Protein Coding	29	GC10P116324	1.11836	https://www.genecards.org/cgi-bin/carddisp.pl?gene=CCDC172
C4orf45	Chromosome 4 Open Reading Frame 45	Protein Coding	29	GC04M158893	1.11836	https://www.genecards.org/cgi-bin/carddisp.pl?gene=C4orf45
MAP10	Microtubule Associated Protein 10	Protein Coding	29	GC01P232804	1.11836	https://www.genecards.org/cgi-bin/carddisp.pl?gene=MAP10
PRORP	Protein Only RNase P Catalytic Subunit	Protein Coding	29	GC14P035306	1.11836	https://www.genecards.org/cgi-bin/carddisp.pl?gene=PRORP
PRSS48	Serine Protease 48	Protein Coding	29	GC04P151277	1.11836	https://www.genecards.org/cgi-bin/carddisp.pl?gene=PRSS48
NUP62CL	Nucleoporin 62 C-Terminal Like	Protein Coding	29	GC0XM107123	1.11836	https://www.genecards.org/cgi-bin/carddisp.pl?gene=NUP62CL
TMEM196	Transmembrane Protein 196	Protein Coding	29	GC07M019758	1.11836	https://www.genecards.org/cgi-bin/carddisp.pl?gene=TMEM196
CALHM3	Calcium Homeostasis Modulator 3	Protein Coding	28	GC10M103473	1.11836	https://www.genecards.org/cgi-bin/carddisp.pl?gene=CALHM3
MALRD1	MAM And LDL Receptor Class A Domain Containing 1	Protein Coding	28	GC10P019048	1.11836	https://www.genecards.org/cgi-bin/carddisp.pl?gene=MALRD1
TMEM170B	Transmembrane Protein 170B	Protein Coding	27	GC06P011537	1.11836	https://www.genecards.org/cgi-bin/carddisp.pl?gene=TMEM170B
SWSAP1	SWIM-Type Zinc Finger 7 Associated Protein 1	Protein Coding	27	GC19P011374	1.11836	https://www.genecards.org/cgi-bin/carddisp.pl?gene=SWSAP1
VCX2	Variable Charge X-Linked 2	Protein Coding	27	GC0XM008169	1.11836	https://www.genecards.org/cgi-bin/carddisp.pl?gene=VCX2
LCE2B	Late Cornified Envelope 2B	Protein Coding	26	GC01P152686	1.11836	https://www.genecards.org/cgi-bin/carddisp.pl?gene=LCE2B
DUSP29	Dual Specificity Phosphatase 29	Protein Coding	26	GC10M075028	1.11836	https://www.genecards.org/cgi-bin/carddisp.pl?gene=DUSP29
SERTM1	Serine Rich And Transmembrane Domain Containing 1	Protein Coding	26	GC13P036673	1.11836	https://www.genecards.org/cgi-bin/carddisp.pl?gene=SERTM1
TMEM178B	Transmembrane Protein 178B	Protein Coding	26	GC07P141203	1.11836	https://www.genecards.org/cgi-bin/carddisp.pl?gene=TMEM178B
SMIM7	Small Integral Membrane Protein 7	Protein Coding	26	GC19M016630	1.11836	https://www.genecards.org/cgi-bin/carddisp.pl?gene=SMIM7
ECRG4	ECRG4 Augurin Precursor	Protein Coding	26	GC02P106063	1.11836	https://www.genecards.org/cgi-bin/carddisp.pl?gene=ECRG4
SELENOO	Selenoprotein O	Protein Coding	25	GC22P050201	1.11836	https://www.genecards.org/cgi-bin/carddisp.pl?gene=SELENOO
C18orf63	Chromosome 18 Open Reading Frame 63	Protein Coding	25	GC18P074315	1.11836	https://www.genecards.org/cgi-bin/carddisp.pl?gene=C18orf63
DCDC2C	Doublecortin Domain Containing 2C	Protein Coding	25	GC02P003703	1.11836	https://www.genecards.org/cgi-bin/carddisp.pl?gene=DCDC2C
RFLNA	Refilin A	Protein Coding	25	GC12P125567	1.11836	https://www.genecards.org/cgi-bin/carddisp.pl?gene=RFLNA
LCE2A	Late Cornified Envelope 2A	Protein Coding	24	GC01P152698	1.11836	https://www.genecards.org/cgi-bin/carddisp.pl?gene=LCE2A
C10orf105	Chromosome 10 Open Reading Frame 105	Protein Coding	24	GC10M071711	1.11836	https://www.genecards.org/cgi-bin/carddisp.pl?gene=C10orf105
YJU2	YJU2 Splicing Factor Homolog	Protein Coding	24	GC19P004253	1.11836	https://www.genecards.org/cgi-bin/carddisp.pl?gene=YJU2
GARIN2	Golgi Associated RAB2 Interactor Family Member 2	Protein Coding	23	GC14P067192	1.11836	https://www.genecards.org/cgi-bin/carddisp.pl?gene=GARIN2
COLCA2	Colorectal Cancer Associated 2	Protein Coding	23	GC11P111298	1.11836	https://www.genecards.org/cgi-bin/carddisp.pl?gene=COLCA2
FHIP1A	FHF Complex Subunit HOOK Interacting Protein 1A	Protein Coding	22	GC04P151411	1.11836	https://www.genecards.org/cgi-bin/carddisp.pl?gene=FHIP1A
COLCA1	Colorectal Cancer Associated 1	RNA Gene	22	GC11M111290	1.11836	https://www.genecards.org/cgi-bin/carddisp.pl?gene=COLCA1
DIPK1C	Divergent Protein Kinase Domain 1C	Protein Coding	22	GC18M074435	1.11836	https://www.genecards.org/cgi-bin/carddisp.pl?gene=DIPK1C
MIR34B	MicroRNA 34b	RNA Gene	22	GC11P111686	1.11836	https://www.genecards.org/cgi-bin/carddisp.pl?gene=MIR34B
MIR34C	MicroRNA 34c	RNA Gene	22	GC11P111675	1.11836	https://www.genecards.org/cgi-bin/carddisp.pl?gene=MIR34C
RMST	Rhabdomyosarcoma 2 Associated Transcript	RNA Gene	22	GC12P097431	1.11836	https://www.genecards.org/cgi-bin/carddisp.pl?gene=RMST
HOATZ	HOATZ Cilia And Flagella Associated Protein	Protein Coding	21	GC11P111681	1.11836	https://www.genecards.org/cgi-bin/carddisp.pl?gene=HOATZ
CFAP92	Cilia And Flagella Associated Protein 92 (Putative)	Protein Coding	21	GC03M130005	1.11836	https://www.genecards.org/cgi-bin/carddisp.pl?gene=CFAP92
ADM5	Adrenomedullin 5 (Putative)	Protein Coding	21	GC19P052334	1.11836	https://www.genecards.org/cgi-bin/carddisp.pl?gene=ADM5
HNF1A-AS1	HNF1A Antisense RNA 1	RNA Gene	19	GC12M122037	1.11836	https://www.genecards.org/cgi-bin/carddisp.pl?gene=HNF1A-AS1
C9orf92	Chromosome 9 Open Reading Frame 92	RNA Gene	19	GC09M016194	1.11836	https://www.genecards.org/cgi-bin/carddisp.pl?gene=C9orf92
CIRBP-AS1	CIRBP Antisense RNA 1	RNA Gene	18	GC19M004342	1.11836	https://www.genecards.org/cgi-bin/carddisp.pl?gene=CIRBP-AS1
LINC00877	Long Intergenic Non-Protein Coding RNA 877	RNA Gene	17	GC03M071897	1.11836	https://www.genecards.org/cgi-bin/carddisp.pl?gene=LINC00877
GSG1L2	GSG1 Like 2	Protein Coding	17	GC17M010172	1.11836	https://www.genecards.org/cgi-bin/carddisp.pl?gene=GSG1L2
GUSBP1	GUSB Pseudogene 1	Pseudogene	17	GC05P021337	1.11836	https://www.genecards.org/cgi-bin/carddisp.pl?gene=GUSBP1
SNORD24	Small Nucleolar RNA, C/D Box 24	RNA Gene	17	GC09P133349	1.11836	https://www.genecards.org/cgi-bin/carddisp.pl?gene=SNORD24
SNORD33	Small Nucleolar RNA, C/D Box 33	RNA Gene	17	GC19P052317	1.11836	https://www.genecards.org/cgi-bin/carddisp.pl?gene=SNORD33
MIR651	MicroRNA 651	RNA Gene	17	GC0XP008056	1.11836	https://www.genecards.org/cgi-bin/carddisp.pl?gene=MIR651
LINC00540	Long Intergenic Non-Protein Coding RNA 540	RNA Gene	16	GC13P021974	1.11836	https://www.genecards.org/cgi-bin/carddisp.pl?gene=LINC00540
HSP90AA4P	Heat Shock Protein 90 Alpha Family Class A Member 4, Pseudogene	Pseudogene	16	GC04P189472	1.11836	https://www.genecards.org/cgi-bin/carddisp.pl?gene=HSP90AA4P
GLIS3-AS1	GLIS3 Antisense RNA 1	RNA Gene	16	GC09P003734	1.11836	https://www.genecards.org/cgi-bin/carddisp.pl?gene=GLIS3-AS1
POT1-AS1	POT1 Antisense RNA 1	RNA Gene	16	GC07P124929	1.11836	https://www.genecards.org/cgi-bin/carddisp.pl?gene=POT1-AS1
RPL32P3	Ribosomal Protein L32 Pseudogene 3	Pseudogene	16	GC03M129382	1.11836	https://www.genecards.org/cgi-bin/carddisp.pl?gene=RPL32P3
SNORD36A	Small Nucleolar RNA, C/D Box 36A	RNA Gene	16	GC09P133977	1.11836	https://www.genecards.org/cgi-bin/carddisp.pl?gene=SNORD36A
SNORD36B	Small Nucleolar RNA, C/D Box 36B	RNA Gene	16	GC09P133976	1.11836	https://www.genecards.org/cgi-bin/carddisp.pl?gene=SNORD36B
SNORD36C	Small Nucleolar RNA, C/D Box 36C	RNA Gene	16	GC09P133978	1.11836	https://www.genecards.org/cgi-bin/carddisp.pl?gene=SNORD36C
SNORD35B	Small Nucleolar RNA, C/D Box 35B	RNA Gene	16	GC19P052321	1.11836	https://www.genecards.org/cgi-bin/carddisp.pl?gene=SNORD35B
SNORD35A	Small Nucleolar RNA, C/D Box 35A	RNA Gene	16	GC19P052320	1.11836	https://www.genecards.org/cgi-bin/carddisp.pl?gene=SNORD35A
ERCC6L2-AS1	ERCC6L2 Antisense RNA 1	RNA Gene	16	GC09M095758	1.11836	https://www.genecards.org/cgi-bin/carddisp.pl?gene=ERCC6L2-AS1
BUB1B-PAK6	BUB1B-PAK6 Readthrough	Protein Coding	16	GC15P040219	1.11836	https://www.genecards.org/cgi-bin/carddisp.pl?gene=BUB1B-PAK6
LINC01089	Long Intergenic Non-Protein Coding RNA 1089	RNA Gene	16	GC12M122066	1.11836	https://www.genecards.org/cgi-bin/carddisp.pl?gene=LINC01089
LIFR-AS1	LIFR Antisense RNA 1	RNA Gene	15	GC05P038559	1.11836	https://www.genecards.org/cgi-bin/carddisp.pl?gene=LIFR-AS1
LINC01262	Long Intergenic Non-Protein Coding RNA 1262	RNA Gene	15	GC04P189661	1.11836	https://www.genecards.org/cgi-bin/carddisp.pl?gene=LINC01262
MIR365B	MicroRNA 365b	RNA Gene	15	GC17P049835	1.11836	https://www.genecards.org/cgi-bin/carddisp.pl?gene=MIR365B
LINC01237	Long Intergenic Non-Protein Coding RNA 1237	RNA Gene	14	GC02P241881	1.11836	https://www.genecards.org/cgi-bin/carddisp.pl?gene=LINC01237
ITGA9-AS1	ITGA9 Antisense RNA 1	RNA Gene	14	GC03M037788	1.11836	https://www.genecards.org/cgi-bin/carddisp.pl?gene=ITGA9-AS1
ILF3-DT	ILF3 Divergent Transcript	RNA Gene	14	GC19M010652	1.11836	https://www.genecards.org/cgi-bin/carddisp.pl?gene=ILF3-DT
LINC00856	Long Intergenic Non-Protein Coding RNA 856	RNA Gene	14	GC10P090571	1.11836	https://www.genecards.org/cgi-bin/carddisp.pl?gene=LINC00856
SNORD29	Small Nucleolar RNA, C/D Box 29	RNA Gene	14	GC11M062853	1.11836	https://www.genecards.org/cgi-bin/carddisp.pl?gene=SNORD29
UGDH-AS1	UGDH Antisense RNA 1	RNA Gene	14	GC04P039530	1.11836	https://www.genecards.org/cgi-bin/carddisp.pl?gene=UGDH-AS1
EGFLAM-AS1	EGFLAM Antisense RNA 1	RNA Gene	14	GC05M038426	1.11836	https://www.genecards.org/cgi-bin/carddisp.pl?gene=EGFLAM-AS1
LMCD1-AS1	LMCD1 Antisense RNA 1	RNA Gene	14	GC03M007996	1.11836	https://www.genecards.org/cgi-bin/carddisp.pl?gene=LMCD1-AS1
MIR646HG	MIR646 Host Gene	RNA Gene	14	GC20P060088	1.11836	https://www.genecards.org/cgi-bin/carddisp.pl?gene=MIR646HG
MIATNB	MIAT Neighbor	RNA Gene	14	GC22P033611	1.11836	https://www.genecards.org/cgi-bin/carddisp.pl?gene=MIATNB
RNF217-AS1	RNF217 Antisense RNA 1 (Head To Head)	RNA Gene	14	GC06M124563	1.11836	https://www.genecards.org/cgi-bin/carddisp.pl?gene=RNF217-AS1
LINC01498	Long Intergenic Non-Protein Coding RNA 1498	RNA Gene	13	GC12M108434	1.11836	https://www.genecards.org/cgi-bin/carddisp.pl?gene=LINC01498
LINC01208	Long Intergenic Non-Protein Coding RNA 1208	RNA Gene	13	GC03M176415	1.11836	https://www.genecards.org/cgi-bin/carddisp.pl?gene=LINC01208
LINC01250	Long Intergenic Non-Protein Coding RNA 1250	RNA Gene	13	GC02M002899	1.11836	https://www.genecards.org/cgi-bin/carddisp.pl?gene=LINC01250
JAKMIP2-AS1	JAKMIP2 Antisense RNA 1	RNA Gene	13	GC05P147560	1.11836	https://www.genecards.org/cgi-bin/carddisp.pl?gene=JAKMIP2-AS1
NEURL1-AS1	NEURL1 Antisense RNA 1	RNA Gene	13	GC10M103479	1.11836	https://www.genecards.org/cgi-bin/carddisp.pl?gene=NEURL1-AS1
RNF213-AS1	RNF213 Antisense RNA 1	RNA Gene	13	GC17M080335	1.11836	https://www.genecards.org/cgi-bin/carddisp.pl?gene=RNF213-AS1
CLYBL-AS1	CLYBL Antisense RNA 1	RNA Gene	13	GC13M099726	1.11836	https://www.genecards.org/cgi-bin/carddisp.pl?gene=CLYBL-AS1
CLYBL-AS2	CLYBL Antisense RNA 2	RNA Gene	13	GC13M099690	1.11836	https://www.genecards.org/cgi-bin/carddisp.pl?gene=CLYBL-AS2
LINC01422	Long Intergenic Non-Protein Coding RNA 1422	RNA Gene	13	GC22P026858	1.11836	https://www.genecards.org/cgi-bin/carddisp.pl?gene=LINC01422
LINC02085	Long Intergenic Non-Protein Coding RNA 2085	RNA Gene	13	GC03P101941	1.11836	https://www.genecards.org/cgi-bin/carddisp.pl?gene=LINC02085
LINC02363	Long Intergenic Non-Protein Coding RNA 2363	RNA Gene	13	GC04M184312	1.11836	https://www.genecards.org/cgi-bin/carddisp.pl?gene=LINC02363
LOC100288123	Uncharacterized LOC100288123	RNA Gene	13	GC19P001822	1.11836	https://www.genecards.org/cgi-bin/carddisp.pl?gene=LOC100288123
LINC01324	Long Intergenic Non-Protein Coding RNA 1324	RNA Gene	12	GC03M164664	1.11836	https://www.genecards.org/cgi-bin/carddisp.pl?gene=LINC01324
LINC01608	Long Intergenic Non-Protein Coding RNA 1608	RNA Gene	12	GC08M110899	1.11836	https://www.genecards.org/cgi-bin/carddisp.pl?gene=LINC01608
HSP90AA6P	Heat Shock Protein 90 Alpha Family Class A Member 6, Pseudogene	Pseudogene	12	GC04M170581	1.11836	https://www.genecards.org/cgi-bin/carddisp.pl?gene=HSP90AA6P
LINC00693	Long Intergenic Non-Protein Coding RNA 693	RNA Gene	12	GC03P028574	1.11836	https://www.genecards.org/cgi-bin/carddisp.pl?gene=LINC00693
TMED2-DT	TMED2 Divergent Transcript	RNA Gene	12	GC12M123582	1.11836	https://www.genecards.org/cgi-bin/carddisp.pl?gene=TMED2-DT
SNHG26	Small Nucleolar RNA Host Gene 26	RNA Gene	12	GC07P023020	1.11836	https://www.genecards.org/cgi-bin/carddisp.pl?gene=SNHG26
DTX2P1-UPK3BP1-PMS2P11	DTX2P1-UPK3BP1-PMS2P11 Readthrough, Transcribed Pseudogene	Pseudogene	12	GC07P076959	1.11836	https://www.genecards.org/cgi-bin/carddisp.pl?gene=DTX2P1-UPK3BP1-PMS2P11
DPP9-AS1	DPP9 Antisense RNA 1	RNA Gene	12	GC19P004681	1.11836	https://www.genecards.org/cgi-bin/carddisp.pl?gene=DPP9-AS1
LINP1	LncRNA In Non-Homologous End Joining Pathway 1	RNA Gene	12	GC10P006738	1.11836	https://www.genecards.org/cgi-bin/carddisp.pl?gene=LINP1
LINC01320	Long Intergenic Non-Protein Coding RNA 1320	RNA Gene	12	GC02P033711	1.11836	https://www.genecards.org/cgi-bin/carddisp.pl?gene=LINC01320
LINC01762	Long Intergenic Non-Protein Coding RNA 1762	RNA Gene	12	GC01M116424	1.11836	https://www.genecards.org/cgi-bin/carddisp.pl?gene=LINC01762
MIR2113	MicroRNA 2113	RNA Gene	12	GC06P098024	1.11836	https://www.genecards.org/cgi-bin/carddisp.pl?gene=MIR2113
PTOV1-AS2	PTOV1 Antisense RNA 2	RNA Gene	12	GC19M049856	1.11836	https://www.genecards.org/cgi-bin/carddisp.pl?gene=PTOV1-AS2
CYP4F24P	Cytochrome P450 Family 4 Subfamily F Member 24, Pseudogene	Pseudogene	12	GC19M015759	1.11836	https://www.genecards.org/cgi-bin/carddisp.pl?gene=CYP4F24P
LINC01228	Long Intergenic Non-Protein Coding RNA 1228	RNA Gene	11	GC16M079798	1.11836	https://www.genecards.org/cgi-bin/carddisp.pl?gene=LINC01228
LINC01700	Long Intergenic Non-Protein Coding RNA 1700	RNA Gene	11	GC21M038975	1.11836	https://www.genecards.org/cgi-bin/carddisp.pl?gene=LINC01700
LINC01950	Long Intergenic Non-Protein Coding RNA 1950	RNA Gene	11	GC05M106816	1.11836	https://www.genecards.org/cgi-bin/carddisp.pl?gene=LINC01950
LINC01973	Long Intergenic Non-Protein Coding RNA 1973	RNA Gene	11	GC17M077880	1.11836	https://www.genecards.org/cgi-bin/carddisp.pl?gene=LINC01973
LINC02882	Long Intergenic Non-Protein Coding RNA 2882	RNA Gene	11	GC12M073212	1.11836	https://www.genecards.org/cgi-bin/carddisp.pl?gene=LINC02882
LINC01304	Long Intergenic Non-Protein Coding RNA 1304	RNA Gene	11	GC02M003957	1.11836	https://www.genecards.org/cgi-bin/carddisp.pl?gene=LINC01304
LINC01428	Long Intergenic Non-Protein Coding RNA 1428	RNA Gene	11	GC20M007146	1.11836	https://www.genecards.org/cgi-bin/carddisp.pl?gene=LINC01428
MIR5702	MicroRNA 5702	RNA Gene	11	GC02M226658	1.11836	https://www.genecards.org/cgi-bin/carddisp.pl?gene=MIR5702
LINC02999	Long Intergenic Non-Protein Coding RNA 2999	RNA Gene	11	GC05M134431	1.11836	https://www.genecards.org/cgi-bin/carddisp.pl?gene=LINC02999
RFX3-DT	RFX3 Divergent Transcript	RNA Gene	11	GC09P003529	1.11836	https://www.genecards.org/cgi-bin/carddisp.pl?gene=RFX3-DT
LINC01855	Long Intergenic Non-Protein Coding RNA 1855	RNA Gene	10	GC19P053033	1.11836	https://www.genecards.org/cgi-bin/carddisp.pl?gene=LINC01855
LINC02006	Long Intergenic Non-Protein Coding RNA 2006	RNA Gene	10	GC03M153385	1.11836	https://www.genecards.org/cgi-bin/carddisp.pl?gene=LINC02006
FAUP1	FAU Pseudogene 1	Pseudogene	10	GC18M074389	1.11836	https://www.genecards.org/cgi-bin/carddisp.pl?gene=FAUP1
RPS10P11	Ribosomal Protein S10 Pseudogene 11	Pseudogene	10	GC05P134422	1.11836	https://www.genecards.org/cgi-bin/carddisp.pl?gene=RPS10P11
SRP54-AS1	SRP54 Antisense RNA 1	RNA Gene	10	GC14M034754	1.11836	https://www.genecards.org/cgi-bin/carddisp.pl?gene=SRP54-AS1
LINC02241	Long Intergenic Non-Protein Coding RNA 2241	RNA Gene	10	GC05P020613	1.11836	https://www.genecards.org/cgi-bin/carddisp.pl?gene=LINC02241
LINC02605	Long Intergenic Non-Protein Coding RNA 2605	RNA Gene	10	GC08P078838	1.11836	https://www.genecards.org/cgi-bin/carddisp.pl?gene=LINC02605
LINC02751	Long Intergenic Non-Protein Coding RNA 2751	RNA Gene	10	GC11P015563	1.11836	https://www.genecards.org/cgi-bin/carddisp.pl?gene=LINC02751
LINC01694	Long Intergenic Non-Protein Coding RNA 1694	RNA Gene	10	GC21P045591	1.11836	https://www.genecards.org/cgi-bin/carddisp.pl?gene=LINC01694
LINC01775	Long Intergenic Non-Protein Coding RNA 1775	RNA Gene	10	GC19M004467	1.11836	https://www.genecards.org/cgi-bin/carddisp.pl?gene=LINC01775
SKP1P2	S-Phase Kinase Associated Protein 1 Pseudogene 2	Pseudogene	10	GC12P016988	1.11836	https://www.genecards.org/cgi-bin/carddisp.pl?gene=SKP1P2
USP6NL-AS1	USP6NL Antisense RNA 1	RNA Gene	10	GC10P011614	1.11836	https://www.genecards.org/cgi-bin/carddisp.pl?gene=USP6NL-AS1
KRT18P14	Keratin 18 Pseudogene 14	Pseudogene	9	GC11M035842	1.11836	https://www.genecards.org/cgi-bin/carddisp.pl?gene=KRT18P14
LINC01987	Long Intergenic Non-Protein Coding RNA 1987	RNA Gene	9	GC17M077724	1.11836	https://www.genecards.org/cgi-bin/carddisp.pl?gene=LINC01987
FTH1P7	Ferritin Heavy Chain 1 Pseudogene 7	Pseudogene	9	GC13M022695	1.11836	https://www.genecards.org/cgi-bin/carddisp.pl?gene=FTH1P7
GTF2IRD1P1	GTF2I Repeat Domain Containing 1 Pseudogene 1	Pseudogene	9	GC07M066809	1.11836	https://www.genecards.org/cgi-bin/carddisp.pl?gene=GTF2IRD1P1
KBTBD11-AS1	KBTBD11 Antisense RNA 1	RNA Gene	9	GC08M001970	1.11836	https://www.genecards.org/cgi-bin/carddisp.pl?gene=KBTBD11-AS1
NRIP3-DT	NRIP3 Divergent Transcript	RNA Gene	9	GC11P009138	1.11836	https://www.genecards.org/cgi-bin/carddisp.pl?gene=NRIP3-DT
RPL17P34	Ribosomal Protein L17 Pseudogene 34	Pseudogene	9	GC10M093283	1.11836	https://www.genecards.org/cgi-bin/carddisp.pl?gene=RPL17P34
RNU6-456P	RNA, U6 Small Nuclear 456, Pseudogene	Pseudogene	9	GC05M134500	1.11836	https://www.genecards.org/cgi-bin/carddisp.pl?gene=RNU6-456P
RPL21P75	Ribosomal Protein L21 Pseudogene 75	Pseudogene	9	GC07P020002	1.11836	https://www.genecards.org/cgi-bin/carddisp.pl?gene=RPL21P75
SDHDP4	Succinate Dehydrogenase Complex Subunit D Pseudogene 4	Pseudogene	9	GC03M045882	1.11836	https://www.genecards.org/cgi-bin/carddisp.pl?gene=SDHDP4
SMIM14-DT	SMIM14 Divergent Transcript	RNA Gene	9	GC04P039644	1.11836	https://www.genecards.org/cgi-bin/carddisp.pl?gene=SMIM14-DT
CFAP100-DT	CFAP100 Divergent Transcript	RNA Gene	9	GC03M126378	1.11836	https://www.genecards.org/cgi-bin/carddisp.pl?gene=CFAP100-DT
LINC02239	Long Intergenic Non-Protein Coding RNA 2239	RNA Gene	9	GC05M024837	1.11836	https://www.genecards.org/cgi-bin/carddisp.pl?gene=LINC02239
LINC02214	Long Intergenic Non-Protein Coding RNA 2214	RNA Gene	9	GC05M116743	1.11836	https://www.genecards.org/cgi-bin/carddisp.pl?gene=LINC02214
MIR5007	MicroRNA 5007	RNA Gene	9	GC13P055174	1.11836	https://www.genecards.org/cgi-bin/carddisp.pl?gene=MIR5007
MIR4475	MicroRNA 4475	RNA Gene	9	GC09M036825	1.11836	https://www.genecards.org/cgi-bin/carddisp.pl?gene=MIR4475
ENSG00000254789	Novel Transcript	RNA Gene	9	GC11M015594	1.11836	https://www.genecards.org/cgi-bin/carddisp.pl?gene=ENSG00000254789
ENSG00000254919	Novel Transcript	RNA Gene	9	GC11M035721	1.11836	https://www.genecards.org/cgi-bin/carddisp.pl?gene=ENSG00000254919
UBE2L4	Ubiquitin Conjugating Enzyme E2 L4 (Pseudogene)	Pseudogene	9	GC19P010097	1.11836	https://www.genecards.org/cgi-bin/carddisp.pl?gene=UBE2L4
UNGP1	Uracil-DNA Glycosylase Pseudogene 1	Pseudogene	9	GC16P051280	1.11836	https://www.genecards.org/cgi-bin/carddisp.pl?gene=UNGP1
ENSG00000235888	Novel Transcript	RNA Gene	9	GC21M038988	1.11836	https://www.genecards.org/cgi-bin/carddisp.pl?gene=ENSG00000235888
ENSG00000255446	Novel Transcript	RNA Gene	9	GC11M084533	1.11836	https://www.genecards.org/cgi-bin/carddisp.pl?gene=ENSG00000255446
NXT1-AS1	NXT1 Antisense RNA 1	RNA Gene	8	GC20M023280	1.11836	https://www.genecards.org/cgi-bin/carddisp.pl?gene=NXT1-AS1
PAFAH1B2P2	PAFAH1B2 Pseudogene 2	Pseudogene	8	GC12M097717	1.11836	https://www.genecards.org/cgi-bin/carddisp.pl?gene=PAFAH1B2P2
RNU6-655P	RNA, U6 Small Nuclear 655, Pseudogene	Pseudogene	8	GC18P078036	1.11836	https://www.genecards.org/cgi-bin/carddisp.pl?gene=RNU6-655P
RNU6-369P	RNA, U6 Small Nuclear 369, Pseudogene	Pseudogene	8	GC01P044390	1.11836	https://www.genecards.org/cgi-bin/carddisp.pl?gene=RNU6-369P
RPL12P33	Ribosomal Protein L12 Pseudogene 33	Pseudogene	8	GC12P120916	1.11836	https://www.genecards.org/cgi-bin/carddisp.pl?gene=RPL12P33
RRM2P4	Ribonucleotide Reductase M2 Polypeptide Pseudogene 4	Pseudogene	8	GC0XP144309	1.11836	https://www.genecards.org/cgi-bin/carddisp.pl?gene=RRM2P4
RPL23AP12	Ribosomal Protein L23a Pseudogene 12	Pseudogene	8	GC21P039127	1.11836	https://www.genecards.org/cgi-bin/carddisp.pl?gene=RPL23AP12
SDK1-AS1	SDK1 Antisense RNA 1	RNA Gene	8	GC07M003276	1.11836	https://www.genecards.org/cgi-bin/carddisp.pl?gene=SDK1-AS1
CLEC4OP	C-Type Lectin Domain Family 4 Member O, Pseudogene	Pseudogene	8	GC19M015846	1.11836	https://www.genecards.org/cgi-bin/carddisp.pl?gene=CLEC4OP
CYCSP39	CYCS Pseudogene 39	Pseudogene	8	GC16M025455	1.11836	https://www.genecards.org/cgi-bin/carddisp.pl?gene=CYCSP39
LINC02382	Long Intergenic Non-Protein Coding RNA 2382	RNA Gene	8	GC04M170743	1.11836	https://www.genecards.org/cgi-bin/carddisp.pl?gene=LINC02382
LIX1-AS1	LIX1 And RIOK2 Antisense RNA 1	RNA Gene	8	GC05P097073	1.11836	https://www.genecards.org/cgi-bin/carddisp.pl?gene=LIX1-AS1
LINC01661	Long Intergenic Non-Protein Coding RNA 1661	RNA Gene	8	GC01P106820	1.11836	https://www.genecards.org/cgi-bin/carddisp.pl?gene=LINC01661
LINC01718	Long Intergenic Non-Protein Coding RNA 1718	RNA Gene	8	GC20P061080	1.11836	https://www.genecards.org/cgi-bin/carddisp.pl?gene=LINC01718
LINC01826	Long Intergenic Non-Protein Coding RNA 1826	RNA Gene	8	GC02M123068	1.11836	https://www.genecards.org/cgi-bin/carddisp.pl?gene=LINC01826
LINC02391	Long Intergenic Non-Protein Coding RNA 2391	RNA Gene	8	GC12M092248	1.11836	https://www.genecards.org/cgi-bin/carddisp.pl?gene=LINC02391
LINC02785	Long Intergenic Non-Protein Coding RNA 2785	RNA Gene	8	GC01P108040	1.11836	https://www.genecards.org/cgi-bin/carddisp.pl?gene=LINC02785
LINC01809	Long Intergenic Non-Protein Coding RNA 1809	RNA Gene	8	GC02P083523	1.11836	https://www.genecards.org/cgi-bin/carddisp.pl?gene=LINC01809
RNA5SP478	RNA, 5S Ribosomal Pseudogene 478	Pseudogene	8	GC20M023161	1.11836	https://www.genecards.org/cgi-bin/carddisp.pl?gene=RNA5SP478
RNU6-1211P	RNA, U6 Small Nuclear 1211, Pseudogene	Pseudogene	8	GC01P232700	1.11836	https://www.genecards.org/cgi-bin/carddisp.pl?gene=RNU6-1211P
RPL21P81	Ribosomal Protein L21 Pseudogene 81	Pseudogene	8	GC09P133338	1.11836	https://www.genecards.org/cgi-bin/carddisp.pl?gene=RPL21P81
PLD5P1	PLD5 Pseudogene 1	Pseudogene	8	GC10P038096	1.11836	https://www.genecards.org/cgi-bin/carddisp.pl?gene=PLD5P1
ENSG00000260613	Novel Transcript	RNA Gene	8	GC22M055208	1.11836	https://www.genecards.org/cgi-bin/carddisp.pl?gene=ENSG00000260613
ENSG00000267030	Novel Transcript, Antisense To UBXN6	RNA Gene	8	GC19P004447	1.11836	https://www.genecards.org/cgi-bin/carddisp.pl?gene=ENSG00000267030
ENSG00000267255	Novel Transcript, Antisense To CHAF1A	RNA Gene	8	GC19M004429	1.11836	https://www.genecards.org/cgi-bin/carddisp.pl?gene=ENSG00000267255
ENSG00000267273	Novel Transcript	RNA Gene	8	GC19P009498	1.11836	https://www.genecards.org/cgi-bin/carddisp.pl?gene=ENSG00000267273
ENSG00000268087	Novel Transcript	RNA Gene	8	GC19P050905	1.11836	https://www.genecards.org/cgi-bin/carddisp.pl?gene=ENSG00000268087
ENSG00000269938	Novel Transcript, Sense Intronic To CCDC92	RNA Gene	8	GC12M123968	1.11836	https://www.genecards.org/cgi-bin/carddisp.pl?gene=ENSG00000269938
ENSG00000269997	Novel Transcript, Sense Intronic To CCDC92	RNA Gene	8	GC12M123966	1.11836	https://www.genecards.org/cgi-bin/carddisp.pl?gene=ENSG00000269997
ENSG00000214650	Novel Transcript	RNA Gene	8	GC12P125579	1.11836	https://www.genecards.org/cgi-bin/carddisp.pl?gene=ENSG00000214650
ENSG00000250348	Novel Transcript	RNA Gene	8	GC05M076285	1.11836	https://www.genecards.org/cgi-bin/carddisp.pl?gene=ENSG00000250348
ENSG00000250994	Novel Transcript	RNA Gene	8	GC05P134436	1.11836	https://www.genecards.org/cgi-bin/carddisp.pl?gene=ENSG00000250994
ENSG00000251455	Novel Transcript, Antisense To PET112L	RNA Gene	8	GC04P151674	1.11836	https://www.genecards.org/cgi-bin/carddisp.pl?gene=ENSG00000251455
ENSG00000256306	Novel Transcript, Antisense To GRIN2B	RNA Gene	8	GC12P018826	1.11836	https://www.genecards.org/cgi-bin/carddisp.pl?gene=ENSG00000256306
ENSG00000260461	Novel Transcript, Overlapping To OBFC1	RNA Gene	8	GC10M103877	1.11836	https://www.genecards.org/cgi-bin/carddisp.pl?gene=ENSG00000260461
ENSG00000267159	Novel Transcript, Antisense To ARID3A	RNA Gene	8	GC19M004333	1.11836	https://www.genecards.org/cgi-bin/carddisp.pl?gene=ENSG00000267159
ENSG00000267510	Novel Transcript, Antisense To ZNF699	RNA Gene	8	GC19P009291	1.11836	https://www.genecards.org/cgi-bin/carddisp.pl?gene=ENSG00000267510
ENSG00000269807	Novel Transcript, Antisense To MPND	RNA Gene	8	GC19M004357	1.11836	https://www.genecards.org/cgi-bin/carddisp.pl?gene=ENSG00000269807
ENSG00000227186	Novel Transcript	RNA Gene	8	GC10M075023	1.11836	https://www.genecards.org/cgi-bin/carddisp.pl?gene=ENSG00000227186
ENSG00000235070	Novel Transcript	RNA Gene	8	GC02M225674	1.11836	https://www.genecards.org/cgi-bin/carddisp.pl?gene=ENSG00000235070
ENSG00000248559	Novel Transcript	RNA Gene	8	GC05P134399	1.11836	https://www.genecards.org/cgi-bin/carddisp.pl?gene=ENSG00000248559
ENSG00000255126	Novel Transcript	RNA Gene	8	GC11M084532	1.11836	https://www.genecards.org/cgi-bin/carddisp.pl?gene=ENSG00000255126
ENSG00000257452	Novel Transcript, Antisense To OAS1, OAS2 And OAS3	RNA Gene	8	GC12M112907	1.11836	https://www.genecards.org/cgi-bin/carddisp.pl?gene=ENSG00000257452
ENSG00000267317	Novel Transcript, Antisense To APC2	RNA Gene	8	GC19M004365	1.11836	https://www.genecards.org/cgi-bin/carddisp.pl?gene=ENSG00000267317
ENSG00000267607	Novel Transcript, Antisense To ICAM4 And ICAM1	RNA Gene	8	GC19M010285	1.11836	https://www.genecards.org/cgi-bin/carddisp.pl?gene=ENSG00000267607
ENSG00000268047	Novel Transcript, Antisense To PTOV1	RNA Gene	8	GC19M049852	1.11836	https://www.genecards.org/cgi-bin/carddisp.pl?gene=ENSG00000268047
ENSG00000269044	Novel Transcript, Sense Intronic C19orf42	RNA Gene	8	GC19M016633	1.11836	https://www.genecards.org/cgi-bin/carddisp.pl?gene=ENSG00000269044
ENSG00000269427	Novel Transcript, Antisense C19orf42	RNA Gene	8	GC19P050906	1.11836	https://www.genecards.org/cgi-bin/carddisp.pl?gene=ENSG00000269427
LOC101927066	Uncharacterized LOC101927066	RNA Gene	8	GC08M096951	1.11836	https://www.genecards.org/cgi-bin/carddisp.pl?gene=LOC101927066
ZBTB12BP	Zinc Finger And BTB Domain Containing 12B, Pseudogene	Pseudogene	8	GC04M039769	1.11836	https://www.genecards.org/cgi-bin/carddisp.pl?gene=ZBTB12BP
LOC101929165	Uncharacterized LOC101929165	RNA Gene	8	GC10P074912	1.11836	https://www.genecards.org/cgi-bin/carddisp.pl?gene=LOC101929165
ENSG00000235151	Novel Transcript	RNA Gene	8	GC02P241844	1.11836	https://www.genecards.org/cgi-bin/carddisp.pl?gene=ENSG00000235151
ENSG00000237609	Novel Transcript	RNA Gene	8	GC21M039028	1.11836	https://www.genecards.org/cgi-bin/carddisp.pl?gene=ENSG00000237609
ENSG00000251189	Novel Transcript	RNA Gene	8	GC05P038682	1.11836	https://www.genecards.org/cgi-bin/carddisp.pl?gene=ENSG00000251189
ENSG00000267904	Novel Transcript, Sense Intronic C19orf42	RNA Gene	8	GC19M016639	1.11836	https://www.genecards.org/cgi-bin/carddisp.pl?gene=ENSG00000267904
ENSG00000268189	Novel Transcript, Antisense To AKAP8 And AKAP8L	RNA Gene	8	GC19P015379	1.11836	https://www.genecards.org/cgi-bin/carddisp.pl?gene=ENSG00000268189
ENSG00000268670	Novel Transcript, Sense Intronic To ZBTB7A	RNA Gene	8	GC19M004580	1.11836	https://www.genecards.org/cgi-bin/carddisp.pl?gene=ENSG00000268670
ENSG00000269578	Novel Transcript, Sense Intronic MED26	RNA Gene	8	GC19M016587	1.11836	https://www.genecards.org/cgi-bin/carddisp.pl?gene=ENSG00000269578
ENSG00000270061	Novel Transcript, Sense Intronic To CCDC92	RNA Gene	8	GC12M123969	1.11836	https://www.genecards.org/cgi-bin/carddisp.pl?gene=ENSG00000270061
ENSG00000270130	Novel Transcript, Sense Intronic To CCDC92	RNA Gene	8	GC12M123960	1.11836	https://www.genecards.org/cgi-bin/carddisp.pl?gene=ENSG00000270130
KRT18P33	Keratin 18 Pseudogene 33	Pseudogene	7	GC02P065666	1.11836	https://www.genecards.org/cgi-bin/carddisp.pl?gene=KRT18P33
HSPA8P15	Heat Shock Protein Family A (Hsp70) Member 8 Pseudogene 15	Pseudogene	7	GC06M151411	1.11836	https://www.genecards.org/cgi-bin/carddisp.pl?gene=HSPA8P15
HNF4GP1	Hepatocyte Nuclear Factor 4 Gamma Pseudogene 1	Pseudogene	7	GC13M055996	1.11836	https://www.genecards.org/cgi-bin/carddisp.pl?gene=HNF4GP1
RPS27P22	Ribosomal Protein S27 Pseudogene 22	Pseudogene	7	GC12P022722	1.11836	https://www.genecards.org/cgi-bin/carddisp.pl?gene=RPS27P22
RNU6-1134P	RNA, U6 Small Nuclear 1134, Pseudogene	Pseudogene	7	GC17P031713	1.11836	https://www.genecards.org/cgi-bin/carddisp.pl?gene=RNU6-1134P
RPS27P10	Ribosomal Protein S27 Pseudogene 10	Pseudogene	7	GC02M211298	1.11836	https://www.genecards.org/cgi-bin/carddisp.pl?gene=RPS27P10
RSL24D1P5	Ribosomal L24 Domain Containing 1 Pseudogene 5	Pseudogene	7	GC12M063055	1.11836	https://www.genecards.org/cgi-bin/carddisp.pl?gene=RSL24D1P5
RPL37P4	Ribosomal Protein L37 Pseudogene 4	Pseudogene	7	GC21P019593	1.11836	https://www.genecards.org/cgi-bin/carddisp.pl?gene=RPL37P4
SNRPEP4	SNRPE Pseudogene 4	Pseudogene	7	GC19M005579	1.11836	https://www.genecards.org/cgi-bin/carddisp.pl?gene=SNRPEP4
SNRPGP6	Small Nuclear Ribonucleoprotein Polypeptide G Pseudogene 6	Pseudogene	7	GC10P116409	1.11836	https://www.genecards.org/cgi-bin/carddisp.pl?gene=SNRPGP6
MIR11181	MicroRNA 11181	RNA Gene	7	GC15M087949	1.11836	https://www.genecards.org/cgi-bin/carddisp.pl?gene=MIR11181
LINC02386	Long Intergenic Non-Protein Coding RNA 2386	RNA Gene	7	GC12M030178	1.11836	https://www.genecards.org/cgi-bin/carddisp.pl?gene=LINC02386
RAET1M	Retinoic Acid Early Transcript 1M Pseudogene	Pseudogene	7	GC06P150032	1.11836	https://www.genecards.org/cgi-bin/carddisp.pl?gene=RAET1M
RNU1-139P	RNA, U1 Small Nuclear 139, Pseudogene	Pseudogene	7	GC21P019345	1.11836	https://www.genecards.org/cgi-bin/carddisp.pl?gene=RNU1-139P
RNU1-74P	RNA, U1 Small Nuclear 74, Pseudogene	Pseudogene	7	GC01M232832	1.11836	https://www.genecards.org/cgi-bin/carddisp.pl?gene=RNU1-74P
RPL21P41	Ribosomal Protein L21 Pseudogene 41	Pseudogene	7	GC03P066638	1.11836	https://www.genecards.org/cgi-bin/carddisp.pl?gene=RPL21P41
RPL23P10	Ribosomal Protein L23 Pseudogene 10	Pseudogene	7	GC08M036581	1.11836	https://www.genecards.org/cgi-bin/carddisp.pl?gene=RPL23P10
RNU6ATAC11P	RNA, U6atac Small Nuclear 11, Pseudogene	Pseudogene	7	GC10P043341	1.11836	https://www.genecards.org/cgi-bin/carddisp.pl?gene=RNU6ATAC11P
ENSG00000267303	Novel Transcript	Protein Coding	7	GC19M010315	1.11836	https://www.genecards.org/cgi-bin/carddisp.pl?gene=ENSG00000267303
ENSG00000254964	Novel Transcript	RNA Gene	7	GC11P062606	1.11836	https://www.genecards.org/cgi-bin/carddisp.pl?gene=ENSG00000254964
ENSG00000268743	Novel Transcript, Sense Intronic SIN3B	RNA Gene	7	GC19P050909	1.11836	https://www.genecards.org/cgi-bin/carddisp.pl?gene=ENSG00000268743
ENSG00000234149	Novel Transcript	RNA Gene	7	GC10M075003	1.11836	https://www.genecards.org/cgi-bin/carddisp.pl?gene=ENSG00000234149
ENSG00000272040	Novel Transcript	RNA Gene	7	GC05P075608	1.11836	https://www.genecards.org/cgi-bin/carddisp.pl?gene=ENSG00000272040
UQCRC2P1	Ubiquinol-Cytochrome C Reductase Core Protein 2 Pseudogene 1	Pseudogene	7	GC03M046311	1.11836	https://www.genecards.org/cgi-bin/carddisp.pl?gene=UQCRC2P1
ENSG00000248624	Novel Transcript	RNA Gene	7	GC05P031657	1.11836	https://www.genecards.org/cgi-bin/carddisp.pl?gene=ENSG00000248624
ENSG00000255508	Novel Protein	Protein Coding	7	GC11M084543	1.11836	https://www.genecards.org/cgi-bin/carddisp.pl?gene=ENSG00000255508
ENSG00000266877	Novel Transcript	RNA Gene	7	GC17P031583	1.11836	https://www.genecards.org/cgi-bin/carddisp.pl?gene=ENSG00000266877
MYL12BP2	MYL12B Pseudogene 2	Pseudogene	6	GC04M184300	1.11836	https://www.genecards.org/cgi-bin/carddisp.pl?gene=MYL12BP2
GTF2IP23	General Transcription Factor IIi Pseudogene 23	Pseudogene	6	GC07P069534	1.11836	https://www.genecards.org/cgi-bin/carddisp.pl?gene=GTF2IP23
MRPS17P3	Mitochondrial Ribosomal Protein S17 Pseudogene 3	Pseudogene	6	GC03P078526	1.11836	https://www.genecards.org/cgi-bin/carddisp.pl?gene=MRPS17P3
RNU7-165P	RNA, U7 Small Nuclear 165 Pseudogene	Pseudogene	6	GC10P113353	1.11836	https://www.genecards.org/cgi-bin/carddisp.pl?gene=RNU7-165P
RNA5SP455	RNA, 5S Ribosomal Pseudogene 455	Pseudogene	6	GC18P044071	1.11836	https://www.genecards.org/cgi-bin/carddisp.pl?gene=RNA5SP455
RPL35AP15	Ribosomal Protein L35a Pseudogene 15	Pseudogene	6	GC05M117301	1.11836	https://www.genecards.org/cgi-bin/carddisp.pl?gene=RPL35AP15
RPL3P9	Ribosomal Protein L3 Pseudogene 9	Pseudogene	6	GC08M079571	1.11836	https://www.genecards.org/cgi-bin/carddisp.pl?gene=RPL3P9
RPS21P2	Ribosomal Protein S21 Pseudogene 2	Pseudogene	6	GC02M106292	1.11836	https://www.genecards.org/cgi-bin/carddisp.pl?gene=RPS21P2
RPS27P12	Ribosomal Protein S27 Pseudogene 12	Pseudogene	6	GC03M129984	1.11836	https://www.genecards.org/cgi-bin/carddisp.pl?gene=RPS27P12
RN7SKP228	RN7SK Pseudogene 228	Pseudogene	6	GC07P012918	1.11836	https://www.genecards.org/cgi-bin/carddisp.pl?gene=RN7SKP228
RN7SL167P	RNA, 7SL, Cytoplasmic 167, Pseudogene	Pseudogene	6	GC11M131004	1.11836	https://www.genecards.org/cgi-bin/carddisp.pl?gene=RN7SL167P
RNU6-525P	RNA, U6 Small Nuclear 525, Pseudogene	Pseudogene	6	GC05P180444	1.11836	https://www.genecards.org/cgi-bin/carddisp.pl?gene=RNU6-525P
RPL6P25	Ribosomal Protein L6 Pseudogene 25	Pseudogene	6	GC12P083151	1.11836	https://www.genecards.org/cgi-bin/carddisp.pl?gene=RPL6P25
TUBBP8	Tubulin Beta Class I Pseudogene 8	Pseudogene	6	GC15P029612	1.11836	https://www.genecards.org/cgi-bin/carddisp.pl?gene=TUBBP8
SNX33P1	Sorting Nexin 33 Pseudogene 1	Pseudogene	6	GC19M016034	1.11836	https://www.genecards.org/cgi-bin/carddisp.pl?gene=SNX33P1
SLC25A5P9	Solute Carrier Family 25 Member 5 Pseudogene 9	Pseudogene	6	GC05M075752	1.11836	https://www.genecards.org/cgi-bin/carddisp.pl?gene=SLC25A5P9
SRSF3P4	SRSF3 Pseudogene 4	Pseudogene	6	GC02M106255	1.11836	https://www.genecards.org/cgi-bin/carddisp.pl?gene=SRSF3P4
ARMC10P1	Armadillo Repeat Containing 10 Pseudogene 1	Pseudogene	6	GC03M094505	1.11836	https://www.genecards.org/cgi-bin/carddisp.pl?gene=ARMC10P1
DHFRP3	Dihydrofolate Reductase Pseudogene 3	Pseudogene	6	GC02P082856	1.11836	https://www.genecards.org/cgi-bin/carddisp.pl?gene=DHFRP3
BIN2P2	Bridging Integrator 2 Pseudogene 2	Pseudogene	6	GC05P075910	1.11836	https://www.genecards.org/cgi-bin/carddisp.pl?gene=BIN2P2
LINC02699	Long Intergenic Non-Protein Coding RNA 2699	RNA Gene	6	GC11P025613	1.11836	https://www.genecards.org/cgi-bin/carddisp.pl?gene=LINC02699
LINC02512	Long Intergenic Non-Protein Coding RNA 2512	RNA Gene	6	GC04P170344	1.11836	https://www.genecards.org/cgi-bin/carddisp.pl?gene=LINC02512
LINC02770	Long Intergenic Non-Protein Coding RNA 2770	RNA Gene	6	GC01P191875	1.11836	https://www.genecards.org/cgi-bin/carddisp.pl?gene=LINC02770
RNA5SP189	RNA, 5S Ribosomal Pseudogene 189	Pseudogene	6	GC05M105922	1.11836	https://www.genecards.org/cgi-bin/carddisp.pl?gene=RNA5SP189
RPL35P5	Ribosomal Protein L35 Pseudogene 5	Pseudogene	6	GC07M066606	1.11836	https://www.genecards.org/cgi-bin/carddisp.pl?gene=RPL35P5
PHB1P1	PHB1 Pseudogene 1	Pseudogene	6	GC06P150047	1.11836	https://www.genecards.org/cgi-bin/carddisp.pl?gene=PHB1P1
SERPINA7P1	Serpin Family A Member 7 Pseudogene 1	Pseudogene	6	GC0XM106562	1.11836	https://www.genecards.org/cgi-bin/carddisp.pl?gene=SERPINA7P1
ENSG00000287928	Novel Transcript, Antisense To GRIN2B	RNA Gene	6	GC12P013376	1.11836	https://www.genecards.org/cgi-bin/carddisp.pl?gene=ENSG00000287928
ENSG00000278330	Novel Transcript, Antisense To MBP	RNA Gene	6	GC18P077113	1.11836	https://www.genecards.org/cgi-bin/carddisp.pl?gene=ENSG00000278330
ENSG00000201451	Y RNA	RNA Gene	6	GC09M133339	1.11836	https://www.genecards.org/cgi-bin/carddisp.pl?gene=ENSG00000201451
ENSG00000235271	Novel Transcript	Uncategorized	6	GC22P026903	1.11836	https://www.genecards.org/cgi-bin/carddisp.pl?gene=ENSG00000235271
ENSG00000248234	Ribosomal Protein L27 (RPL27) Pseudogene	Pseudogene	6	GC05M038429	1.11836	https://www.genecards.org/cgi-bin/carddisp.pl?gene=ENSG00000248234
ENSG00000251844		RNA Gene	6	GC12M097552	1.11836	https://www.genecards.org/cgi-bin/carddisp.pl?gene=ENSG00000251844
ENSG00000267769	Novel Transcript, Antisense To UBX6	RNA Gene	6	GC19P004454	1.11836	https://www.genecards.org/cgi-bin/carddisp.pl?gene=ENSG00000267769
ENSG00000272836	Novel Transcript, Antisense To SELO	RNA Gene	6	GC22M050205	1.11836	https://www.genecards.org/cgi-bin/carddisp.pl?gene=ENSG00000272836
ENSG00000273192	Novel Transcript, Antisense To ALG12	RNA Gene	6	GC22P049903	1.11836	https://www.genecards.org/cgi-bin/carddisp.pl?gene=ENSG00000273192
ENSG00000224272	Novel Transcript	RNA Gene	6	GC02M241808	1.11836	https://www.genecards.org/cgi-bin/carddisp.pl?gene=ENSG00000224272
ENSG00000260648	Novel Transcript, Sense Intronic To PAK6	RNA Gene	6	GC15P040232	1.11836	https://www.genecards.org/cgi-bin/carddisp.pl?gene=ENSG00000260648
ENSG00000261526	Novel Transcript	RNA Gene	6	GC19M001874	1.11836	https://www.genecards.org/cgi-bin/carddisp.pl?gene=ENSG00000261526
ENSG00000283563	Novel Protein	Protein Coding	6	GC03P028349	1.11836	https://www.genecards.org/cgi-bin/carddisp.pl?gene=ENSG00000283563
lnc-COPG1-3		RNA Gene	6	GC03P133512	1.11836	https://www.genecards.org/cgi-bin/carddisp.pl?gene=lnc-COPG1-3
KSR1P1	Kinase Suppressor Of Ras 1 Pseudogene 1	Pseudogene	5	GC10M042149	1.11836	https://www.genecards.org/cgi-bin/carddisp.pl?gene=KSR1P1
NAP1L4P2	Nucleosome Assembly Protein 1 Like 4 Pseudogene 2	Pseudogene	5	GC0XM106466	1.11836	https://www.genecards.org/cgi-bin/carddisp.pl?gene=NAP1L4P2
NSA2P4	NSA2 Pseudogene 4	Pseudogene	5	GC15M080009	1.11836	https://www.genecards.org/cgi-bin/carddisp.pl?gene=NSA2P4
HNRNPCP10	Heterogeneous Nuclear Ribonucleoprotein C Pseudogene 10	Pseudogene	5	GC0XP144840	1.11836	https://www.genecards.org/cgi-bin/carddisp.pl?gene=HNRNPCP10
HNRNPH1P2	Heterogeneous Nuclear Ribonucleoprotein H1 Pseudogene 2	Pseudogene	5	GC0XM143677	1.11836	https://www.genecards.org/cgi-bin/carddisp.pl?gene=HNRNPH1P2
MTND3P4	MT-ND3 Pseudogene 4	Pseudogene	5	GC09M101793	1.11836	https://www.genecards.org/cgi-bin/carddisp.pl?gene=MTND3P4
NDUFB9P3	NADH:Ubiquinone Oxidoreductase Subunit B9 Pseudogene 3	Pseudogene	5	GC08M110810	1.11836	https://www.genecards.org/cgi-bin/carddisp.pl?gene=NDUFB9P3
GNAI2P2	G Protein Subunit Alpha I2 Pseudogene 2	Pseudogene	5	GC10M078068	1.11836	https://www.genecards.org/cgi-bin/carddisp.pl?gene=GNAI2P2
RN7SL300P	RNA, 7SL, Cytoplasmic 300, Pseudogene	Pseudogene	5	GC03M153199	1.11836	https://www.genecards.org/cgi-bin/carddisp.pl?gene=RN7SL300P
RNU6-1328P	RNA, U6 Small Nuclear 1328, Pseudogene	Pseudogene	5	GC07P094495	1.11836	https://www.genecards.org/cgi-bin/carddisp.pl?gene=RNU6-1328P
RNU6-533P	RNA, U6 Small Nuclear 533, Pseudogene	Pseudogene	5	GC08M036309	1.11836	https://www.genecards.org/cgi-bin/carddisp.pl?gene=RNU6-533P
RNU6-995P	RNA, U6 Small Nuclear 995, Pseudogene	Pseudogene	5	GC0XP080936	1.11836	https://www.genecards.org/cgi-bin/carddisp.pl?gene=RNU6-995P
RFPL4AP3	Ret Finger Protein Like 4A Pseudogene 3	Pseudogene	5	GC04M023517	1.11836	https://www.genecards.org/cgi-bin/carddisp.pl?gene=RFPL4AP3
SEPTIN7P1	Septin 7 Pseudogene 1	Pseudogene	5	GC14M035202	1.11836	https://www.genecards.org/cgi-bin/carddisp.pl?gene=SEPTIN7P1
SAPCD2P3	Suppressor APC Domain Containing 2 Pseudogene 3	Pseudogene	5	GC07P066556	1.11836	https://www.genecards.org/cgi-bin/carddisp.pl?gene=SAPCD2P3
ARL2BPP7	ADP Ribosylation Factor Like GTPase 2 Binding Protein Pseudogene 7	Pseudogene	5	GC09M102053	1.11836	https://www.genecards.org/cgi-bin/carddisp.pl?gene=ARL2BPP7
EI24P1	EI24 Pseudogene 1	Pseudogene	5	GC03M176068	1.11836	https://www.genecards.org/cgi-bin/carddisp.pl?gene=EI24P1
EIF4A3P1	Eukaryotic Translation Initiation Factor 4A3 Pseudogene 1	Pseudogene	5	GC18M024522	1.11836	https://www.genecards.org/cgi-bin/carddisp.pl?gene=EIF4A3P1
CHEK2P5	CHEK2 Pseudogene 5	Pseudogene	5	GC10P039158	1.11836	https://www.genecards.org/cgi-bin/carddisp.pl?gene=CHEK2P5
RNU6ATAC13P	RNA, U6atac Small Nuclear 13, Pseudogene	Pseudogene	5	GC04P170891	1.11836	https://www.genecards.org/cgi-bin/carddisp.pl?gene=RNU6ATAC13P
NONHSAG025023.2-001		RNA Gene	5	GC19P053500	1.11836	https://www.genecards.org/cgi-bin/carddisp.pl?gene=NONHSAG025023.2-001
hsa-miR-5096-072		RNA Gene	5	GC07P002872	1.11836	https://www.genecards.org/cgi-bin/carddisp.pl?gene=hsa-miR-5096-072
lnc-ABO-33		RNA Gene	5	GC09M133232	1.11836	https://www.genecards.org/cgi-bin/carddisp.pl?gene=lnc-ABO-33
lnc-CAMKK2-1		RNA Gene	5	GC12M122056	1.11836	https://www.genecards.org/cgi-bin/carddisp.pl?gene=lnc-CAMKK2-1
ENSG00000288720	Novel Transcript	RNA Gene	5	GC03P045795	1.11836	https://www.genecards.org/cgi-bin/carddisp.pl?gene=ENSG00000288720
ENSG00000272249	Novel Transcript, Antisense To CPQ	RNA Gene	5	GC08M097132	1.11836	https://www.genecards.org/cgi-bin/carddisp.pl?gene=ENSG00000272249
ENSG00000277935	Novel Transcript	RNA Gene	5	GC12P013540	1.11836	https://www.genecards.org/cgi-bin/carddisp.pl?gene=ENSG00000277935
ENSG00000286703	Novel Transcript	RNA Gene	5	GC07P022822	1.11836	https://www.genecards.org/cgi-bin/carddisp.pl?gene=ENSG00000286703
ENSG00000255093	Novel Pseudogene	Pseudogene	5	GC11P111448	1.11836	https://www.genecards.org/cgi-bin/carddisp.pl?gene=ENSG00000255093
ENSG00000272849	Novel Transcript	RNA Gene	5	GC12P125521	1.11836	https://www.genecards.org/cgi-bin/carddisp.pl?gene=ENSG00000272849
ENSG00000273137	Novel Transcript, Antisense To SELO	RNA Gene	5	GC22M050208	1.11836	https://www.genecards.org/cgi-bin/carddisp.pl?gene=ENSG00000273137
ENSG00000273450	Novel Transcript, Antisense To PLCE1	RNA Gene	5	GC10M094314	1.11836	https://www.genecards.org/cgi-bin/carddisp.pl?gene=ENSG00000273450
ENSG00000286774	Novel Transcript	RNA Gene	5	GC01P232844	1.11836	https://www.genecards.org/cgi-bin/carddisp.pl?gene=ENSG00000286774
ENSG00000287357	Novel Transcript	RNA Gene	5	GC13M022589	1.11836	https://www.genecards.org/cgi-bin/carddisp.pl?gene=ENSG00000287357
ENSG00000258790	Novel Transcript	Protein Coding	5	GC14P035122	1.11836	https://www.genecards.org/cgi-bin/carddisp.pl?gene=ENSG00000258790
ENSG00000275178	Novel Transcript, Antisense To MBP	RNA Gene	5	GC18P077093	1.11836	https://www.genecards.org/cgi-bin/carddisp.pl?gene=ENSG00000275178
VWA8P1	Von Willebrand Factor A Domain Containing 8 Pseudogene 1	Pseudogene	5	GC05M068854	1.11836	https://www.genecards.org/cgi-bin/carddisp.pl?gene=VWA8P1
lnc-SCARB1-5		RNA Gene	5	GC12M124511	1.11836	https://www.genecards.org/cgi-bin/carddisp.pl?gene=lnc-SCARB1-5
lnc-TULP2-3		RNA Gene	5	GC19M062166	1.11836	https://www.genecards.org/cgi-bin/carddisp.pl?gene=lnc-TULP2-3
hsa-miR-5096-021		RNA Gene	5	GC05P031655	1.11836	https://www.genecards.org/cgi-bin/carddisp.pl?gene=hsa-miR-5096-021
lnc-BTG4-3		RNA Gene	5	GC11M111354	1.11836	https://www.genecards.org/cgi-bin/carddisp.pl?gene=lnc-BTG4-3
lnc-WDR18-2		RNA Gene	5	GC19P002180	1.11836	https://www.genecards.org/cgi-bin/carddisp.pl?gene=lnc-WDR18-2
lnc-MBP-13		RNA Gene	5	GC18M076979	1.11836	https://www.genecards.org/cgi-bin/carddisp.pl?gene=lnc-MBP-13
lnc-SOX6-6		RNA Gene	5	GC11M015528	1.11836	https://www.genecards.org/cgi-bin/carddisp.pl?gene=lnc-SOX6-6
lnc-STOX2-10		RNA Gene	5	GC04P184331	1.11836	https://www.genecards.org/cgi-bin/carddisp.pl?gene=lnc-STOX2-10
lnc-TUBGCP6-1		RNA Gene	5	GC22M055227	1.11836	https://www.genecards.org/cgi-bin/carddisp.pl?gene=lnc-TUBGCP6-1
lnc-MYH13-3		RNA Gene	5	GC17M010130	1.11836	https://www.genecards.org/cgi-bin/carddisp.pl?gene=lnc-MYH13-3
HSALNG0093344		RNA Gene	5	GC12M097493	1.11836	https://www.genecards.org/cgi-bin/carddisp.pl?gene=HSALNG0093344
lnc-IRS1-1		RNA Gene	5	GC02M226222	1.11836	https://www.genecards.org/cgi-bin/carddisp.pl?gene=lnc-IRS1-1
ENSG00000250568	Poly(A) Binding Protein, Cytoplasmic 1 (PABPC1) Pseudogene	Pseudogene	5	GC04M039974	1.11836	https://www.genecards.org/cgi-bin/carddisp.pl?gene=ENSG00000250568
ENSG00000275162	Novel Transcript, Sense Intronic To ARID3A	RNA Gene	5	GC19P000956	1.11836	https://www.genecards.org/cgi-bin/carddisp.pl?gene=ENSG00000275162
lnc-COPRS-1		RNA Gene	5	GC17M031587	1.11836	https://www.genecards.org/cgi-bin/carddisp.pl?gene=lnc-COPRS-1
lnc-COPG1-2		RNA Gene	5	GC03P133511	1.11836	https://www.genecards.org/cgi-bin/carddisp.pl?gene=lnc-COPG1-2
RF00017-4516		RNA Gene	5	GC05M134442	1.11836	https://www.genecards.org/cgi-bin/carddisp.pl?gene=RF00017-4516
ELOAP1	ELOA Pseudogene 1	Pseudogene	4	GC02P123698	1.11836	https://www.genecards.org/cgi-bin/carddisp.pl?gene=ELOAP1
H2ACP1	H2AC Histone Family Pseudogene 1	Pseudogene	4	GC13M036519	1.11836	https://www.genecards.org/cgi-bin/carddisp.pl?gene=H2ACP1
ACER2P1	ACER2 Pseudogene 1	Pseudogene	4	GC02M206411	1.11836	https://www.genecards.org/cgi-bin/carddisp.pl?gene=ACER2P1
MTCYBP19	MT-CYB Pseudogene 19	Pseudogene	4	GC08M036370	1.11836	https://www.genecards.org/cgi-bin/carddisp.pl?gene=MTCYBP19
MTCYBP36	MT-CYB Pseudogene 36	Pseudogene	4	GC06M094501	1.11836	https://www.genecards.org/cgi-bin/carddisp.pl?gene=MTCYBP36
RNU7-37P	RNA, U7 Small Nuclear 37 Pseudogene	Pseudogene	4	GC0XP053131	1.11836	https://www.genecards.org/cgi-bin/carddisp.pl?gene=RNU7-37P
ANAPC15P2	ANAPC15 Pseudogene 2	Pseudogene	4	GC03M174305	1.11836	https://www.genecards.org/cgi-bin/carddisp.pl?gene=ANAPC15P2
PPP1R2P8	Protein Phosphatase 1 Regulatory Inhibitor Subunit 2 Pseudogene 8	Pseudogene	4	GC05P020997	1.11836	https://www.genecards.org/cgi-bin/carddisp.pl?gene=PPP1R2P8
LOC105370047	Uncharacterized LOC105370047	RNA Gene	4	GC12P125578	1.11836	https://www.genecards.org/cgi-bin/carddisp.pl?gene=LOC105370047
piR-51043		RNA Gene	4	GC09M136053	1.11836	https://www.genecards.org/cgi-bin/carddisp.pl?gene=piR-51043
piR-32559-090		RNA Gene	4	GC12P062759	1.11836	https://www.genecards.org/cgi-bin/carddisp.pl?gene=piR-32559-090
piR-32559-282		RNA Gene	4	GC03M046251	1.11836	https://www.genecards.org/cgi-bin/carddisp.pl?gene=piR-32559-282
piR-36887-008		RNA Gene	4	GC11P062454	1.11836	https://www.genecards.org/cgi-bin/carddisp.pl?gene=piR-36887-008
piR-48499		RNA Gene	4	GC08P002005	1.11836	https://www.genecards.org/cgi-bin/carddisp.pl?gene=piR-48499
piR-32285-064		RNA Gene	4	GC03M129987	1.11836	https://www.genecards.org/cgi-bin/carddisp.pl?gene=piR-32285-064
piR-36746-014		RNA Gene	4	GC02P226280	1.11836	https://www.genecards.org/cgi-bin/carddisp.pl?gene=piR-36746-014
NONHSAG024308.2		RNA Gene	4	GC19P002143	1.11836	https://www.genecards.org/cgi-bin/carddisp.pl?gene=NONHSAG024308.2
NONHSAG053687.2		RNA Gene	4	GC09P133963	1.11836	https://www.genecards.org/cgi-bin/carddisp.pl?gene=NONHSAG053687.2
NONHSAG050827.2		RNA Gene	4	GC08P097066	1.11836	https://www.genecards.org/cgi-bin/carddisp.pl?gene=NONHSAG050827.2
HSALNG0091866		RNA Gene	4	GC12P062788	1.11836	https://www.genecards.org/cgi-bin/carddisp.pl?gene=HSALNG0091866
HSALNG0094814		RNA Gene	4	GC12M124512	1.11836	https://www.genecards.org/cgi-bin/carddisp.pl?gene=HSALNG0094814
HSALNG0123410		RNA Gene	4	GC19M004677	1.11836	https://www.genecards.org/cgi-bin/carddisp.pl?gene=HSALNG0123410
HSALNG0123412		RNA Gene	4	GC19P004916	1.11836	https://www.genecards.org/cgi-bin/carddisp.pl?gene=HSALNG0123412
lnc-DUSP13-1		RNA Gene	4	GC10M075049	1.11836	https://www.genecards.org/cgi-bin/carddisp.pl?gene=lnc-DUSP13-1
ENSG00000279527	Novel Transcript	Uncategorized	4	GC12M124529	1.11836	https://www.genecards.org/cgi-bin/carddisp.pl?gene=ENSG00000279527
HSALNG0055755		RNA Gene	4	GC07M002845	1.11836	https://www.genecards.org/cgi-bin/carddisp.pl?gene=HSALNG0055755
HSALNG0026812		RNA Gene	4	GC03P072371	1.11836	https://www.genecards.org/cgi-bin/carddisp.pl?gene=HSALNG0026812
lnc-ARMT1-2		RNA Gene	4	GC06P151449	1.11836	https://www.genecards.org/cgi-bin/carddisp.pl?gene=lnc-ARMT1-2
HSALNG0039004		RNA Gene	4	GC04M184318	1.11836	https://www.genecards.org/cgi-bin/carddisp.pl?gene=HSALNG0039004
HSALNG0087098		RNA Gene	4	GC11P111354	1.11836	https://www.genecards.org/cgi-bin/carddisp.pl?gene=HSALNG0087098
HSALNG0055761		RNA Gene	4	GC07P002864	1.11836	https://www.genecards.org/cgi-bin/carddisp.pl?gene=HSALNG0055761
HSALNG0080369		RNA Gene	4	GC10P103480	1.11836	https://www.genecards.org/cgi-bin/carddisp.pl?gene=HSALNG0080369
HSALNG0042408		RNA Gene	4	GC05P068318	1.11836	https://www.genecards.org/cgi-bin/carddisp.pl?gene=HSALNG0042408
HSALNG0025678		RNA Gene	4	GC03M046270	1.11836	https://www.genecards.org/cgi-bin/carddisp.pl?gene=HSALNG0025678
HSALNG0042757		RNA Gene	4	GC05M075704	1.11836	https://www.genecards.org/cgi-bin/carddisp.pl?gene=HSALNG0042757
HSALNG0075212		RNA Gene	4	GC09P136037	1.11836	https://www.genecards.org/cgi-bin/carddisp.pl?gene=HSALNG0075212
LOC107985485	Uncharacterized LOC107985485	RNA Gene	4	GC21M050255	1.11836	https://www.genecards.org/cgi-bin/carddisp.pl?gene=LOC107985485
ENSG00000288724	Novel Transcript	RNA Gene	4	GC03M046284	1.11836	https://www.genecards.org/cgi-bin/carddisp.pl?gene=ENSG00000288724
ENSG00000286082	Novel Transcript	RNA Gene	4	GC21M050160	1.11836	https://www.genecards.org/cgi-bin/carddisp.pl?gene=ENSG00000286082
ENSG00000288871	Novel Transcript, Antisense To TUBGCP6and HDAC10	RNA Gene	4	GC22P050244	1.11836	https://www.genecards.org/cgi-bin/carddisp.pl?gene=ENSG00000288871
ENSG00000279198	TEC	Uncategorized	4	GC19M016074	1.11836	https://www.genecards.org/cgi-bin/carddisp.pl?gene=ENSG00000279198
ENSG00000249943	Myeloid Cell Leukemia Sequence 1 (BCL2-Related) (MCL1) Pseudogene	Pseudogene	4	GC04M170814	1.11836	https://www.genecards.org/cgi-bin/carddisp.pl?gene=ENSG00000249943
ENSG00000250350	Epidermis-Specific Serine Protease-Like Protein (ESSPL) Pseudogene	Pseudogene	4	GC04M151279	1.11836	https://www.genecards.org/cgi-bin/carddisp.pl?gene=ENSG00000250350
ENSG00000285731	Novel Transcript, Antisense To TBC1D5	RNA Gene	4	GC03P017141	1.11836	https://www.genecards.org/cgi-bin/carddisp.pl?gene=ENSG00000285731
ENSG00000286594	Novel Transcript	RNA Gene	4	GC21P045607	1.11836	https://www.genecards.org/cgi-bin/carddisp.pl?gene=ENSG00000286594
LOC107986450	Uncharacterized LOC107986450	RNA Gene	4	GC05P134443	1.11836	https://www.genecards.org/cgi-bin/carddisp.pl?gene=LOC107986450
LOC105374101	Uncharacterized LOC105374101	RNA Gene	4	GC03P133381	1.11836	https://www.genecards.org/cgi-bin/carddisp.pl?gene=LOC105374101
LOC105376568	Uncharacterized LOC105376568	RNA Gene	4	GC11M015571	1.11836	https://www.genecards.org/cgi-bin/carddisp.pl?gene=LOC105376568
lnc-LDLRAD3-1		RNA Gene	4	GC11P035891	1.11836	https://www.genecards.org/cgi-bin/carddisp.pl?gene=lnc-LDLRAD3-1
lnc-MRPL46-8		RNA Gene	4	GC15M087875	1.11836	https://www.genecards.org/cgi-bin/carddisp.pl?gene=lnc-MRPL46-8
lnc-NAALADL2-9		RNA Gene	4	GC03P176306	1.11836	https://www.genecards.org/cgi-bin/carddisp.pl?gene=lnc-NAALADL2-9
lnc-NCOR2-4		RNA Gene	4	GC12M124486	1.11836	https://www.genecards.org/cgi-bin/carddisp.pl?gene=lnc-NCOR2-4
lnc-PRSS48-2		RNA Gene	4	GC04P151316	1.11836	https://www.genecards.org/cgi-bin/carddisp.pl?gene=lnc-PRSS48-2
lnc-SCARB1-4		RNA Gene	4	GC12M124524	1.11836	https://www.genecards.org/cgi-bin/carddisp.pl?gene=lnc-SCARB1-4
lnc-UPK3B-2		RNA Gene	4	GC07P076683	1.11836	https://www.genecards.org/cgi-bin/carddisp.pl?gene=lnc-UPK3B-2
HSALNG0123921		RNA Gene	4	GC19M010288	1.11836	https://www.genecards.org/cgi-bin/carddisp.pl?gene=HSALNG0123921
HSALNG0124416		RNA Gene	4	GC19M016071	1.11836	https://www.genecards.org/cgi-bin/carddisp.pl?gene=HSALNG0124416
HSALNG0126918		RNA Gene	4	GC19P052257	1.11836	https://www.genecards.org/cgi-bin/carddisp.pl?gene=HSALNG0126918
NONHSAG006253.2		RNA Gene	4	GC10P074862	1.11836	https://www.genecards.org/cgi-bin/carddisp.pl?gene=NONHSAG006253.2
lnc-LDHAL6B-3		RNA Gene	4	GC15P059387	1.11836	https://www.genecards.org/cgi-bin/carddisp.pl?gene=lnc-LDHAL6B-3
lnc-LZTFL1-3		RNA Gene	4	GC03M045790	1.11836	https://www.genecards.org/cgi-bin/carddisp.pl?gene=lnc-LZTFL1-3
lnc-SLC35G1-1		RNA Gene	4	GC10P093988	1.11836	https://www.genecards.org/cgi-bin/carddisp.pl?gene=lnc-SLC35G1-1
lnc-STK26-6		RNA Gene	4	GC0XP132046	1.11836	https://www.genecards.org/cgi-bin/carddisp.pl?gene=lnc-STK26-6
lnc-TBL1XR1-6		RNA Gene	4	GC03M176287	1.11836	https://www.genecards.org/cgi-bin/carddisp.pl?gene=lnc-TBL1XR1-6
MK280269-046		RNA Gene	4	GC04M151359	1.11836	https://www.genecards.org/cgi-bin/carddisp.pl?gene=MK280269-046
lnc-MYDGF-2		RNA Gene	4	GC19M004714	1.11836	https://www.genecards.org/cgi-bin/carddisp.pl?gene=lnc-MYDGF-2
lnc-PDE4A-3		RNA Gene	4	GC19P010380	1.11836	https://www.genecards.org/cgi-bin/carddisp.pl?gene=lnc-PDE4A-3
lnc-NEU4-1		RNA Gene	4	GC02P241822	1.11836	https://www.genecards.org/cgi-bin/carddisp.pl?gene=lnc-NEU4-1
MN298114-203		RNA Gene	4	GC07P003036	1.11836	https://www.genecards.org/cgi-bin/carddisp.pl?gene=MN298114-203
lnc-PPP2R3C-2		RNA Gene	4	GC14M035203	1.11836	https://www.genecards.org/cgi-bin/carddisp.pl?gene=lnc-PPP2R3C-2
lnc-SETD1B-4		RNA Gene	4	GC12P125669	1.11836	https://www.genecards.org/cgi-bin/carddisp.pl?gene=lnc-SETD1B-4
lnc-IL6-7		RNA Gene	4	GC07P023007	1.11836	https://www.genecards.org/cgi-bin/carddisp.pl?gene=lnc-IL6-7
lnc-IQGAP2-1		RNA Gene	4	GC05P076333	1.11836	https://www.genecards.org/cgi-bin/carddisp.pl?gene=lnc-IQGAP2-1
lnc-ICAM3-1		RNA Gene	4	GC19M010386	1.11836	https://www.genecards.org/cgi-bin/carddisp.pl?gene=lnc-ICAM3-1
LOC110091768	Uncharacterized LOC110091768	RNA Gene	4	GC22P033617	1.11836	https://www.genecards.org/cgi-bin/carddisp.pl?gene=LOC110091768
ENSG00000267370	Zinc Finger Protein 420 (ZNF420) Pseudogene	Pseudogene	4	GC19M009839	1.11836	https://www.genecards.org/cgi-bin/carddisp.pl?gene=ENSG00000267370
ENSG00000285810	Novel Transcript, Antisense To DUPD1	RNA Gene	4	GC10P075041	1.11836	https://www.genecards.org/cgi-bin/carddisp.pl?gene=ENSG00000285810
HSALNG0106290		RNA Gene	4	GC15M079746	1.11836	https://www.genecards.org/cgi-bin/carddisp.pl?gene=HSALNG0106290
HSALNG0109339		RNA Gene	4	GC16M006461	1.11836	https://www.genecards.org/cgi-bin/carddisp.pl?gene=HSALNG0109339
HSALNG0124417-001		RNA Gene	4	GC19M016077	1.11836	https://www.genecards.org/cgi-bin/carddisp.pl?gene=HSALNG0124417-001
lnc-AMZ1-4		RNA Gene	4	GC07P002880	1.11836	https://www.genecards.org/cgi-bin/carddisp.pl?gene=lnc-AMZ1-4
lnc-BET1-4		RNA Gene	4	GC07M094586	1.11836	https://www.genecards.org/cgi-bin/carddisp.pl?gene=lnc-BET1-4
HSALNG0122951		RNA Gene	4	GC19P000949	1.11836	https://www.genecards.org/cgi-bin/carddisp.pl?gene=HSALNG0122951
HSALNG0140178		RNA Gene	4	GC0XP132024	1.11836	https://www.genecards.org/cgi-bin/carddisp.pl?gene=HSALNG0140178
lnc-AADAT-11		RNA Gene	4	GC04M170815	1.11836	https://www.genecards.org/cgi-bin/carddisp.pl?gene=lnc-AADAT-11
lnc-CDC37-1		RNA Gene	4	GC19M010368	1.11836	https://www.genecards.org/cgi-bin/carddisp.pl?gene=lnc-CDC37-1
lnc-FAM126A-2		RNA Gene	4	GC07M022812	1.11836	https://www.genecards.org/cgi-bin/carddisp.pl?gene=lnc-FAM126A-2
piR-58075		RNA Gene	4	GC11P015600	1.11836	https://www.genecards.org/cgi-bin/carddisp.pl?gene=piR-58075
RF00017-2813		RNA Gene	4	GC19P052255	1.11836	https://www.genecards.org/cgi-bin/carddisp.pl?gene=RF00017-2813
RF00017-5575		RNA Gene	4	GC07M002857	1.11836	https://www.genecards.org/cgi-bin/carddisp.pl?gene=RF00017-5575
RF00017-4180		RNA Gene	4	GC05P031571	1.11836	https://www.genecards.org/cgi-bin/carddisp.pl?gene=RF00017-4180
RF00017-4183		RNA Gene	4	GC05M031660	1.11836	https://www.genecards.org/cgi-bin/carddisp.pl?gene=RF00017-4183
RF00994-136		RNA Gene	4	GC10M071993	1.11836	https://www.genecards.org/cgi-bin/carddisp.pl?gene=RF00994-136
SNODB276		RNA Gene	4	GC15P059391	1.11836	https://www.genecards.org/cgi-bin/carddisp.pl?gene=SNODB276
RF00017-2500		RNA Gene	4	GC19M004662	1.11836	https://www.genecards.org/cgi-bin/carddisp.pl?gene=RF00017-2500
RF00017-7611		RNA Gene	4	GC09P134099	1.11836	https://www.genecards.org/cgi-bin/carddisp.pl?gene=RF00017-7611
piR-54764-266		RNA Gene	4	GC17M010178	1.11836	https://www.genecards.org/cgi-bin/carddisp.pl?gene=piR-54764-266
RF00017-4103		RNA Gene	4	GC04P184342	1.11836	https://www.genecards.org/cgi-bin/carddisp.pl?gene=RF00017-4103
RF00017-4517		RNA Gene	4	GC05M134487	1.11836	https://www.genecards.org/cgi-bin/carddisp.pl?gene=RF00017-4517
piR-59050		RNA Gene	4	GC03M072377	1.11836	https://www.genecards.org/cgi-bin/carddisp.pl?gene=piR-59050
piR-59907-030		RNA Gene	4	GC09M133272	1.11836	https://www.genecards.org/cgi-bin/carddisp.pl?gene=piR-59907-030
RF00017-2494		RNA Gene	4	GC19M004658	1.11836	https://www.genecards.org/cgi-bin/carddisp.pl?gene=RF00017-2494
RF00017-5974		RNA Gene	4	GC07P075681	1.11836	https://www.genecards.org/cgi-bin/carddisp.pl?gene=RF00017-5974
piR-41399-421		RNA Gene	3	GC06M151450	1.11836	https://www.genecards.org/cgi-bin/carddisp.pl?gene=piR-41399-421
piR-43103-089		RNA Gene	3	GC07M076559	1.11836	https://www.genecards.org/cgi-bin/carddisp.pl?gene=piR-43103-089
piR-33303-019		RNA Gene	3	GC01P232870	1.11836	https://www.genecards.org/cgi-bin/carddisp.pl?gene=piR-33303-019
piR-32407-003		RNA Gene	3	GC0XP081229	1.11836	https://www.genecards.org/cgi-bin/carddisp.pl?gene=piR-32407-003
piR-36393-462		RNA Gene	3	GC06M151449	1.11836	https://www.genecards.org/cgi-bin/carddisp.pl?gene=piR-36393-462
piR-32214-182		RNA Gene	3	GC14M035171	1.11836	https://www.genecards.org/cgi-bin/carddisp.pl?gene=piR-32214-182
piR-46002-460		RNA Gene	3	GC05M038631	1.11836	https://www.genecards.org/cgi-bin/carddisp.pl?gene=piR-46002-460
piR-50443-519		RNA Gene	3	GC08M097124	1.11836	https://www.genecards.org/cgi-bin/carddisp.pl?gene=piR-50443-519
piR-50447-008		RNA Gene	3	GC03P046047	1.11836	https://www.genecards.org/cgi-bin/carddisp.pl?gene=piR-50447-008
piR-51671-076		RNA Gene	3	GC07P075770	1.11836	https://www.genecards.org/cgi-bin/carddisp.pl?gene=piR-51671-076
NONHSAG047094.2		RNA Gene	3	GC07P023018	1.11836	https://www.genecards.org/cgi-bin/carddisp.pl?gene=NONHSAG047094.2
HSALNG0092197		RNA Gene	3	GC12M068772	1.11836	https://www.genecards.org/cgi-bin/carddisp.pl?gene=HSALNG0092197
HSALNG0123411		RNA Gene	3	GC19P004705	1.11836	https://www.genecards.org/cgi-bin/carddisp.pl?gene=HSALNG0123411
HSALNG0011531		RNA Gene	3	GC01M232894	1.11836	https://www.genecards.org/cgi-bin/carddisp.pl?gene=HSALNG0011531
HSALNG0030835		RNA Gene	3	GC03P176321	1.11836	https://www.genecards.org/cgi-bin/carddisp.pl?gene=HSALNG0030835
HSALNG0023726		RNA Gene	3	GC02P241812	1.11836	https://www.genecards.org/cgi-bin/carddisp.pl?gene=HSALNG0023726
HSALNG0069691-001		RNA Gene	3	GC09P003696	1.11836	https://www.genecards.org/cgi-bin/carddisp.pl?gene=HSALNG0069691-001
HSALNG0078919		RNA Gene	3	GC10M074823	1.11836	https://www.genecards.org/cgi-bin/carddisp.pl?gene=HSALNG0078919
HSALNG0129255		RNA Gene	3	GC20P023397	1.11836	https://www.genecards.org/cgi-bin/carddisp.pl?gene=HSALNG0129255
HSALNG0129256		RNA Gene	3	GC20P023420	1.11836	https://www.genecards.org/cgi-bin/carddisp.pl?gene=HSALNG0129256
HSALNG0078914		RNA Gene	3	GC10P074792	1.11836	https://www.genecards.org/cgi-bin/carddisp.pl?gene=HSALNG0078914
HSALNG0078923		RNA Gene	3	GC10P074871	1.11836	https://www.genecards.org/cgi-bin/carddisp.pl?gene=HSALNG0078923
HSALNG0023725		RNA Gene	3	GC02P241811	1.11836	https://www.genecards.org/cgi-bin/carddisp.pl?gene=HSALNG0023725
HSALNG0054362		RNA Gene	3	GC06M151452	1.11836	https://www.genecards.org/cgi-bin/carddisp.pl?gene=HSALNG0054362
HSALNG0069693		RNA Gene	3	GC09P003761	1.11836	https://www.genecards.org/cgi-bin/carddisp.pl?gene=HSALNG0069693
HSALNG0078920		RNA Gene	3	GC10P074863	1.11836	https://www.genecards.org/cgi-bin/carddisp.pl?gene=HSALNG0078920
HSALNG0079786		RNA Gene	3	GC10M093989	1.11836	https://www.genecards.org/cgi-bin/carddisp.pl?gene=HSALNG0079786
ENSG00000289351	Novel Transcript	RNA Gene	3	GC03P133462	1.11836	https://www.genecards.org/cgi-bin/carddisp.pl?gene=ENSG00000289351
ENSG00000289595	Novel Transcript	RNA Gene	3	GC12P068804	1.11836	https://www.genecards.org/cgi-bin/carddisp.pl?gene=ENSG00000289595
ENSG00000285740	Novel Transcript	RNA Gene	3	GC11P035894	1.11836	https://www.genecards.org/cgi-bin/carddisp.pl?gene=ENSG00000285740
LOC107986082	Uncharacterized LOC107986082	RNA Gene	3	GC03P045792	1.11836	https://www.genecards.org/cgi-bin/carddisp.pl?gene=LOC107986082
LOC105374102	Uncharacterized LOC105374102	RNA Gene	3	GC03P133382	1.11836	https://www.genecards.org/cgi-bin/carddisp.pl?gene=LOC105374102
MN298114-077		RNA Gene	3	GC17P049837	1.11836	https://www.genecards.org/cgi-bin/carddisp.pl?gene=MN298114-077
NONHSAG012343.2		RNA Gene	3	GC12P112919	1.11836	https://www.genecards.org/cgi-bin/carddisp.pl?gene=NONHSAG012343.2
lnc-RHOF-2		RNA Gene	3	GC12M121767	1.11836	https://www.genecards.org/cgi-bin/carddisp.pl?gene=lnc-RHOF-2
lnc-SMIM14-5		RNA Gene	3	GC04M039510	1.11836	https://www.genecards.org/cgi-bin/carddisp.pl?gene=lnc-SMIM14-5
lnc-UXS1-6		RNA Gene	3	GC02M106289	1.11836	https://www.genecards.org/cgi-bin/carddisp.pl?gene=lnc-UXS1-6
lnc-IRS1-8		RNA Gene	3	GC02M226306	1.11836	https://www.genecards.org/cgi-bin/carddisp.pl?gene=lnc-IRS1-8
lnc-KAT6B-1		RNA Gene	3	GC10P075050	1.11836	https://www.genecards.org/cgi-bin/carddisp.pl?gene=lnc-KAT6B-1
HSALNG0115714		RNA Gene	3	GC17M031604	1.11836	https://www.genecards.org/cgi-bin/carddisp.pl?gene=HSALNG0115714
HSALNG0138810		RNA Gene	3	GC0XP081202	1.11836	https://www.genecards.org/cgi-bin/carddisp.pl?gene=HSALNG0138810
piR-53562-351		RNA Gene	3	GC06P151450	1.11836	https://www.genecards.org/cgi-bin/carddisp.pl?gene=piR-53562-351
RF00017-4381		RNA Gene	3	GC05M079127	1.11836	https://www.genecards.org/cgi-bin/carddisp.pl?gene=RF00017-4381
RF00017-4384		RNA Gene	3	GC05M079221	1.11836	https://www.genecards.org/cgi-bin/carddisp.pl?gene=RF00017-4384
RF00017-4383		RNA Gene	3	GC05P079217	1.11836	https://www.genecards.org/cgi-bin/carddisp.pl?gene=RF00017-4383
RF00017-6405		RNA Gene	3	GC08M002000	1.11836	https://www.genecards.org/cgi-bin/carddisp.pl?gene=RF00017-6405
piR-61028-511		RNA Gene	3	GC06P151451	1.11836	https://www.genecards.org/cgi-bin/carddisp.pl?gene=piR-61028-511
RF00017-6981		RNA Gene	3	GC09M003740	1.11836	https://www.genecards.org/cgi-bin/carddisp.pl?gene=RF00017-6981
piR-56759-503		RNA Gene	3	GC06M151451	1.11836	https://www.genecards.org/cgi-bin/carddisp.pl?gene=piR-56759-503
piR-33573		RNA Gene	2	GC21P045608	1.11836	https://www.genecards.org/cgi-bin/carddisp.pl?gene=piR-33573
piR-49220		RNA Gene	2	GC05P076334	1.11836	https://www.genecards.org/cgi-bin/carddisp.pl?gene=piR-49220
piR-32810-041		RNA Gene	2	GC14P066703	1.11836	https://www.genecards.org/cgi-bin/carddisp.pl?gene=piR-32810-041
piR-48759-358		RNA Gene	2	GC05P079279	1.11836	https://www.genecards.org/cgi-bin/carddisp.pl?gene=piR-48759-358
piR-36573-073		RNA Gene	2	GC09M003734	1.11836	https://www.genecards.org/cgi-bin/carddisp.pl?gene=piR-36573-073
piR-50968-032		RNA Gene	2	GC12P112927	1.11836	https://www.genecards.org/cgi-bin/carddisp.pl?gene=piR-50968-032
piR-38580-054		RNA Gene	2	GC11P062453	1.11836	https://www.genecards.org/cgi-bin/carddisp.pl?gene=piR-38580-054
piR-50129-269		RNA Gene	2	GC09M003735	1.11836	https://www.genecards.org/cgi-bin/carddisp.pl?gene=piR-50129-269
piR-36588-267		RNA Gene	2	GC03P017128	1.11836	https://www.genecards.org/cgi-bin/carddisp.pl?gene=piR-36588-267
piR-48349-008		RNA Gene	2	GC02M106273	1.11836	https://www.genecards.org/cgi-bin/carddisp.pl?gene=piR-48349-008
HSALNG0122433		RNA Gene	2	GC18M074297	1.11836	https://www.genecards.org/cgi-bin/carddisp.pl?gene=HSALNG0122433
HSALNG0025661		RNA Gene	2	GC03M046044	1.11836	https://www.genecards.org/cgi-bin/carddisp.pl?gene=HSALNG0025661
HSALNG0037855		RNA Gene	2	GC04P151310	1.11836	https://www.genecards.org/cgi-bin/carddisp.pl?gene=HSALNG0037855
HSALNG0037853		RNA Gene	2	GC04M151361	1.11836	https://www.genecards.org/cgi-bin/carddisp.pl?gene=HSALNG0037853
HSALNG0042915		RNA Gene	2	GC05M079245	1.11836	https://www.genecards.org/cgi-bin/carddisp.pl?gene=HSALNG0042915
HSALNG0040079		RNA Gene	2	GC05P009613	1.11836	https://www.genecards.org/cgi-bin/carddisp.pl?gene=HSALNG0040079
HSALNG0038536		RNA Gene	2	GC04M170841	1.11836	https://www.genecards.org/cgi-bin/carddisp.pl?gene=HSALNG0038536
HSALNG0042774		RNA Gene	2	GC05M076327	1.11836	https://www.genecards.org/cgi-bin/carddisp.pl?gene=HSALNG0042774
HSALNG0024860		RNA Gene	2	GC03P028800	1.11836	https://www.genecards.org/cgi-bin/carddisp.pl?gene=HSALNG0024860
HSALNG0040961		RNA Gene	2	GC05M031657	1.11836	https://www.genecards.org/cgi-bin/carddisp.pl?gene=HSALNG0040961
HSALNG0059646		RNA Gene	2	GC07P094575	1.11836	https://www.genecards.org/cgi-bin/carddisp.pl?gene=HSALNG0059646
HSALNG0003921		RNA Gene	2	GC01M058275	1.11836	https://www.genecards.org/cgi-bin/carddisp.pl?gene=HSALNG0003921
HSALNG0003922		RNA Gene	2	GC01P058320	1.11836	https://www.genecards.org/cgi-bin/carddisp.pl?gene=HSALNG0003922
HSALNG0003920		RNA Gene	2	GC01P058266	1.11836	https://www.genecards.org/cgi-bin/carddisp.pl?gene=HSALNG0003920
ENSG00000288895	Novel Transcript	RNA Gene	2	GC03M176288	1.11836	https://www.genecards.org/cgi-bin/carddisp.pl?gene=ENSG00000288895
LOC101927711	Uncharacterized LOC101927711	RNA Gene	2	GC01P232843	1.11836	https://www.genecards.org/cgi-bin/carddisp.pl?gene=LOC101927711
LOC105378438	Uncharacterized LOC105378438	RNA Gene	2	GC10P094030	1.11836	https://www.genecards.org/cgi-bin/carddisp.pl?gene=LOC105378438
LOC105379042	Uncharacterized LOC105379042	RNA Gene	2	GC05M076286	1.11836	https://www.genecards.org/cgi-bin/carddisp.pl?gene=LOC105379042
lnc-LDHAL6B-2		RNA Gene	2	GC15P059386	1.11836	https://www.genecards.org/cgi-bin/carddisp.pl?gene=lnc-LDHAL6B-2
MK280073-186		RNA Gene	2	GC14M066585	1.11836	https://www.genecards.org/cgi-bin/carddisp.pl?gene=MK280073-186
hsa-miR-5095-339		RNA Gene	2	GC03P028725	1.11836	https://www.genecards.org/cgi-bin/carddisp.pl?gene=hsa-miR-5095-339
LOC112267993	Uncharacterized LOC112267993	RNA Gene	2	GC07P023019	1.11836	https://www.genecards.org/cgi-bin/carddisp.pl?gene=LOC112267993
HSALNG0138801		RNA Gene	2	GC0XM080732	1.11836	https://www.genecards.org/cgi-bin/carddisp.pl?gene=HSALNG0138801
HSALNG0095673		RNA Gene	2	GC13M022636	1.11836	https://www.genecards.org/cgi-bin/carddisp.pl?gene=HSALNG0095673
HSALNG0095676		RNA Gene	2	GC13P022640	1.11836	https://www.genecards.org/cgi-bin/carddisp.pl?gene=HSALNG0095676
HSALNG0129247		RNA Gene	2	GC20P023333	1.11836	https://www.genecards.org/cgi-bin/carddisp.pl?gene=HSALNG0129247
piR-58629		RNA Gene	2	GC10P075051	1.11836	https://www.genecards.org/cgi-bin/carddisp.pl?gene=piR-58629
piR-59907-012		RNA Gene	2	GC18M074327	1.11836	https://www.genecards.org/cgi-bin/carddisp.pl?gene=piR-59907-012
piR-57394-206		RNA Gene	2	GC07M111445	1.11836	https://www.genecards.org/cgi-bin/carddisp.pl?gene=piR-57394-206
piR-56133-133		RNA Gene	2	GC20M023348	1.11836	https://www.genecards.org/cgi-bin/carddisp.pl?gene=piR-56133-133
RF00017-2485		RNA Gene	2	GC18M074384	1.11836	https://www.genecards.org/cgi-bin/carddisp.pl?gene=RF00017-2485
RF00619-027		RNA Gene	2	GC04P170893	1.11836	https://www.genecards.org/cgi-bin/carddisp.pl?gene=RF00619-027
IFITM1	Interferon Induced Transmembrane Protein 1	Protein Coding	40	GC11P000313	1.09584	https://www.genecards.org/cgi-bin/carddisp.pl?gene=IFITM1
KPNA2	Karyopherin Subunit Alpha 2	Protein Coding	44	GC17P068035	1.09111	https://www.genecards.org/cgi-bin/carddisp.pl?gene=KPNA2
CH25H	Cholesterol 25-Hydroxylase	Protein Coding	37	GC10M089205	1.09111	https://www.genecards.org/cgi-bin/carddisp.pl?gene=CH25H
ATP1B1	ATPase Na+/K+ Transporting Subunit Beta 1	Protein Coding	47	GC01P169105	1.07311	https://www.genecards.org/cgi-bin/carddisp.pl?gene=ATP1B1
HYOU1	Hypoxia Up-Regulated 1	Protein Coding	44	GC11M119156	1.07311	https://www.genecards.org/cgi-bin/carddisp.pl?gene=HYOU1
SIRT5	Sirtuin 5	Protein Coding	44	GC06P013574	1.07311	https://www.genecards.org/cgi-bin/carddisp.pl?gene=SIRT5
PCNT	Pericentrin	Protein Coding	43	GC21P046324	1.07311	https://www.genecards.org/cgi-bin/carddisp.pl?gene=PCNT
FKBP10	FKBP Prolyl Isomerase 10	Protein Coding	42	GC17P041812	1.07311	https://www.genecards.org/cgi-bin/carddisp.pl?gene=FKBP10
TARS2	Threonyl-TRNA Synthetase 2, Mitochondrial	Protein Coding	42	GC01P150536	1.07311	https://www.genecards.org/cgi-bin/carddisp.pl?gene=TARS2
ERC1	ELKS/RAB6-Interacting/CAST Family Member 1	Protein Coding	41	GC12P000972	1.07311	https://www.genecards.org/cgi-bin/carddisp.pl?gene=ERC1
ERP44	Endoplasmic Reticulum Protein 44	Protein Coding	41	GC09M099979	1.07311	https://www.genecards.org/cgi-bin/carddisp.pl?gene=ERP44
GTF2F2	General Transcription Factor IIF Subunit 2	Protein Coding	41	GC13P045120	1.07311	https://www.genecards.org/cgi-bin/carddisp.pl?gene=GTF2F2
EDEM3	ER Degradation Enhancing Alpha-Mannosidase Like Protein 3	Protein Coding	38	GC01M184690	1.07311	https://www.genecards.org/cgi-bin/carddisp.pl?gene=EDEM3
HECTD1	HECT Domain E3 Ubiquitin Protein Ligase 1	Protein Coding	37	GC14M031100	1.07311	https://www.genecards.org/cgi-bin/carddisp.pl?gene=HECTD1
MYCBP2	MYC Binding Protein 2	Protein Coding	37	GC13M077044	1.07311	https://www.genecards.org/cgi-bin/carddisp.pl?gene=MYCBP2
CHPF2	Chondroitin Polymerizing Factor 2	Protein Coding	37	GC07P151232	1.07311	https://www.genecards.org/cgi-bin/carddisp.pl?gene=CHPF2
GOLGA3	Golgin A3	Protein Coding	36	GC12M132768	1.07311	https://www.genecards.org/cgi-bin/carddisp.pl?gene=GOLGA3
TRIM59	Tripartite Motif Containing 59	Protein Coding	35	GC03M160432	1.07311	https://www.genecards.org/cgi-bin/carddisp.pl?gene=TRIM59
ERLEC1	Endoplasmic Reticulum Lectin 1	Protein Coding	35	GC02P053786	1.07311	https://www.genecards.org/cgi-bin/carddisp.pl?gene=ERLEC1
DNAJC11	DnaJ Heat Shock Protein Family (Hsp40) Member C11	Protein Coding	34	GC01M006634	1.07311	https://www.genecards.org/cgi-bin/carddisp.pl?gene=DNAJC11
SPART	Spartin	Protein Coding	32	GC13M036302	1.07311	https://www.genecards.org/cgi-bin/carddisp.pl?gene=SPART
COMT	Catechol-O-Methyltransferase	Protein Coding	50	GC22P019941	1.04209	https://www.genecards.org/cgi-bin/carddisp.pl?gene=COMT
ADAM9	ADAM Metallopeptidase Domain 9	Protein Coding	49	GC08P038996	1.04209	https://www.genecards.org/cgi-bin/carddisp.pl?gene=ADAM9
CSNK2A2	Casein Kinase 2 Alpha 2	Protein Coding	46	GC16M058157	1.04209	https://www.genecards.org/cgi-bin/carddisp.pl?gene=CSNK2A2
RTN4	Reticulon 4	Protein Coding	44	GC02M054934	1.04209	https://www.genecards.org/cgi-bin/carddisp.pl?gene=RTN4
PVR	PVR Cell Adhesion Molecule	Protein Coding	44	GC19P051984	1.04209	https://www.genecards.org/cgi-bin/carddisp.pl?gene=PVR
GGH	Gamma-Glutamyl Hydrolase	Protein Coding	42	GC08M063015	1.04209	https://www.genecards.org/cgi-bin/carddisp.pl?gene=GGH
PLD3	Phospholipase D Family Member 3	Protein Coding	42	GC19P040348	1.04209	https://www.genecards.org/cgi-bin/carddisp.pl?gene=PLD3
RAB2A	RAB2A, Member RAS Oncogene Family	Protein Coding	41	GC08P060516	1.04209	https://www.genecards.org/cgi-bin/carddisp.pl?gene=RAB2A
HS6ST2	Heparan Sulfate 6-O-Sulfotransferase 2	Protein Coding	40	GC0XM132626	1.04209	https://www.genecards.org/cgi-bin/carddisp.pl?gene=HS6ST2
ATE1	Arginyltransferase 1	Protein Coding	40	GC10M121740	1.04209	https://www.genecards.org/cgi-bin/carddisp.pl?gene=ATE1
RAB1A	RAB1A, Member RAS Oncogene Family	Protein Coding	40	GC02M065072	1.04209	https://www.genecards.org/cgi-bin/carddisp.pl?gene=RAB1A
NPTX1	Neuronal Pentraxin 1	Protein Coding	39	GC17M080466	1.04209	https://www.genecards.org/cgi-bin/carddisp.pl?gene=NPTX1
EIF4E2	Eukaryotic Translation Initiation Factor 4E Family Member 2	Protein Coding	39	GC02P232550	1.04209	https://www.genecards.org/cgi-bin/carddisp.pl?gene=EIF4E2
MDN1	Midasin AAA ATPase 1	Protein Coding	38	GC06M089642	1.04209	https://www.genecards.org/cgi-bin/carddisp.pl?gene=MDN1
LMAN2	Lectin, Mannose Binding 2	Protein Coding	37	GC05M177856	1.04209	https://www.genecards.org/cgi-bin/carddisp.pl?gene=LMAN2
QSOX2	Quiescin Sulfhydryl Oxidase 2	Protein Coding	37	GC09M136206	1.04209	https://www.genecards.org/cgi-bin/carddisp.pl?gene=QSOX2
FAM8A1	Family With Sequence Similarity 8 Member A1	Protein Coding	34	GC06P017600	1.04209	https://www.genecards.org/cgi-bin/carddisp.pl?gene=FAM8A1
COQ8B	Coenzyme Q8B	Protein Coding	33	GC19M061872	1.04209	https://www.genecards.org/cgi-bin/carddisp.pl?gene=COQ8B
IKBKE	Inhibitor Of Nuclear Factor Kappa B Kinase Subunit Epsilon	Protein Coding	45	GC01P206470	1.03737	https://www.genecards.org/cgi-bin/carddisp.pl?gene=IKBKE
RNASEL	Ribonuclease L	Protein Coding	44	GC01M182573	1.03737	https://www.genecards.org/cgi-bin/carddisp.pl?gene=RNASEL
STUB1	STIP1 Homology And U-Box Containing Protein 1	Protein Coding	44	GC16P009834	1.0292	https://www.genecards.org/cgi-bin/carddisp.pl?gene=STUB1
FXR1	FMR1 Autosomal Homolog 1	Protein Coding	43	GC03P180868	1.0292	https://www.genecards.org/cgi-bin/carddisp.pl?gene=FXR1
FANCI	FA Complementation Group I	Protein Coding	41	GC15P089243	1.0292	https://www.genecards.org/cgi-bin/carddisp.pl?gene=FANCI
LY6E	Lymphocyte Antigen 6 Family Member E	Protein Coding	40	GC08P143017	1.02571	https://www.genecards.org/cgi-bin/carddisp.pl?gene=LY6E
CTSB	Cathepsin B	Protein Coding	50	GC08M011842	1.01354	https://www.genecards.org/cgi-bin/carddisp.pl?gene=CTSB
USP13	Ubiquitin Specific Peptidase 13	Protein Coding	44	GC03P179652	1.01354	https://www.genecards.org/cgi-bin/carddisp.pl?gene=USP13
CUL2	Cullin 2	Protein Coding	41	GC10M035046	1.01354	https://www.genecards.org/cgi-bin/carddisp.pl?gene=CUL2
MOV10	Mov10 RISC Complex RNA Helicase	Protein Coding	40	GC01P112673	1.01354	https://www.genecards.org/cgi-bin/carddisp.pl?gene=MOV10
ZYG11B	Zyg-11 Family Member B, Cell Cycle Regulator	Protein Coding	33	GC01P052726	1.01354	https://www.genecards.org/cgi-bin/carddisp.pl?gene=ZYG11B
ELOB	Elongin B	Protein Coding	32	GC16M006360	1.01354	https://www.genecards.org/cgi-bin/carddisp.pl?gene=ELOB
STIM1	Stromal Interaction Molecule 1	Protein Coding	48	GC11P003855	1.00559	https://www.genecards.org/cgi-bin/carddisp.pl?gene=STIM1
MTHFD1	Methylenetetrahydrofolate Dehydrogenase, Cyclohydrolase And Formyltetrahydrofolate Synthetase 1	Protein Coding	45	GC14P064388	1.00559	https://www.genecards.org/cgi-bin/carddisp.pl?gene=MTHFD1
PABPC4	Poly(A) Binding Protein Cytoplasmic 4	Protein Coding	40	GC01M039560	1.00559	https://www.genecards.org/cgi-bin/carddisp.pl?gene=PABPC4
SURF4	Surfeit 4	Protein Coding	37	GC09M133361	1.00559	https://www.genecards.org/cgi-bin/carddisp.pl?gene=SURF4
PHB1	Prohibitin 1	Protein Coding	35	GC17M049406	1.00559	https://www.genecards.org/cgi-bin/carddisp.pl?gene=PHB1
SPINT2	Serine Peptidase Inhibitor, Kunitz Type 2	Protein Coding	43	GC19P038244	0.982489	https://www.genecards.org/cgi-bin/carddisp.pl?gene=SPINT2
TM9SF2	Transmembrane 9 Superfamily Member 2	Protein Coding	37	GC13P099446	0.982489	https://www.genecards.org/cgi-bin/carddisp.pl?gene=TM9SF2
TRIM25	Tripartite Motif Containing 25	Protein Coding	42	GC17M056836	0.948144	https://www.genecards.org/cgi-bin/carddisp.pl?gene=TRIM25
TMEM41B	Transmembrane Protein 41B	Protein Coding	33	GC11M009280	0.948144	https://www.genecards.org/cgi-bin/carddisp.pl?gene=TMEM41B
NUP214	Nucleoporin 214	Protein Coding	45	GC09P131125	0.947219	https://www.genecards.org/cgi-bin/carddisp.pl?gene=NUP214
PLOD2	Procollagen-Lysine,2-Oxoglutarate 5-Dioxygenase 2	Protein Coding	45	GC03M146069	0.947219	https://www.genecards.org/cgi-bin/carddisp.pl?gene=PLOD2
NIN	Ninein	Protein Coding	42	GC14M050719	0.947219	https://www.genecards.org/cgi-bin/carddisp.pl?gene=NIN
EIF4H	Eukaryotic Translation Initiation Factor 4H	Protein Coding	41	GC07P074174	0.947219	https://www.genecards.org/cgi-bin/carddisp.pl?gene=EIF4H
SIL1	SIL1 Nucleotide Exchange Factor	Protein Coding	40	GC05M138957	0.947219	https://www.genecards.org/cgi-bin/carddisp.pl?gene=SIL1
CEP250	Centrosomal Protein 250	Protein Coding	40	GC20P035455	0.947219	https://www.genecards.org/cgi-bin/carddisp.pl?gene=CEP250
CEP135	Centrosomal Protein 135	Protein Coding	38	GC04P055948	0.947219	https://www.genecards.org/cgi-bin/carddisp.pl?gene=CEP135
CNTRL	Centriolin	Protein Coding	37	GC09P121074	0.947219	https://www.genecards.org/cgi-bin/carddisp.pl?gene=CNTRL
ARL6IP6	ADP Ribosylation Factor Like GTPase 6 Interacting Protein 6	Protein Coding	34	GC02P152717	0.947219	https://www.genecards.org/cgi-bin/carddisp.pl?gene=ARL6IP6
CCDC86	Coiled-Coil Domain Containing 86	Protein Coding	33	GC11P060957	0.947219	https://www.genecards.org/cgi-bin/carddisp.pl?gene=CCDC86
ITGB1	Integrin Subunit Beta 1	Protein Coding	49	GC10M032932	0.925496	https://www.genecards.org/cgi-bin/carddisp.pl?gene=ITGB1
POR	Cytochrome P450 Oxidoreductase	Protein Coding	49	GC07P075899	0.925496	https://www.genecards.org/cgi-bin/carddisp.pl?gene=POR
RIPK1	Receptor Interacting Serine/Threonine Kinase 1	Protein Coding	48	GC06P003155	0.925496	https://www.genecards.org/cgi-bin/carddisp.pl?gene=RIPK1
RDX	Radixin	Protein Coding	48	GC11M109864	0.925496	https://www.genecards.org/cgi-bin/carddisp.pl?gene=RDX
GLA	Galactosidase Alpha	Protein Coding	47	GC0XM101393	0.925496	https://www.genecards.org/cgi-bin/carddisp.pl?gene=GLA
IMPDH2	Inosine Monophosphate Dehydrogenase 2	Protein Coding	46	GC03M050872	0.925496	https://www.genecards.org/cgi-bin/carddisp.pl?gene=IMPDH2
RHOA	Ras Homolog Family Member A	Protein Coding	46	GC03M049359	0.925496	https://www.genecards.org/cgi-bin/carddisp.pl?gene=RHOA
NEK9	NIMA Related Kinase 9	Protein Coding	45	GC14M075079	0.925496	https://www.genecards.org/cgi-bin/carddisp.pl?gene=NEK9
ADAMTS1	ADAM Metallopeptidase With Thrombospondin Type 1 Motif 1	Protein Coding	45	GC21M026835	0.925496	https://www.genecards.org/cgi-bin/carddisp.pl?gene=ADAMTS1
TOR1A	Torsin Family 1 Member A	Protein Coding	45	GC09M129812	0.925496	https://www.genecards.org/cgi-bin/carddisp.pl?gene=TOR1A
ETFA	Electron Transfer Flavoprotein Subunit Alpha	Protein Coding	45	GC15M079552	0.925496	https://www.genecards.org/cgi-bin/carddisp.pl?gene=ETFA
CYB5R3	Cytochrome B5 Reductase 3	Protein Coding	45	GC22M055106	0.925496	https://www.genecards.org/cgi-bin/carddisp.pl?gene=CYB5R3
MIB1	MIB E3 Ubiquitin Protein Ligase 1	Protein Coding	45	GC18P021704	0.925496	https://www.genecards.org/cgi-bin/carddisp.pl?gene=MIB1
RALA	RAS Like Proto-Oncogene A	Protein Coding	45	GC07P039622	0.925496	https://www.genecards.org/cgi-bin/carddisp.pl?gene=RALA
PPT1	Palmitoyl-Protein Thioesterase 1	Protein Coding	45	GC01M040072	0.925496	https://www.genecards.org/cgi-bin/carddisp.pl?gene=PPT1
GNB1	G Protein Subunit Beta 1	Protein Coding	44	GC01M001785	0.925496	https://www.genecards.org/cgi-bin/carddisp.pl?gene=GNB1
NGLY1	N-Glycanase 1	Protein Coding	44	GC03M025718	0.925496	https://www.genecards.org/cgi-bin/carddisp.pl?gene=NGLY1
MFGE8	Milk Fat Globule EGF And Factor V/VIII Domain Containing	Protein Coding	44	GC15M088898	0.925496	https://www.genecards.org/cgi-bin/carddisp.pl?gene=MFGE8
PMPCA	Peptidase, Mitochondrial Processing Subunit Alpha	Protein Coding	44	GC09P136410	0.925496	https://www.genecards.org/cgi-bin/carddisp.pl?gene=PMPCA
TLE1	TLE Family Member 1, Transcriptional Corepressor	Protein Coding	44	GC09M081583	0.925496	https://www.genecards.org/cgi-bin/carddisp.pl?gene=TLE1
ATP6V1A	ATPase H+ Transporting V1 Subunit A	Protein Coding	44	GC03P113747	0.925496	https://www.genecards.org/cgi-bin/carddisp.pl?gene=ATP6V1A
POFUT1	Protein O-Fucosyltransferase 1	Protein Coding	44	GC20P032207	0.925496	https://www.genecards.org/cgi-bin/carddisp.pl?gene=POFUT1
PKP2	Plakophilin 2	Protein Coding	44	GC12M032790	0.925496	https://www.genecards.org/cgi-bin/carddisp.pl?gene=PKP2
SLC27A2	Solute Carrier Family 27 Member 2	Protein Coding	44	GC15P050182	0.925496	https://www.genecards.org/cgi-bin/carddisp.pl?gene=SLC27A2
ARF6	ADP Ribosylation Factor 6	Protein Coding	43	GC14P049895	0.925496	https://www.genecards.org/cgi-bin/carddisp.pl?gene=ARF6
CENPF	Centromere Protein F	Protein Coding	43	GC01P214603	0.925496	https://www.genecards.org/cgi-bin/carddisp.pl?gene=CENPF
AASS	Aminoadipate-Semialdehyde Synthase	Protein Coding	43	GC07M122073	0.925496	https://www.genecards.org/cgi-bin/carddisp.pl?gene=AASS
PMPCB	Peptidase, Mitochondrial Processing Subunit Beta	Protein Coding	43	GC07P103297	0.925496	https://www.genecards.org/cgi-bin/carddisp.pl?gene=PMPCB
NPC2	NPC Intracellular Cholesterol Transporter 2	Protein Coding	42	GC14M074476	0.925496	https://www.genecards.org/cgi-bin/carddisp.pl?gene=NPC2
NARS2	Asparaginyl-TRNA Synthetase 2, Mitochondrial	Protein Coding	42	GC11M078435	0.925496	https://www.genecards.org/cgi-bin/carddisp.pl?gene=NARS2
HS2ST1	Heparan Sulfate 2-O-Sulfotransferase 1	Protein Coding	42	GC01P086914	0.925496	https://www.genecards.org/cgi-bin/carddisp.pl?gene=HS2ST1
MOGS	Mannosyl-Oligosaccharide Glucosidase	Protein Coding	42	GC02M074461	0.925496	https://www.genecards.org/cgi-bin/carddisp.pl?gene=MOGS
AGPS	Alkylglycerone Phosphate Synthase	Protein Coding	42	GC02P177392	0.925496	https://www.genecards.org/cgi-bin/carddisp.pl?gene=AGPS
PTGES2	Prostaglandin E Synthase 2	Protein Coding	42	GC09M128120	0.925496	https://www.genecards.org/cgi-bin/carddisp.pl?gene=PTGES2
TRMT1	TRNA Methyltransferase 1	Protein Coding	42	GC19M013104	0.925496	https://www.genecards.org/cgi-bin/carddisp.pl?gene=TRMT1
TLE3	TLE Family Member 3, Transcriptional Corepressor	Protein Coding	42	GC15M070047	0.925496	https://www.genecards.org/cgi-bin/carddisp.pl?gene=TLE3
SRP54	Signal Recognition Particle 54	Protein Coding	42	GC14P034981	0.925496	https://www.genecards.org/cgi-bin/carddisp.pl?gene=SRP54
GOLGA2	Golgin A2	Protein Coding	41	GC09M128255	0.925496	https://www.genecards.org/cgi-bin/carddisp.pl?gene=GOLGA2
PDE4DIP	Phosphodiesterase 4D Interacting Protein	Protein Coding	41	GC01P148808	0.925496	https://www.genecards.org/cgi-bin/carddisp.pl?gene=PDE4DIP
OS9	OS9 Endoplasmic Reticulum Lectin	Protein Coding	41	GC12P057693	0.925496	https://www.genecards.org/cgi-bin/carddisp.pl?gene=OS9
STC2	Stanniocalcin 2	Protein Coding	41	GC05M173314	0.925496	https://www.genecards.org/cgi-bin/carddisp.pl?gene=STC2
RAB10	RAB10, Member RAS Oncogene Family	Protein Coding	41	GC02P026033	0.925496	https://www.genecards.org/cgi-bin/carddisp.pl?gene=RAB10
PCSK6	Proprotein Convertase Subtilisin/Kexin Type 6	Protein Coding	41	GC15M114818	0.925496	https://www.genecards.org/cgi-bin/carddisp.pl?gene=PCSK6
ZMPSTE24	Zinc Metallopeptidase STE24	Protein Coding	41	GC01P040258	0.925496	https://www.genecards.org/cgi-bin/carddisp.pl?gene=ZMPSTE24
NDUFAF2	NADH:Ubiquinone Oxidoreductase Complex Assembly Factor 2	Protein Coding	40	GC05P060945	0.925496	https://www.genecards.org/cgi-bin/carddisp.pl?gene=NDUFAF2
ACSL3	Acyl-CoA Synthetase Long Chain Family Member 3	Protein Coding	40	GC02P222860	0.925496	https://www.genecards.org/cgi-bin/carddisp.pl?gene=ACSL3
TOR1AIP1	Torsin 1A Interacting Protein 1	Protein Coding	40	GC01P179882	0.925496	https://www.genecards.org/cgi-bin/carddisp.pl?gene=TOR1AIP1
ALG11	ALG11 Alpha-1,2-Mannosyltransferase	Protein Coding	40	GC13P052012	0.925496	https://www.genecards.org/cgi-bin/carddisp.pl?gene=ALG11
NUP210	Nucleoporin 210	Protein Coding	40	GC03M019699	0.925496	https://www.genecards.org/cgi-bin/carddisp.pl?gene=NUP210
PITRM1	Pitrilysin Metallopeptidase 1	Protein Coding	40	GC10M003138	0.925496	https://www.genecards.org/cgi-bin/carddisp.pl?gene=PITRM1
RAB5C	RAB5C, Member RAS Oncogene Family	Protein Coding	40	GC17M042124	0.925496	https://www.genecards.org/cgi-bin/carddisp.pl?gene=RAB5C
GRPEL1	GrpE Like 1, Mitochondrial	Protein Coding	39	GC04M007060	0.925496	https://www.genecards.org/cgi-bin/carddisp.pl?gene=GRPEL1
TUBGCP2	Tubulin Gamma Complex Associated Protein 2	Protein Coding	39	GC10M133278	0.925496	https://www.genecards.org/cgi-bin/carddisp.pl?gene=TUBGCP2
RAB18	RAB18, Member RAS Oncogene Family	Protein Coding	39	GC10P027504	0.925496	https://www.genecards.org/cgi-bin/carddisp.pl?gene=RAB18
UPF1	UPF1 RNA Helicase And ATPase	Protein Coding	39	GC19P018831	0.925496	https://www.genecards.org/cgi-bin/carddisp.pl?gene=UPF1
RBM28	RNA Binding Motif Protein 28	Protein Coding	38	GC07M128381	0.925496	https://www.genecards.org/cgi-bin/carddisp.pl?gene=RBM28
TIMM8B	Translocase Of Inner Mitochondrial Membrane 8 Homolog B	Protein Coding	38	GC11M112084	0.925496	https://www.genecards.org/cgi-bin/carddisp.pl?gene=TIMM8B
SUN2	Sad1 And UNC84 Domain Containing 2	Protein Coding	38	GC22M055082	0.925496	https://www.genecards.org/cgi-bin/carddisp.pl?gene=SUN2
SLC30A7	Solute Carrier Family 30 Member 7	Protein Coding	38	GC01P100896	0.925496	https://www.genecards.org/cgi-bin/carddisp.pl?gene=SLC30A7
GCC2	GRIP And Coiled-Coil Domain Containing 2	Protein Coding	37	GC02P108432	0.925496	https://www.genecards.org/cgi-bin/carddisp.pl?gene=GCC2
GOLGA7	Golgin A7	Protein Coding	37	GC08P041467	0.925496	https://www.genecards.org/cgi-bin/carddisp.pl?gene=GOLGA7
MTCH1	Mitochondrial Carrier 1	Protein Coding	37	GC06M061450	0.925496	https://www.genecards.org/cgi-bin/carddisp.pl?gene=MTCH1
SDF2	Stromal Cell Derived Factor 2	Protein Coding	37	GC17M033774	0.925496	https://www.genecards.org/cgi-bin/carddisp.pl?gene=SDF2
CHPF	Chondroitin Polymerizing Factor	Protein Coding	37	GC02M219538	0.925496	https://www.genecards.org/cgi-bin/carddisp.pl?gene=CHPF
ATP13A3	ATPase 13A3	Protein Coding	37	GC03M194402	0.925496	https://www.genecards.org/cgi-bin/carddisp.pl?gene=ATP13A3
AP2A2	Adaptor Related Protein Complex 2 Subunit Alpha 2	Protein Coding	37	GC11P000924	0.925496	https://www.genecards.org/cgi-bin/carddisp.pl?gene=AP2A2
PPIL3	Peptidylprolyl Isomerase Like 3	Protein Coding	37	GC02M200870	0.925496	https://www.genecards.org/cgi-bin/carddisp.pl?gene=PPIL3
COLGALT1	Collagen Beta(1-O)Galactosyltransferase 1	Protein Coding	37	GC19P017555	0.925496	https://www.genecards.org/cgi-bin/carddisp.pl?gene=COLGALT1
EMC1	ER Membrane Protein Complex Subunit 1	Protein Coding	36	GC01M019215	0.925496	https://www.genecards.org/cgi-bin/carddisp.pl?gene=EMC1
INTS4	Integrator Complex Subunit 4	Protein Coding	36	GC11M085124	0.925496	https://www.genecards.org/cgi-bin/carddisp.pl?gene=INTS4
NUP54	Nucleoporin 54	Protein Coding	36	GC04M076114	0.925496	https://www.genecards.org/cgi-bin/carddisp.pl?gene=NUP54
SCCPDH	Saccharopine Dehydrogenase (Putative)	Protein Coding	36	GC01P246724	0.925496	https://www.genecards.org/cgi-bin/carddisp.pl?gene=SCCPDH
UBAP2L	Ubiquitin Associated Protein 2 Like	Protein Coding	36	GC01P154219	0.925496	https://www.genecards.org/cgi-bin/carddisp.pl?gene=UBAP2L
ZDHHC5	Zinc Finger DHHC-Type Palmitoyltransferase 5	Protein Coding	36	GC11P057670	0.925496	https://www.genecards.org/cgi-bin/carddisp.pl?gene=ZDHHC5
GRIPAP1	GRIP1 Associated Protein 1	Protein Coding	35	GC0XM048973	0.925496	https://www.genecards.org/cgi-bin/carddisp.pl?gene=GRIPAP1
TIMM10B	Translocase Of Inner Mitochondrial Membrane 10B	Protein Coding	35	GC11P006482	0.925496	https://www.genecards.org/cgi-bin/carddisp.pl?gene=TIMM10B
ZNF503	Zinc Finger Protein 503	Protein Coding	35	GC10M075280	0.925496	https://www.genecards.org/cgi-bin/carddisp.pl?gene=ZNF503
FKBP15	FKBP Prolyl Isomerase Family Member 15	Protein Coding	34	GC09M113161	0.925496	https://www.genecards.org/cgi-bin/carddisp.pl?gene=FKBP15
FAM162A	Family With Sequence Similarity 162 Member A	Protein Coding	34	GC03P122384	0.925496	https://www.genecards.org/cgi-bin/carddisp.pl?gene=FAM162A
RRP9	Ribosomal RNA Processing 9, U3 Small Nucleolar RNA Binding Protein	Protein Coding	34	GC03M051943	0.925496	https://www.genecards.org/cgi-bin/carddisp.pl?gene=RRP9
LARP4B	La Ribonucleoprotein 4B	Protein Coding	33	GC10M000806	0.925496	https://www.genecards.org/cgi-bin/carddisp.pl?gene=LARP4B
ERO1B	Endoplasmic Reticulum Oxidoreductase 1 Beta	Protein Coding	33	GC01M236216	0.925496	https://www.genecards.org/cgi-bin/carddisp.pl?gene=ERO1B
FAM98A	Family With Sequence Similarity 98 Member A	Protein Coding	33	GC02M033532	0.925496	https://www.genecards.org/cgi-bin/carddisp.pl?gene=FAM98A
PRRC2B	Proline Rich Coiled-Coil 2B	Protein Coding	33	GC09P131373	0.925496	https://www.genecards.org/cgi-bin/carddisp.pl?gene=PRRC2B
UBAP2	Ubiquitin Associated Protein 2	Protein Coding	33	GC09M033921	0.925496	https://www.genecards.org/cgi-bin/carddisp.pl?gene=UBAP2
SELENOS	Selenoprotein S	Protein Coding	30	GC15M114819	0.925496	https://www.genecards.org/cgi-bin/carddisp.pl?gene=SELENOS
ATP5MG	ATP Synthase Membrane Subunit G	Protein Coding	30	GC11P118403	0.925496	https://www.genecards.org/cgi-bin/carddisp.pl?gene=ATP5MG
WASHC4	WASH Complex Subunit 4	Protein Coding	29	GC12P105108	0.925496	https://www.genecards.org/cgi-bin/carddisp.pl?gene=WASHC4
MTARC1	Mitochondrial Amidoxime Reducing Component 1	Protein Coding	28	GC01P220788	0.925496	https://www.genecards.org/cgi-bin/carddisp.pl?gene=MTARC1
NUP58	Nucleoporin 58	Protein Coding	28	GC13P025305	0.925496	https://www.genecards.org/cgi-bin/carddisp.pl?gene=NUP58
POGLUT3	Protein O-Glucosyltransferase 3	Protein Coding	25	GC11M108473	0.925496	https://www.genecards.org/cgi-bin/carddisp.pl?gene=POGLUT3
CXCL9	C-X-C Motif Chemokine Ligand 9	Protein Coding	38	GC04M076001	0.924763	https://www.genecards.org/cgi-bin/carddisp.pl?gene=CXCL9
KREMEN1	Kringle Containing Transmembrane Protein 1	Protein Coding	44	GC22P029073	0.909161	https://www.genecards.org/cgi-bin/carddisp.pl?gene=KREMEN1
IFITM2	Interferon Induced Transmembrane Protein 2	Protein Coding	37	GC11P000300	0.909161	https://www.genecards.org/cgi-bin/carddisp.pl?gene=IFITM2
ALDH7A1	Aldehyde Dehydrogenase 7 Family Member A1	Protein Coding	47	GC05M126541	0.901153	https://www.genecards.org/cgi-bin/carddisp.pl?gene=ALDH7A1
P4HB	Prolyl 4-Hydroxylase Subunit Beta	Protein Coding	47	GC17M081843	0.901153	https://www.genecards.org/cgi-bin/carddisp.pl?gene=P4HB
GALNT2	Polypeptide N-Acetylgalactosaminyltransferase 2	Protein Coding	46	GC01P230057	0.901153	https://www.genecards.org/cgi-bin/carddisp.pl?gene=GALNT2
PLOD1	Procollagen-Lysine,2-Oxoglutarate 5-Dioxygenase 1	Protein Coding	43	GC01P011934	0.901153	https://www.genecards.org/cgi-bin/carddisp.pl?gene=PLOD1
SEL1L	SEL1L Adaptor Subunit Of ERAD E3 Ubiquitin Ligase	Protein Coding	42	GC14M081471	0.901153	https://www.genecards.org/cgi-bin/carddisp.pl?gene=SEL1L
TOM1	Target Of Myb1 Membrane Trafficking Protein	Protein Coding	42	GC22P035299	0.901153	https://www.genecards.org/cgi-bin/carddisp.pl?gene=TOM1
PSMC4	Proteasome 26S Subunit, ATPase 4	Protein Coding	41	GC19P051655	0.901153	https://www.genecards.org/cgi-bin/carddisp.pl?gene=PSMC4
TMEM43	Transmembrane Protein 43	Protein Coding	41	GC03P014124	0.901153	https://www.genecards.org/cgi-bin/carddisp.pl?gene=TMEM43
PIBF1	Progesterone Immunomodulatory Binding Factor 1	Protein Coding	41	GC13P072782	0.901153	https://www.genecards.org/cgi-bin/carddisp.pl?gene=PIBF1
FUCA2	Alpha-L-Fucosidase 2	Protein Coding	40	GC06M143494	0.901153	https://www.genecards.org/cgi-bin/carddisp.pl?gene=FUCA2
PDIA4	Protein Disulfide Isomerase Family A Member 4	Protein Coding	40	GC07M149003	0.901153	https://www.genecards.org/cgi-bin/carddisp.pl?gene=PDIA4
TES	Testin LIM Domain Protein	Protein Coding	40	GC07P116210	0.901153	https://www.genecards.org/cgi-bin/carddisp.pl?gene=TES
SUMF2	Sulfatase Modifying Factor 2	Protein Coding	39	GC07P056491	0.901153	https://www.genecards.org/cgi-bin/carddisp.pl?gene=SUMF2
FXR2	FMR1 Autosomal Homolog 2	Protein Coding	38	GC17M007657	0.901153	https://www.genecards.org/cgi-bin/carddisp.pl?gene=FXR2
IPO11	Importin 11	Protein Coding	38	GC05P062403	0.901153	https://www.genecards.org/cgi-bin/carddisp.pl?gene=IPO11
MYO18A	Myosin XVIIIA	Protein Coding	38	GC17M033780	0.901153	https://www.genecards.org/cgi-bin/carddisp.pl?gene=MYO18A
UGGT1	UDP-Glucose Glycoprotein Glucosyltransferase 1	Protein Coding	38	GC02P128091	0.901153	https://www.genecards.org/cgi-bin/carddisp.pl?gene=UGGT1
CCDC22	Coiled-Coil Domain Containing 22	Protein Coding	38	GC0XP050342	0.901153	https://www.genecards.org/cgi-bin/carddisp.pl?gene=CCDC22
LMAN2L	Lectin, Mannose Binding 2 Like	Protein Coding	38	GC02M097775	0.901153	https://www.genecards.org/cgi-bin/carddisp.pl?gene=LMAN2L
ZFR	Zinc Finger RNA Binding Protein	Protein Coding	38	GC05M032390	0.901153	https://www.genecards.org/cgi-bin/carddisp.pl?gene=ZFR
URB2	URB2 Ribosome Biogenesis Homolog	Protein Coding	34	GC01P229626	0.901153	https://www.genecards.org/cgi-bin/carddisp.pl?gene=URB2
ERO1A	Endoplasmic Reticulum Oxidoreductase 1 Alpha	Protein Coding	34	GC14M052640	0.901153	https://www.genecards.org/cgi-bin/carddisp.pl?gene=ERO1A
CEP131	Centrosomal Protein 131	Protein Coding	33	GC17M081189	0.901153	https://www.genecards.org/cgi-bin/carddisp.pl?gene=CEP131
NUP62	Nucleoporin 62	Protein Coding	44	GC19M049906	0.894446	https://www.genecards.org/cgi-bin/carddisp.pl?gene=NUP62
RBX1	Ring-Box 1	Protein Coding	42	GC22P040951	0.894446	https://www.genecards.org/cgi-bin/carddisp.pl?gene=RBX1
HAVCR1	Hepatitis A Virus Cellular Receptor 1	Protein Coding	41	GC05M157028	0.894446	https://www.genecards.org/cgi-bin/carddisp.pl?gene=HAVCR1
LARP1	La Ribonucleoprotein 1, Translational Regulator	Protein Coding	38	GC05P154682	0.894446	https://www.genecards.org/cgi-bin/carddisp.pl?gene=LARP1
ALPL	Alkaline Phosphatase, Biomineralization Associated	Protein Coding	51	GC01P021508	0.891878	https://www.genecards.org/cgi-bin/carddisp.pl?gene=ALPL
IL1RN	Interleukin 1 Receptor Antagonist	Protein Coding	48	GC02P120921	0.891878	https://www.genecards.org/cgi-bin/carddisp.pl?gene=IL1RN
GATA4	GATA Binding Protein 4	Protein Coding	48	GC08P011676	0.891878	https://www.genecards.org/cgi-bin/carddisp.pl?gene=GATA4
MMP8	Matrix Metallopeptidase 8	Protein Coding	48	GC11M102617	0.891878	https://www.genecards.org/cgi-bin/carddisp.pl?gene=MMP8
ABCA3	ATP Binding Cassette Subfamily A Member 3	Protein Coding	48	GC16M002275	0.891878	https://www.genecards.org/cgi-bin/carddisp.pl?gene=ABCA3
PDE4D	Phosphodiesterase 4D	Protein Coding	48	GC05M058969	0.891878	https://www.genecards.org/cgi-bin/carddisp.pl?gene=PDE4D
CXCR2	C-X-C Motif Chemokine Receptor 2	Protein Coding	48	GC02P218125	0.891878	https://www.genecards.org/cgi-bin/carddisp.pl?gene=CXCR2
SLC4A1	Solute Carrier Family 4 Member 1 (Diego Blood Group)	Protein Coding	48	GC17M044786	0.891878	https://www.genecards.org/cgi-bin/carddisp.pl?gene=SLC4A1
MYH7	Myosin Heavy Chain 7	Protein Coding	47	GC14M023412	0.891878	https://www.genecards.org/cgi-bin/carddisp.pl?gene=MYH7
MUSK	Muscle Associated Receptor Tyrosine Kinase	Protein Coding	47	GC09P110668	0.891878	https://www.genecards.org/cgi-bin/carddisp.pl?gene=MUSK
CSF2RB	Colony Stimulating Factor 2 Receptor Subunit Beta	Protein Coding	47	GC22P036913	0.891878	https://www.genecards.org/cgi-bin/carddisp.pl?gene=CSF2RB
GZMB	Granzyme B	Protein Coding	46	GC14M024630	0.891878	https://www.genecards.org/cgi-bin/carddisp.pl?gene=GZMB
IRF1	Interferon Regulatory Factor 1	Protein Coding	46	GC05M132440	0.891878	https://www.genecards.org/cgi-bin/carddisp.pl?gene=IRF1
CD46	CD46 Molecule	Protein Coding	46	GC01P207752	0.891878	https://www.genecards.org/cgi-bin/carddisp.pl?gene=CD46
STAT2	Signal Transducer And Activator Of Transcription 2	Protein Coding	46	GC12M056341	0.891878	https://www.genecards.org/cgi-bin/carddisp.pl?gene=STAT2
TNFRSF13B	TNF Receptor Superfamily Member 13B	Protein Coding	46	GC17M016929	0.891878	https://www.genecards.org/cgi-bin/carddisp.pl?gene=TNFRSF13B
RYR1	Ryanodine Receptor 1	Protein Coding	46	GC19P051535	0.891878	https://www.genecards.org/cgi-bin/carddisp.pl?gene=RYR1
TLR5	Toll Like Receptor 5	Protein Coding	46	GC01M223643	0.891878	https://www.genecards.org/cgi-bin/carddisp.pl?gene=TLR5
ACTA1	Actin Alpha 1, Skeletal Muscle	Protein Coding	46	GC01M229460	0.891878	https://www.genecards.org/cgi-bin/carddisp.pl?gene=ACTA1
EIF4G1	Eukaryotic Translation Initiation Factor 4 Gamma 1	Protein Coding	46	GC03P184314	0.891878	https://www.genecards.org/cgi-bin/carddisp.pl?gene=EIF4G1
EIF2AK2	Eukaryotic Translation Initiation Factor 2 Alpha Kinase 2	Protein Coding	46	GC02M037099	0.891878	https://www.genecards.org/cgi-bin/carddisp.pl?gene=EIF2AK2
DMD	Dystrophin	Protein Coding	46	GC0XM031097	0.891878	https://www.genecards.org/cgi-bin/carddisp.pl?gene=DMD
TLR1	Toll Like Receptor 1	Protein Coding	46	GC04M038793	0.891878	https://www.genecards.org/cgi-bin/carddisp.pl?gene=TLR1
TTN	Titin	Protein Coding	46	GC02M178525	0.891878	https://www.genecards.org/cgi-bin/carddisp.pl?gene=TTN
IL1R1	Interleukin 1 Receptor Type 1	Protein Coding	45	GC02P102136	0.891878	https://www.genecards.org/cgi-bin/carddisp.pl?gene=IL1R1
NKX2-1	NK2 Homeobox 1	Protein Coding	45	GC14M036516	0.891878	https://www.genecards.org/cgi-bin/carddisp.pl?gene=NKX2-1
NPPA	Natriuretic Peptide A	Protein Coding	45	GC01M011846	0.891878	https://www.genecards.org/cgi-bin/carddisp.pl?gene=NPPA
ACHE	Acetylcholinesterase (Cartwright Blood Group)	Protein Coding	45	GC07M100889	0.891878	https://www.genecards.org/cgi-bin/carddisp.pl?gene=ACHE
PDE4A	Phosphodiesterase 4A	Protein Coding	45	GC19P010416	0.891878	https://www.genecards.org/cgi-bin/carddisp.pl?gene=PDE4A
THBD	Thrombomodulin	Protein Coding	45	GC20M023026	0.891878	https://www.genecards.org/cgi-bin/carddisp.pl?gene=THBD
LBP	Lipopolysaccharide Binding Protein	Protein Coding	44	GC20P038346	0.891878	https://www.genecards.org/cgi-bin/carddisp.pl?gene=LBP
LAMA2	Laminin Subunit Alpha 2	Protein Coding	44	GC06P128863	0.891878	https://www.genecards.org/cgi-bin/carddisp.pl?gene=LAMA2
TNFSF10	TNF Superfamily Member 10	Protein Coding	44	GC03M172505	0.891878	https://www.genecards.org/cgi-bin/carddisp.pl?gene=TNFSF10
CXCR3	C-X-C Motif Chemokine Receptor 3	Protein Coding	44	GC0XM071615	0.891878	https://www.genecards.org/cgi-bin/carddisp.pl?gene=CXCR3
CSF2RA	Colony Stimulating Factor 2 Receptor Subunit Alpha	Protein Coding	44	GC0XP001571	0.891878	https://www.genecards.org/cgi-bin/carddisp.pl?gene=CSF2RA
MECP2	Methyl-CpG Binding Protein 2	Protein Coding	44	GC0XM154021	0.891878	https://www.genecards.org/cgi-bin/carddisp.pl?gene=MECP2
RBP4	Retinol Binding Protein 4	Protein Coding	44	GC10M093591	0.891878	https://www.genecards.org/cgi-bin/carddisp.pl?gene=RBP4
PDE4B	Phosphodiesterase 4B	Protein Coding	44	GC01P065792	0.891878	https://www.genecards.org/cgi-bin/carddisp.pl?gene=PDE4B
CXADR	CXADR Ig-Like Cell Adhesion Molecule	Protein Coding	43	GC21P017513	0.891878	https://www.genecards.org/cgi-bin/carddisp.pl?gene=CXADR
TIMP1	TIMP Metallopeptidase Inhibitor 1	Protein Coding	43	GC0XP047583	0.891878	https://www.genecards.org/cgi-bin/carddisp.pl?gene=TIMP1
MYL1	Myosin Light Chain 1	Protein Coding	42	GC02M210290	0.891878	https://www.genecards.org/cgi-bin/carddisp.pl?gene=MYL1
MUC5B	Mucin 5B, Oligomeric Mucus/Gel-Forming	Protein Coding	42	GC11P001583	0.891878	https://www.genecards.org/cgi-bin/carddisp.pl?gene=MUC5B
MEGF10	Multiple EGF Like Domains 10	Protein Coding	42	GC05P127230	0.891878	https://www.genecards.org/cgi-bin/carddisp.pl?gene=MEGF10
PPBP	Pro-Platelet Basic Protein	Protein Coding	42	GC04M073986	0.891878	https://www.genecards.org/cgi-bin/carddisp.pl?gene=PPBP
CD9	CD9 Molecule	Protein Coding	42	GC12P018518	0.891878	https://www.genecards.org/cgi-bin/carddisp.pl?gene=CD9
KIR3DL1	Killer Cell Immunoglobulin Like Receptor, Three Ig Domains And Long Cytoplasmic Tail 1	Protein Coding	41	GC19P062551	0.891878	https://www.genecards.org/cgi-bin/carddisp.pl?gene=KIR3DL1
NFU1	NFU1 Iron-Sulfur Cluster Scaffold	Protein Coding	41	GC02M069395	0.891878	https://www.genecards.org/cgi-bin/carddisp.pl?gene=NFU1
MYPN	Myopalladin	Protein Coding	41	GC10P068106	0.891878	https://www.genecards.org/cgi-bin/carddisp.pl?gene=MYPN
MX1	MX Dynamin Like GTPase 1	Protein Coding	41	GC21P041420	0.891878	https://www.genecards.org/cgi-bin/carddisp.pl?gene=MX1
TRIM5	Tripartite Motif Containing 5	Protein Coding	41	GC11M006262	0.891878	https://www.genecards.org/cgi-bin/carddisp.pl?gene=TRIM5
TRIM63	Tripartite Motif Containing 63	Protein Coding	41	GC01M026062	0.891878	https://www.genecards.org/cgi-bin/carddisp.pl?gene=TRIM63
LTA	Lymphotoxin Alpha	Protein Coding	41	GC06P076862	0.891878	https://www.genecards.org/cgi-bin/carddisp.pl?gene=LTA
CD84	CD84 Molecule	Protein Coding	41	GC01M160541	0.891878	https://www.genecards.org/cgi-bin/carddisp.pl?gene=CD84
KLRK1	Killer Cell Lectin Like Receptor K1	Protein Coding	40	GC12M019788	0.891878	https://www.genecards.org/cgi-bin/carddisp.pl?gene=KLRK1
GLE1	GLE1 RNA Export Mediator	Protein Coding	40	GC09P128504	0.891878	https://www.genecards.org/cgi-bin/carddisp.pl?gene=GLE1
HCRT	Hypocretin Neuropeptide Precursor	Protein Coding	40	GC17M042185	0.891878	https://www.genecards.org/cgi-bin/carddisp.pl?gene=HCRT
IL15	Interleukin 15	Protein Coding	40	GC04P141636	0.891878	https://www.genecards.org/cgi-bin/carddisp.pl?gene=IL15
IL22RA2	Interleukin 22 Receptor Subunit Alpha 2	Protein Coding	40	GC06M137143	0.891878	https://www.genecards.org/cgi-bin/carddisp.pl?gene=IL22RA2
ISG20	Interferon Stimulated Exonuclease Gene 20	Protein Coding	40	GC15P088635	0.891878	https://www.genecards.org/cgi-bin/carddisp.pl?gene=ISG20
IVNS1ABP	Influenza Virus NS1A Binding Protein	Protein Coding	40	GC01M185306	0.891878	https://www.genecards.org/cgi-bin/carddisp.pl?gene=IVNS1ABP
RNASE3	Ribonuclease A Family Member 3	Protein Coding	40	GC14P020891	0.891878	https://www.genecards.org/cgi-bin/carddisp.pl?gene=RNASE3
SERPINB1	Serpin Family B Member 1	Protein Coding	40	GC06M002833	0.891878	https://www.genecards.org/cgi-bin/carddisp.pl?gene=SERPINB1
SP100	SP100 Nuclear Antigen	Protein Coding	40	GC02P230415	0.891878	https://www.genecards.org/cgi-bin/carddisp.pl?gene=SP100
SLPI	Secretory Leukocyte Peptidase Inhibitor	Protein Coding	40	GC20M045252	0.891878	https://www.genecards.org/cgi-bin/carddisp.pl?gene=SLPI
CSF3	Colony Stimulating Factor 3	Protein Coding	40	GC17P040015	0.891878	https://www.genecards.org/cgi-bin/carddisp.pl?gene=CSF3
SLAMF1	Signaling Lymphocytic Activation Molecule Family Member 1	Protein Coding	40	GC01M160608	0.891878	https://www.genecards.org/cgi-bin/carddisp.pl?gene=SLAMF1
SERPINA7	Serpin Family A Member 7	Protein Coding	40	GC0XM106032	0.891878	https://www.genecards.org/cgi-bin/carddisp.pl?gene=SERPINA7
NCR2	Natural Cytotoxicity Triggering Receptor 2	Protein Coding	39	GC06P077045	0.891878	https://www.genecards.org/cgi-bin/carddisp.pl?gene=NCR2
SLC52A3	Solute Carrier Family 52 Member 3	Protein Coding	38	GC20M000741	0.891878	https://www.genecards.org/cgi-bin/carddisp.pl?gene=SLC52A3
BOLA3	BolA Family Member 3	Protein Coding	38	GC02M074136	0.891878	https://www.genecards.org/cgi-bin/carddisp.pl?gene=BOLA3
LMOD3	Leiomodin 3	Protein Coding	38	GC03M069156	0.891878	https://www.genecards.org/cgi-bin/carddisp.pl?gene=LMOD3
IFNA21	Interferon Alpha 21	Protein Coding	37	GC09M021165	0.891878	https://www.genecards.org/cgi-bin/carddisp.pl?gene=IFNA21
IFNA6	Interferon Alpha 6	Protein Coding	37	GC09M021349	0.891878	https://www.genecards.org/cgi-bin/carddisp.pl?gene=IFNA6
NCR1	Natural Cytotoxicity Triggering Receptor 1	Protein Coding	37	GC19P054906	0.891878	https://www.genecards.org/cgi-bin/carddisp.pl?gene=NCR1
ACKR1	Atypical Chemokine Receptor 1 (Duffy Blood Group)	Protein Coding	37	GC01P159203	0.891878	https://www.genecards.org/cgi-bin/carddisp.pl?gene=ACKR1
HYDIN	HYDIN Axonemal Central Pair Apparatus Protein	Protein Coding	37	GC16M070905	0.891878	https://www.genecards.org/cgi-bin/carddisp.pl?gene=HYDIN
CCL22	C-C Motif Chemokine Ligand 22	Protein Coding	37	GC16P057359	0.891878	https://www.genecards.org/cgi-bin/carddisp.pl?gene=CCL22
KLHL40	Kelch Like Family Member 40	Protein Coding	36	GC03P042685	0.891878	https://www.genecards.org/cgi-bin/carddisp.pl?gene=KLHL40
IBA57	Iron-Sulfur Cluster Assembly Factor IBA57	Protein Coding	35	GC01P228165	0.891878	https://www.genecards.org/cgi-bin/carddisp.pl?gene=IBA57
IFNA4	Interferon Alpha 4	Protein Coding	34	GC09M021186	0.891878	https://www.genecards.org/cgi-bin/carddisp.pl?gene=IFNA4
IFI44L	Interferon Induced Protein 44 Like	Protein Coding	34	GC01P078619	0.891878	https://www.genecards.org/cgi-bin/carddisp.pl?gene=IFI44L
SELENON	Selenoprotein N	Protein Coding	33	GC01P025800	0.891878	https://www.genecards.org/cgi-bin/carddisp.pl?gene=SELENON
MIR122	MicroRNA 122	RNA Gene	22	GC18P058451	0.891878	https://www.genecards.org/cgi-bin/carddisp.pl?gene=MIR122
TTN-AS1	TTN Antisense RNA 1	RNA Gene	17	GC02P178521	0.891878	https://www.genecards.org/cgi-bin/carddisp.pl?gene=TTN-AS1
LINC02258	Long Intergenic Non-Protein Coding RNA 2258	RNA Gene	11	GC12P087796	0.891878	https://www.genecards.org/cgi-bin/carddisp.pl?gene=LINC02258
SKAP1-AS1	SKAP1 Antisense RNA 1	RNA Gene	10	GC17P051078	0.891878	https://www.genecards.org/cgi-bin/carddisp.pl?gene=SKAP1-AS1
HMOX2	Heme Oxygenase 2	Protein Coding	46	GC16P004474	0.876191	https://www.genecards.org/cgi-bin/carddisp.pl?gene=HMOX2
PRKCSH	Protein Kinase C Substrate 80K-H	Protein Coding	44	GC19P011435	0.876191	https://www.genecards.org/cgi-bin/carddisp.pl?gene=PRKCSH
CPD	Carboxypeptidase D	Protein Coding	43	GC17P030378	0.876191	https://www.genecards.org/cgi-bin/carddisp.pl?gene=CPD
CANX	Calnexin	Protein Coding	43	GC05P179678	0.876191	https://www.genecards.org/cgi-bin/carddisp.pl?gene=CANX
ERLIN2	ER Lipid Raft Associated 2	Protein Coding	41	GC08P037736	0.876191	https://www.genecards.org/cgi-bin/carddisp.pl?gene=ERLIN2
HNRNPDL	Heterogeneous Nuclear Ribonucleoprotein D Like	Protein Coding	40	GC04M082422	0.876191	https://www.genecards.org/cgi-bin/carddisp.pl?gene=HNRNPDL
PHB2	Prohibitin 2	Protein Coding	40	GC12M006965	0.876191	https://www.genecards.org/cgi-bin/carddisp.pl?gene=PHB2
XPO5	Exportin 5	Protein Coding	40	GC06M043522	0.876191	https://www.genecards.org/cgi-bin/carddisp.pl?gene=XPO5
XPOT	Exportin For TRNA	Protein Coding	40	GC12P064404	0.876191	https://www.genecards.org/cgi-bin/carddisp.pl?gene=XPOT
GOLGA5	Golgin A5	Protein Coding	38	GC14P092794	0.876191	https://www.genecards.org/cgi-bin/carddisp.pl?gene=GOLGA5
STOML2	Stomatin Like 2	Protein Coding	38	GC09M035099	0.876191	https://www.genecards.org/cgi-bin/carddisp.pl?gene=STOML2
CNNM3	Cyclin And CBS Domain Divalent Metal Cation Transport Mediator 3	Protein Coding	38	GC02P096815	0.876191	https://www.genecards.org/cgi-bin/carddisp.pl?gene=CNNM3
FAF2	Fas Associated Factor Family Member 2	Protein Coding	37	GC05P176447	0.876191	https://www.genecards.org/cgi-bin/carddisp.pl?gene=FAF2
ATP5PD	ATP Synthase Peripheral Stalk Subunit D	Protein Coding	32	GC17M075039	0.876191	https://www.genecards.org/cgi-bin/carddisp.pl?gene=ATP5PD
SRPRA	SRP Receptor Subunit Alpha	Protein Coding	30	GC11M126255	0.876191	https://www.genecards.org/cgi-bin/carddisp.pl?gene=SRPRA
ATP5PB	ATP Synthase Peripheral Stalk-Membrane Subunit B	Protein Coding	29	GC01P111449	0.876191	https://www.genecards.org/cgi-bin/carddisp.pl?gene=ATP5PB
SNX17	Sorting Nexin 17	Protein Coding	36	GC02P027370	0.862919	https://www.genecards.org/cgi-bin/carddisp.pl?gene=SNX17
LOC102724971	Putative V-Set And Immunoglobulin Domain-Containing-Like Protein IGHV4OR15-8	Protein Coding	4	GC15M021742	0.862919	https://www.genecards.org/cgi-bin/carddisp.pl?gene=LOC102724971
TP53	Tumor Protein P53	Protein Coding	51	GC17M007661	0.860101	https://www.genecards.org/cgi-bin/carddisp.pl?gene=TP53
GSK3B	Glycogen Synthase Kinase 3 Beta	Protein Coding	48	GC03M119821	0.860101	https://www.genecards.org/cgi-bin/carddisp.pl?gene=GSK3B
SPTLC2	Serine Palmitoyltransferase Long Chain Base Subunit 2	Protein Coding	47	GC14M077505	0.860101	https://www.genecards.org/cgi-bin/carddisp.pl?gene=SPTLC2
IGF2R	Insulin Like Growth Factor 2 Receptor	Protein Coding	46	GC06P159969	0.860101	https://www.genecards.org/cgi-bin/carddisp.pl?gene=IGF2R
FANCD2	FA Complementation Group D2	Protein Coding	46	GC03P010026	0.860101	https://www.genecards.org/cgi-bin/carddisp.pl?gene=FANCD2
SRPK1	SRSF Protein Kinase 1	Protein Coding	45	GC06M061442	0.860101	https://www.genecards.org/cgi-bin/carddisp.pl?gene=SRPK1
LMAN1	Lectin, Mannose Binding 1	Protein Coding	45	GC18M059327	0.860101	https://www.genecards.org/cgi-bin/carddisp.pl?gene=LMAN1
FADS2	Fatty Acid Desaturase 2	Protein Coding	44	GC11P061792	0.860101	https://www.genecards.org/cgi-bin/carddisp.pl?gene=FADS2
NSF	N-Ethylmaleimide Sensitive Factor, Vesicle Fusing ATPase	Protein Coding	44	GC17P046590	0.860101	https://www.genecards.org/cgi-bin/carddisp.pl?gene=NSF
ATP2B4	ATPase Plasma Membrane Ca2+ Transporting 4	Protein Coding	44	GC01P203626	0.860101	https://www.genecards.org/cgi-bin/carddisp.pl?gene=ATP2B4
BAG3	BAG Cochaperone 3	Protein Coding	43	GC10P119651	0.860101	https://www.genecards.org/cgi-bin/carddisp.pl?gene=BAG3
SLC39A14	Solute Carrier Family 39 Member 14	Protein Coding	43	GC08P022367	0.860101	https://www.genecards.org/cgi-bin/carddisp.pl?gene=SLC39A14
STT3B	STT3 Oligosaccharyltransferase Complex Catalytic Subunit B	Protein Coding	42	GC03P031550	0.860101	https://www.genecards.org/cgi-bin/carddisp.pl?gene=STT3B
DNAJB1	DnaJ Heat Shock Protein Family (Hsp40) Member B1	Protein Coding	42	GC19M014514	0.860101	https://www.genecards.org/cgi-bin/carddisp.pl?gene=DNAJB1
CHPT1	Choline Phosphotransferase 1	Protein Coding	40	GC12P101696	0.860101	https://www.genecards.org/cgi-bin/carddisp.pl?gene=CHPT1
LMO7	LIM Domain 7	Protein Coding	40	GC13P075620	0.860101	https://www.genecards.org/cgi-bin/carddisp.pl?gene=LMO7
MTX1	Metaxin 1	Protein Coding	39	GC01P155208	0.860101	https://www.genecards.org/cgi-bin/carddisp.pl?gene=MTX1
STXBP3	Syntaxin Binding Protein 3	Protein Coding	39	GC01P108746	0.860101	https://www.genecards.org/cgi-bin/carddisp.pl?gene=STXBP3
BAG5	BAG Cochaperone 5	Protein Coding	39	GC14M103556	0.860101	https://www.genecards.org/cgi-bin/carddisp.pl?gene=BAG5
PIGS	Phosphatidylinositol Glycan Anchor Biosynthesis Class S	Protein Coding	39	GC17M028553	0.860101	https://www.genecards.org/cgi-bin/carddisp.pl?gene=PIGS
SCFD1	Sec1 Family Domain Containing 1	Protein Coding	38	GC14P030622	0.860101	https://www.genecards.org/cgi-bin/carddisp.pl?gene=SCFD1
SARM1	Sterile Alpha And TIR Motif Containing 1	Protein Coding	38	GC17P028364	0.860101	https://www.genecards.org/cgi-bin/carddisp.pl?gene=SARM1
BAG6	BAG Cochaperone 6	Protein Coding	37	GC06M031639	0.860101	https://www.genecards.org/cgi-bin/carddisp.pl?gene=BAG6
STK11IP	Serine/Threonine Kinase 11 Interacting Protein	Protein Coding	35	GC02P219597	0.860101	https://www.genecards.org/cgi-bin/carddisp.pl?gene=STK11IP
TRAPPC5	Trafficking Protein Particle Complex Subunit 5	Protein Coding	35	GC19P007680	0.860101	https://www.genecards.org/cgi-bin/carddisp.pl?gene=TRAPPC5
TMEM214	Transmembrane Protein 214	Protein Coding	34	GC02P027032	0.860101	https://www.genecards.org/cgi-bin/carddisp.pl?gene=TMEM214
TOR1AIP2	Torsin 1A Interacting Protein 2	Protein Coding	34	GC01M183159	0.860101	https://www.genecards.org/cgi-bin/carddisp.pl?gene=TOR1AIP2
TM9SF1	Transmembrane 9 Superfamily Member 1	Protein Coding	34	GC14M024189	0.860101	https://www.genecards.org/cgi-bin/carddisp.pl?gene=TM9SF1
B4GAT1	Beta-1,4-Glucuronyltransferase 1	Protein Coding	34	GC11M066345	0.860101	https://www.genecards.org/cgi-bin/carddisp.pl?gene=B4GAT1
LTN1	Listerin E3 Ubiquitin Protein Ligase 1	Protein Coding	34	GC21M028928	0.860101	https://www.genecards.org/cgi-bin/carddisp.pl?gene=LTN1
TTI1	TELO2 Interacting Protein 1	Protein Coding	34	GC20M037983	0.860101	https://www.genecards.org/cgi-bin/carddisp.pl?gene=TTI1
EMC2	ER Membrane Protein Complex Subunit 2	Protein Coding	32	GC08P108443	0.860101	https://www.genecards.org/cgi-bin/carddisp.pl?gene=EMC2
MACO1	Macoilin 1	Protein Coding	28	GC01P025430	0.860101	https://www.genecards.org/cgi-bin/carddisp.pl?gene=MACO1
GOT1	Glutamic-Oxaloacetic Transaminase 1	Protein Coding	45	GC10M099396	0.853151	https://www.genecards.org/cgi-bin/carddisp.pl?gene=GOT1
DNM2	Dynamin 2	Protein Coding	49	GC19P010718	0.821117	https://www.genecards.org/cgi-bin/carddisp.pl?gene=DNM2
ATP6V1B2	ATPase H+ Transporting V1 Subunit B2	Protein Coding	46	GC08P020197	0.821117	https://www.genecards.org/cgi-bin/carddisp.pl?gene=ATP6V1B2
CLCN7	Chloride Voltage-Gated Channel 7	Protein Coding	45	GC16M001444	0.821117	https://www.genecards.org/cgi-bin/carddisp.pl?gene=CLCN7
BAG2	BAG Cochaperone 2	Protein Coding	39	GC06P057172	0.821117	https://www.genecards.org/cgi-bin/carddisp.pl?gene=BAG2
TMEM199	Transmembrane Protein 199	Protein Coding	34	GC17P049677	0.821117	https://www.genecards.org/cgi-bin/carddisp.pl?gene=TMEM199
METTL3	Methyltransferase 3, N6-Adenosine-Methyltransferase Complex Catalytic Subunit	Protein Coding	40	GC14M021498	0.82106	https://www.genecards.org/cgi-bin/carddisp.pl?gene=METTL3
MIR2392	MicroRNA 2392	RNA Gene	11	GC14P109063	0.815185	https://www.genecards.org/cgi-bin/carddisp.pl?gene=MIR2392
MTOR	Mechanistic Target Of Rapamycin Kinase	Protein Coding	52	GC01M011106	0.79001	https://www.genecards.org/cgi-bin/carddisp.pl?gene=MTOR
HDAC2	Histone Deacetylase 2	Protein Coding	50	GC06M113933	0.79001	https://www.genecards.org/cgi-bin/carddisp.pl?gene=HDAC2
APP	Amyloid Beta Precursor Protein	Protein Coding	50	GC21M025880	0.79001	https://www.genecards.org/cgi-bin/carddisp.pl?gene=APP
PRKACA	Protein Kinase CAMP-Activated Catalytic Subunit Alpha	Protein Coding	50	GC19M014403	0.79001	https://www.genecards.org/cgi-bin/carddisp.pl?gene=PRKACA
PLAT	Plasminogen Activator, Tissue Type	Protein Coding	48	GC08M042174	0.79001	https://www.genecards.org/cgi-bin/carddisp.pl?gene=PLAT
GGCX	Gamma-Glutamyl Carboxylase	Protein Coding	47	GC02M085544	0.79001	https://www.genecards.org/cgi-bin/carddisp.pl?gene=GGCX
IDE	Insulin Degrading Enzyme	Protein Coding	47	GC10M092451	0.79001	https://www.genecards.org/cgi-bin/carddisp.pl?gene=IDE
CSNK2B	Casein Kinase 2 Beta	Protein Coding	47	GC06P076868	0.79001	https://www.genecards.org/cgi-bin/carddisp.pl?gene=CSNK2B
FBLN5	Fibulin 5	Protein Coding	46	GC14M091869	0.79001	https://www.genecards.org/cgi-bin/carddisp.pl?gene=FBLN5
FBN1	Fibrillin 1	Protein Coding	46	GC15M048408	0.79001	https://www.genecards.org/cgi-bin/carddisp.pl?gene=FBN1
TCF12	Transcription Factor 12	Protein Coding	46	GC15P056918	0.79001	https://www.genecards.org/cgi-bin/carddisp.pl?gene=TCF12
CIT	Citron Rho-Interacting Serine/Threonine Kinase	Protein Coding	46	GC12M119650	0.79001	https://www.genecards.org/cgi-bin/carddisp.pl?gene=CIT
DDR1	Discoidin Domain Receptor Tyrosine Kinase 1	Protein Coding	46	GC06P076844	0.79001	https://www.genecards.org/cgi-bin/carddisp.pl?gene=DDR1
GPX1	Glutathione Peroxidase 1	Protein Coding	46	GC03M050895	0.79001	https://www.genecards.org/cgi-bin/carddisp.pl?gene=GPX1
LOX	Lysyl Oxidase	Protein Coding	46	GC05M122063	0.79001	https://www.genecards.org/cgi-bin/carddisp.pl?gene=LOX
GFER	Growth Factor, Augmenter Of Liver Regeneration	Protein Coding	45	GC16P001984	0.79001	https://www.genecards.org/cgi-bin/carddisp.pl?gene=GFER
POLA1	DNA Polymerase Alpha 1, Catalytic Subunit	Protein Coding	45	GC0XP024693	0.79001	https://www.genecards.org/cgi-bin/carddisp.pl?gene=POLA1
BCKDK	Branched Chain Keto Acid Dehydrogenase Kinase	Protein Coding	45	GC16P039475	0.79001	https://www.genecards.org/cgi-bin/carddisp.pl?gene=BCKDK
ACADM	Acyl-CoA Dehydrogenase Medium Chain	Protein Coding	45	GC01P075724	0.79001	https://www.genecards.org/cgi-bin/carddisp.pl?gene=ACADM
PRKAR2A	Protein Kinase CAMP-Dependent Type II Regulatory Subunit Alpha	Protein Coding	45	GC03M048744	0.79001	https://www.genecards.org/cgi-bin/carddisp.pl?gene=PRKAR2A
AKAP9	A-Kinase Anchoring Protein 9	Protein Coding	44	GC07P091940	0.79001	https://www.genecards.org/cgi-bin/carddisp.pl?gene=AKAP9
COL6A1	Collagen Type VI Alpha 1 Chain	Protein Coding	44	GC21P045981	0.79001	https://www.genecards.org/cgi-bin/carddisp.pl?gene=COL6A1
BRD2	Bromodomain Containing 2	Protein Coding	44	GC06P076900	0.79001	https://www.genecards.org/cgi-bin/carddisp.pl?gene=BRD2
LTF	Lactotransferrin	Protein Coding	44	GC03M046435	0.79001	https://www.genecards.org/cgi-bin/carddisp.pl?gene=LTF
PRKAR2B	Protein Kinase CAMP-Dependent Type II Regulatory Subunit Beta	Protein Coding	44	GC07P107044	0.79001	https://www.genecards.org/cgi-bin/carddisp.pl?gene=PRKAR2B
FBN2	Fibrillin 2	Protein Coding	42	GC05M128257	0.79001	https://www.genecards.org/cgi-bin/carddisp.pl?gene=FBN2
SEPSECS	Sep (O-Phosphoserine) TRNA:Sec (Selenocysteine) TRNA Synthase	Protein Coding	42	GC04M025121	0.79001	https://www.genecards.org/cgi-bin/carddisp.pl?gene=SEPSECS
SLC25A21	Solute Carrier Family 25 Member 21	Protein Coding	42	GC14M036677	0.79001	https://www.genecards.org/cgi-bin/carddisp.pl?gene=SLC25A21
SLC30A9	Solute Carrier Family 30 Member 9	Protein Coding	42	GC04P041992	0.79001	https://www.genecards.org/cgi-bin/carddisp.pl?gene=SLC30A9
PRIM1	DNA Primase Subunit 1	Protein Coding	42	GC12M056731	0.79001	https://www.genecards.org/cgi-bin/carddisp.pl?gene=PRIM1
PABPC1	Poly(A) Binding Protein Cytoplasmic 1	Protein Coding	42	GC08M100685	0.79001	https://www.genecards.org/cgi-bin/carddisp.pl?gene=PABPC1
LARP7	La Ribonucleoprotein 7, Transcriptional Regulator	Protein Coding	41	GC04P112636	0.79001	https://www.genecards.org/cgi-bin/carddisp.pl?gene=LARP7
GORASP1	Golgi Reassembly Stacking Protein 1	Protein Coding	41	GC03M039096	0.79001	https://www.genecards.org/cgi-bin/carddisp.pl?gene=GORASP1
SMOC1	SPARC Related Modular Calcium Binding 1	Protein Coding	41	GC14P069854	0.79001	https://www.genecards.org/cgi-bin/carddisp.pl?gene=SMOC1
EXOSC2	Exosome Component 2	Protein Coding	41	GC09P130693	0.79001	https://www.genecards.org/cgi-bin/carddisp.pl?gene=EXOSC2
EXOSC3	Exosome Component 3	Protein Coding	41	GC09M037772	0.79001	https://www.genecards.org/cgi-bin/carddisp.pl?gene=EXOSC3
DNAJC19	DnaJ Heat Shock Protein Family (Hsp40) Member C19	Protein Coding	41	GC03M180983	0.79001	https://www.genecards.org/cgi-bin/carddisp.pl?gene=DNAJC19
CYB5B	Cytochrome B5 Type B	Protein Coding	41	GC16P069450	0.79001	https://www.genecards.org/cgi-bin/carddisp.pl?gene=CYB5B
CDK5RAP2	CDK5 Regulatory Subunit Associated Protein 2	Protein Coding	41	GC09M120388	0.79001	https://www.genecards.org/cgi-bin/carddisp.pl?gene=CDK5RAP2
SLC44A2	Solute Carrier Family 44 Member 2	Protein Coding	41	GC19P010602	0.79001	https://www.genecards.org/cgi-bin/carddisp.pl?gene=SLC44A2
GNG5	G Protein Subunit Gamma 5	Protein Coding	40	GC01M084498	0.79001	https://www.genecards.org/cgi-bin/carddisp.pl?gene=GNG5
POLA2	DNA Polymerase Alpha 2, Accessory Subunit	Protein Coding	40	GC11P068976	0.79001	https://www.genecards.org/cgi-bin/carddisp.pl?gene=POLA2
SRP72	Signal Recognition Particle 72	Protein Coding	40	GC04P056466	0.79001	https://www.genecards.org/cgi-bin/carddisp.pl?gene=SRP72
EXOSC8	Exosome Component 8	Protein Coding	40	GC13P036998	0.79001	https://www.genecards.org/cgi-bin/carddisp.pl?gene=EXOSC8
CWC27	CWC27 Spliceosome Associated Cyclophilin	Protein Coding	40	GC05P064768	0.79001	https://www.genecards.org/cgi-bin/carddisp.pl?gene=CWC27
AATF	Apoptosis Antagonizing Transcription Factor	Protein Coding	40	GC17P036948	0.79001	https://www.genecards.org/cgi-bin/carddisp.pl?gene=AATF
RNF41	Ring Finger Protein 41	Protein Coding	40	GC12M056202	0.79001	https://www.genecards.org/cgi-bin/carddisp.pl?gene=RNF41
PRIM2	DNA Primase Subunit 2	Protein Coding	40	GC06P057314	0.79001	https://www.genecards.org/cgi-bin/carddisp.pl?gene=PRIM2
HOOK1	Hook Microtubule Tethering Protein 1	Protein Coding	39	GC01P059814	0.79001	https://www.genecards.org/cgi-bin/carddisp.pl?gene=HOOK1
PSMD8	Proteasome 26S Subunit, Non-ATPase 8	Protein Coding	39	GC19P038374	0.79001	https://www.genecards.org/cgi-bin/carddisp.pl?gene=PSMD8
ERGIC1	Endoplasmic Reticulum-Golgi Intermediate Compartment 1	Protein Coding	39	GC05P172834	0.79001	https://www.genecards.org/cgi-bin/carddisp.pl?gene=ERGIC1
MAT2B	Methionine Adenosyltransferase 2B	Protein Coding	39	GC05P163504	0.79001	https://www.genecards.org/cgi-bin/carddisp.pl?gene=MAT2B
BZW2	Basic Leucine Zipper And W2 Domains 2	Protein Coding	38	GC07P016646	0.79001	https://www.genecards.org/cgi-bin/carddisp.pl?gene=BZW2
NUP88	Nucleoporin 88	Protein Coding	38	GC17M005997	0.79001	https://www.genecards.org/cgi-bin/carddisp.pl?gene=NUP88
MRPS25	Mitochondrial Ribosomal Protein S25	Protein Coding	38	GC03M019719	0.79001	https://www.genecards.org/cgi-bin/carddisp.pl?gene=MRPS25
SNIP1	Smad Nuclear Interacting Protein 1	Protein Coding	38	GC01M037534	0.79001	https://www.genecards.org/cgi-bin/carddisp.pl?gene=SNIP1
STOM	Stomatin	Protein Coding	38	GC09M121338	0.79001	https://www.genecards.org/cgi-bin/carddisp.pl?gene=STOM
SRP19	Signal Recognition Particle 19	Protein Coding	38	GC05P112862	0.79001	https://www.genecards.org/cgi-bin/carddisp.pl?gene=SRP19
EXOSC5	Exosome Component 5	Protein Coding	38	GC19M061895	0.79001	https://www.genecards.org/cgi-bin/carddisp.pl?gene=EXOSC5
DDX10	DEAD-Box Helicase 10	Protein Coding	38	GC11P108569	0.79001	https://www.genecards.org/cgi-bin/carddisp.pl?gene=DDX10
CRTC3	CREB Regulated Transcription Coactivator 3	Protein Coding	38	GC15P090529	0.79001	https://www.genecards.org/cgi-bin/carddisp.pl?gene=CRTC3
DDX21	DExD-Box Helicase 21	Protein Coding	38	GC10P068956	0.79001	https://www.genecards.org/cgi-bin/carddisp.pl?gene=DDX21
INHBE	Inhibin Subunit Beta E	Protein Coding	38	GC12P057452	0.79001	https://www.genecards.org/cgi-bin/carddisp.pl?gene=INHBE
REEP6	Receptor Accessory Protein 6	Protein Coding	38	GC19P001491	0.79001	https://www.genecards.org/cgi-bin/carddisp.pl?gene=REEP6
NINL	Ninein Like	Protein Coding	37	GC20M025452	0.79001	https://www.genecards.org/cgi-bin/carddisp.pl?gene=NINL
FKBP7	FKBP Prolyl Isomerase 7	Protein Coding	37	GC02M178463	0.79001	https://www.genecards.org/cgi-bin/carddisp.pl?gene=FKBP7
JAKMIP1	Janus Kinase And Microtubule Interacting Protein 1	Protein Coding	37	GC04M006026	0.79001	https://www.genecards.org/cgi-bin/carddisp.pl?gene=JAKMIP1
TUBGCP3	Tubulin Gamma Complex Associated Protein 3	Protein Coding	37	GC13M112485	0.79001	https://www.genecards.org/cgi-bin/carddisp.pl?gene=TUBGCP3
TIMM9	Translocase Of Inner Mitochondrial Membrane 9	Protein Coding	37	GC14M058408	0.79001	https://www.genecards.org/cgi-bin/carddisp.pl?gene=TIMM9
TBCA	Tubulin Folding Cofactor A	Protein Coding	37	GC05M077691	0.79001	https://www.genecards.org/cgi-bin/carddisp.pl?gene=TBCA
CEP68	Centrosomal Protein 68	Protein Coding	37	GC02P065056	0.79001	https://www.genecards.org/cgi-bin/carddisp.pl?gene=CEP68
NUTF2	Nuclear Transport Factor 2	Protein Coding	37	GC16P067846	0.79001	https://www.genecards.org/cgi-bin/carddisp.pl?gene=NUTF2
PLEKHA5	Pleckstrin Homology Domain Containing A5	Protein Coding	37	GC12P019129	0.79001	https://www.genecards.org/cgi-bin/carddisp.pl?gene=PLEKHA5
GCC1	GRIP And Coiled-Coil Domain Containing 1	Protein Coding	36	GC07M127580	0.79001	https://www.genecards.org/cgi-bin/carddisp.pl?gene=GCC1
MPHOSPH10	M-Phase Phosphoprotein 10	Protein Coding	36	GC02P071130	0.79001	https://www.genecards.org/cgi-bin/carddisp.pl?gene=MPHOSPH10
NSD2	Nuclear Receptor Binding SET Domain Protein 2	Protein Coding	36	GC04P001872	0.79001	https://www.genecards.org/cgi-bin/carddisp.pl?gene=NSD2
MRPS2	Mitochondrial Ribosomal Protein S2	Protein Coding	36	GC09P135499	0.79001	https://www.genecards.org/cgi-bin/carddisp.pl?gene=MRPS2
MRPS27	Mitochondrial Ribosomal Protein S27	Protein Coding	36	GC05M072219	0.79001	https://www.genecards.org/cgi-bin/carddisp.pl?gene=MRPS27
THTPA	Thiamine Triphosphatase	Protein Coding	36	GC14P030869	0.79001	https://www.genecards.org/cgi-bin/carddisp.pl?gene=THTPA
TIMM10	Translocase Of Inner Mitochondrial Membrane 10	Protein Coding	36	GC11M084395	0.79001	https://www.genecards.org/cgi-bin/carddisp.pl?gene=TIMM10
SBNO1	Strawberry Notch Homolog 1	Protein Coding	36	GC12M123289	0.79001	https://www.genecards.org/cgi-bin/carddisp.pl?gene=SBNO1
SLU7	SLU7 Homolog, Splicing Factor	Protein Coding	36	GC05M160401	0.79001	https://www.genecards.org/cgi-bin/carddisp.pl?gene=SLU7
PLEKHF2	Pleckstrin Homology And FYVE Domain Containing 2	Protein Coding	36	GC08P095133	0.79001	https://www.genecards.org/cgi-bin/carddisp.pl?gene=PLEKHF2
ZC3H7A	Zinc Finger CCCH-Type Containing 7A	Protein Coding	36	GC16M011750	0.79001	https://www.genecards.org/cgi-bin/carddisp.pl?gene=ZC3H7A
ZNF318	Zinc Finger Protein 318	Protein Coding	36	GC06M061537	0.79001	https://www.genecards.org/cgi-bin/carddisp.pl?gene=ZNF318
AAR2	AAR2 Splicing Factor	Protein Coding	35	GC20P036236	0.79001	https://www.genecards.org/cgi-bin/carddisp.pl?gene=AAR2
MRPS5	Mitochondrial Ribosomal Protein S5	Protein Coding	35	GC02M097688	0.79001	https://www.genecards.org/cgi-bin/carddisp.pl?gene=MRPS5
DCAKD	Dephospho-CoA Kinase Domain Containing	Protein Coding	35	GC17M045023	0.79001	https://www.genecards.org/cgi-bin/carddisp.pl?gene=DCAKD
DCAF7	DDB1 And CUL4 Associated Factor 7	Protein Coding	35	GC17P063550	0.79001	https://www.genecards.org/cgi-bin/carddisp.pl?gene=DCAF7
USP54	Ubiquitin Specific Peptidase 54	Protein Coding	35	GC10M073497	0.79001	https://www.genecards.org/cgi-bin/carddisp.pl?gene=USP54
TYSND1	Trypsin Like Peroxisomal Matrix Peptidase 1	Protein Coding	35	GC10M070137	0.79001	https://www.genecards.org/cgi-bin/carddisp.pl?gene=TYSND1
NOL10	Nucleolar Protein 10	Protein Coding	34	GC02M010662	0.79001	https://www.genecards.org/cgi-bin/carddisp.pl?gene=NOL10
HSBP1	Heat Shock Factor Binding Protein 1	Protein Coding	34	GC16P083719	0.79001	https://www.genecards.org/cgi-bin/carddisp.pl?gene=HSBP1
IFNL3	Interferon Lambda 3	Protein Coding	34	GC19M039243	0.79001	https://www.genecards.org/cgi-bin/carddisp.pl?gene=IFNL3
PDZD11	PDZ Domain Containing 11	Protein Coding	34	GC0XM070286	0.79001	https://www.genecards.org/cgi-bin/carddisp.pl?gene=PDZD11
TM2D3	TM2 Domain Containing 3	Protein Coding	34	GC15M101621	0.79001	https://www.genecards.org/cgi-bin/carddisp.pl?gene=TM2D3
TBKBP1	TBK1 Binding Protein 1	Protein Coding	34	GC17P047694	0.79001	https://www.genecards.org/cgi-bin/carddisp.pl?gene=TBKBP1
CEP112	Centrosomal Protein 112	Protein Coding	34	GC17M065635	0.79001	https://www.genecards.org/cgi-bin/carddisp.pl?gene=CEP112
CEP350	Centrosomal Protein 350	Protein Coding	34	GC01P179955	0.79001	https://www.genecards.org/cgi-bin/carddisp.pl?gene=CEP350
MIPOL1	Mirror-Image Polydactyly 1	Protein Coding	34	GC14P037197	0.79001	https://www.genecards.org/cgi-bin/carddisp.pl?gene=MIPOL1
YIF1A	Yip1 Interacting Factor Homolog A, Membrane Trafficking Protein	Protein Coding	34	GC11M084735	0.79001	https://www.genecards.org/cgi-bin/carddisp.pl?gene=YIF1A
FOXRED2	FAD Dependent Oxidoreductase Domain Containing 2	Protein Coding	33	GC22M036487	0.79001	https://www.genecards.org/cgi-bin/carddisp.pl?gene=FOXRED2
SAAL1	Serum Amyloid A Like 1	Protein Coding	33	GC11M018069	0.79001	https://www.genecards.org/cgi-bin/carddisp.pl?gene=SAAL1
CLIP4	CAP-Gly Domain Containing Linker Protein Family Member 4	Protein Coding	33	GC02P029097	0.79001	https://www.genecards.org/cgi-bin/carddisp.pl?gene=CLIP4
MAP7D1	MAP7 Domain Containing 1	Protein Coding	33	GC01P036155	0.79001	https://www.genecards.org/cgi-bin/carddisp.pl?gene=MAP7D1
MEPCE	Methylphosphate Capping Enzyme	Protein Coding	33	GC07P100428	0.79001	https://www.genecards.org/cgi-bin/carddisp.pl?gene=MEPCE
NGDN	Neuroguidin	Protein Coding	32	GC14P023469	0.79001	https://www.genecards.org/cgi-bin/carddisp.pl?gene=NGDN
NAT14	N-Acetyltransferase 14 (Putative)	Protein Coding	32	GC19P062582	0.79001	https://www.genecards.org/cgi-bin/carddisp.pl?gene=NAT14
ELOC	Elongin C	Protein Coding	32	GC08M073939	0.79001	https://www.genecards.org/cgi-bin/carddisp.pl?gene=ELOC
FASTKD5	FAST Kinase Domains 5	Protein Coding	32	GC20M003276	0.79001	https://www.genecards.org/cgi-bin/carddisp.pl?gene=FASTKD5
HEATR3	HEAT Repeat Containing 3	Protein Coding	32	GC16P050065	0.79001	https://www.genecards.org/cgi-bin/carddisp.pl?gene=HEATR3
RBM41	RNA Binding Motif Protein 41	Protein Coding	32	GC0XM107052	0.79001	https://www.genecards.org/cgi-bin/carddisp.pl?gene=RBM41
PUSL1	Pseudouridine Synthase Like 1	Protein Coding	32	GC01P001308	0.79001	https://www.genecards.org/cgi-bin/carddisp.pl?gene=PUSL1
ZC3H18	Zinc Finger CCCH-Type Containing 18	Protein Coding	32	GC16P088570	0.79001	https://www.genecards.org/cgi-bin/carddisp.pl?gene=ZC3H18
TLE5	TLE Family Member 5, Transcriptional Modulator	Protein Coding	31	GC19M004501	0.79001	https://www.genecards.org/cgi-bin/carddisp.pl?gene=TLE5
CEP43	Centrosomal Protein 43	Protein Coding	30	GC06P167001	0.79001	https://www.genecards.org/cgi-bin/carddisp.pl?gene=CEP43
CISD3	CDGSH Iron Sulfur Domain 3	Protein Coding	30	GC17P038730	0.79001	https://www.genecards.org/cgi-bin/carddisp.pl?gene=CISD3
C1orf50	Chromosome 1 Open Reading Frame 50	Protein Coding	29	GC01P042768	0.79001	https://www.genecards.org/cgi-bin/carddisp.pl?gene=C1orf50
POGLUT2	Protein O-Glucosyltransferase 2	Protein Coding	26	GC13M102785	0.79001	https://www.genecards.org/cgi-bin/carddisp.pl?gene=POGLUT2
ITGB2	Integrin Subunit Beta 2	Protein Coding	49	GC21M044885	0.774875	https://www.genecards.org/cgi-bin/carddisp.pl?gene=ITGB2
AGTR1	Angiotensin II Receptor Type 1	Protein Coding	49	GC03P148697	0.774875	https://www.genecards.org/cgi-bin/carddisp.pl?gene=AGTR1
NPC1	NPC Intracellular Cholesterol Transporter 1	Protein Coding	48	GC18M023506	0.774875	https://www.genecards.org/cgi-bin/carddisp.pl?gene=NPC1
PIKFYVE	Phosphoinositide Kinase, FYVE-Type Zinc Finger Containing	Protein Coding	47	GC02P208266	0.774875	https://www.genecards.org/cgi-bin/carddisp.pl?gene=PIKFYVE
MKI67	Marker Of Proliferation Ki-67	Protein Coding	44	GC10M128096	0.774875	https://www.genecards.org/cgi-bin/carddisp.pl?gene=MKI67
TJP1	Tight Junction Protein 1	Protein Coding	43	GC15M029699	0.774875	https://www.genecards.org/cgi-bin/carddisp.pl?gene=TJP1
MAP3K7	Mitogen-Activated Protein Kinase Kinase Kinase 7	Protein Coding	50	GC06M090513	0.755665	https://www.genecards.org/cgi-bin/carddisp.pl?gene=MAP3K7
CSNK1A1	Casein Kinase 1 Alpha 1	Protein Coding	48	GC05M149492	0.755665	https://www.genecards.org/cgi-bin/carddisp.pl?gene=CSNK1A1
IKBKG	Inhibitor Of Nuclear Factor Kappa B Kinase Regulatory Subunit Gamma	Protein Coding	47	GC0XP154541	0.755665	https://www.genecards.org/cgi-bin/carddisp.pl?gene=IKBKG
SOAT1	Sterol O-Acyltransferase 1	Protein Coding	44	GC01P179262	0.755665	https://www.genecards.org/cgi-bin/carddisp.pl?gene=SOAT1
CGAS	Cyclic GMP-AMP Synthase	Protein Coding	29	GC06M073414	0.755665	https://www.genecards.org/cgi-bin/carddisp.pl?gene=CGAS
CEP192-DT	CEP192 Divergent Transcript	RNA Gene	9	GC18M023381	0.755665	https://www.genecards.org/cgi-bin/carddisp.pl?gene=CEP192-DT
CCR4	C-C Motif Chemokine Receptor 4	Protein Coding	44	GC03P032951	0.740088	https://www.genecards.org/cgi-bin/carddisp.pl?gene=CCR4
PCM1	Pericentriolar Material 1	Protein Coding	42	GC08P017922	0.740088	https://www.genecards.org/cgi-bin/carddisp.pl?gene=PCM1
RCHY1	Ring Finger And CHY Zinc Finger Domain Containing 1	Protein Coding	39	GC04M075479	0.740088	https://www.genecards.org/cgi-bin/carddisp.pl?gene=RCHY1
TRMT2A	TRNA Methyltransferase 2 Homolog A	Protein Coding	38	GC22M020099	0.740088	https://www.genecards.org/cgi-bin/carddisp.pl?gene=TRMT2A
MKRN2	Makorin Ring Finger Protein 2	Protein Coding	38	GC03P012561	0.740088	https://www.genecards.org/cgi-bin/carddisp.pl?gene=MKRN2
XPO4	Exportin 4	Protein Coding	38	GC13M020777	0.740088	https://www.genecards.org/cgi-bin/carddisp.pl?gene=XPO4
TBC1D15	TBC1 Domain Family Member 15	Protein Coding	37	GC12P071839	0.740088	https://www.genecards.org/cgi-bin/carddisp.pl?gene=TBC1D15
ASCC3	Activating Signal Cointegrator 1 Complex Subunit 3	Protein Coding	37	GC06M100508	0.740088	https://www.genecards.org/cgi-bin/carddisp.pl?gene=ASCC3
DNAJB4	DnaJ Heat Shock Protein Family (Hsp40) Member B4	Protein Coding	36	GC01P077979	0.740088	https://www.genecards.org/cgi-bin/carddisp.pl?gene=DNAJB4
RNH1	Ribonuclease/Angiogenin Inhibitor 1	Protein Coding	36	GC11M002648	0.740088	https://www.genecards.org/cgi-bin/carddisp.pl?gene=RNH1
SPATA5L1	Spermatogenesis Associated 5 Like 1	Protein Coding	34	GC15P045402	0.740088	https://www.genecards.org/cgi-bin/carddisp.pl?gene=SPATA5L1
ARMCX3	Armadillo Repeat Containing X-Linked 3	Protein Coding	33	GC0XP101622	0.740088	https://www.genecards.org/cgi-bin/carddisp.pl?gene=ARMCX3
URB1	URB1 Ribosome Biogenesis Homolog	Protein Coding	31	GC21M032312	0.740088	https://www.genecards.org/cgi-bin/carddisp.pl?gene=URB1
UTP20	UTP20 Small Subunit Processome Component	Protein Coding	31	GC12P101280	0.740088	https://www.genecards.org/cgi-bin/carddisp.pl?gene=UTP20
GCN1	GCN1 Activator Of EIF2AK4	Protein Coding	29	GC12M120128	0.740088	https://www.genecards.org/cgi-bin/carddisp.pl?gene=GCN1
PUM3	Pumilio RNA Binding Family Member 3	Protein Coding	28	GC09M002721	0.740088	https://www.genecards.org/cgi-bin/carddisp.pl?gene=PUM3
JAK2	Janus Kinase 2	Protein Coding	51	GC09P004985	0.716681	https://www.genecards.org/cgi-bin/carddisp.pl?gene=JAK2
LDLR	Low Density Lipoprotein Receptor	Protein Coding	50	GC19P011091	0.716681	https://www.genecards.org/cgi-bin/carddisp.pl?gene=LDLR
CALR	Calreticulin	Protein Coding	50	GC19P012938	0.716681	https://www.genecards.org/cgi-bin/carddisp.pl?gene=CALR
CSNK2A1	Casein Kinase 2 Alpha 1	Protein Coding	50	GC20M000472	0.716681	https://www.genecards.org/cgi-bin/carddisp.pl?gene=CSNK2A1
RAD50	RAD50 Double Strand Break Repair Protein	Protein Coding	49	GC05P132556	0.716681	https://www.genecards.org/cgi-bin/carddisp.pl?gene=RAD50
SLC1A3	Solute Carrier Family 1 Member 3	Protein Coding	49	GC05P036639	0.716681	https://www.genecards.org/cgi-bin/carddisp.pl?gene=SLC1A3
MYH9	Myosin Heavy Chain 9	Protein Coding	48	GC22M036281	0.716681	https://www.genecards.org/cgi-bin/carddisp.pl?gene=MYH9
TPM1	Tropomyosin 1	Protein Coding	48	GC15P114623	0.716681	https://www.genecards.org/cgi-bin/carddisp.pl?gene=TPM1
ABCC1	ATP Binding Cassette Subfamily C Member 1	Protein Coding	48	GC16P015949	0.716681	https://www.genecards.org/cgi-bin/carddisp.pl?gene=ABCC1
USP7	Ubiquitin Specific Peptidase 7	Protein Coding	48	GC16M008892	0.716681	https://www.genecards.org/cgi-bin/carddisp.pl?gene=USP7
TFRC	Transferrin Receptor	Protein Coding	47	GC03M196027	0.716681	https://www.genecards.org/cgi-bin/carddisp.pl?gene=TFRC
SLC29A1	Solute Carrier Family 29 Member 1 (Augustine Blood Group)	Protein Coding	47	GC06P044219	0.716681	https://www.genecards.org/cgi-bin/carddisp.pl?gene=SLC29A1
DICER1	Dicer 1, Ribonuclease III	Protein Coding	47	GC14M095086	0.716681	https://www.genecards.org/cgi-bin/carddisp.pl?gene=DICER1
ATP7B	ATPase Copper Transporting Beta	Protein Coding	47	GC13M051930	0.716681	https://www.genecards.org/cgi-bin/carddisp.pl?gene=ATP7B
KEAP1	Kelch Like ECH Associated Protein 1	Protein Coding	47	GC19M010486	0.716681	https://www.genecards.org/cgi-bin/carddisp.pl?gene=KEAP1
PLOD3	Procollagen-Lysine,2-Oxoglutarate 5-Dioxygenase 3	Protein Coding	46	GC07M101205	0.716681	https://www.genecards.org/cgi-bin/carddisp.pl?gene=PLOD3
SUCLA2	Succinate-CoA Ligase ADP-Forming Subunit Beta	Protein Coding	46	GC13M047745	0.716681	https://www.genecards.org/cgi-bin/carddisp.pl?gene=SUCLA2
PPP2R1A	Protein Phosphatase 2 Scaffold Subunit Aalpha	Protein Coding	46	GC19P061809	0.716681	https://www.genecards.org/cgi-bin/carddisp.pl?gene=PPP2R1A
MYO6	Myosin VI	Protein Coding	45	GC06P075749	0.716681	https://www.genecards.org/cgi-bin/carddisp.pl?gene=MYO6
NNT	Nicotinamide Nucleotide Transhydrogenase	Protein Coding	45	GC05P044168	0.716681	https://www.genecards.org/cgi-bin/carddisp.pl?gene=NNT
MYH14	Myosin Heavy Chain 14	Protein Coding	45	GC19P052389	0.716681	https://www.genecards.org/cgi-bin/carddisp.pl?gene=MYH14
ATP2C1	ATPase Secretory Pathway Ca2+ Transporting 1	Protein Coding	45	GC03P130850	0.716681	https://www.genecards.org/cgi-bin/carddisp.pl?gene=ATP2C1
FUT8	Fucosyltransferase 8	Protein Coding	44	GC14P065411	0.716681	https://www.genecards.org/cgi-bin/carddisp.pl?gene=FUT8
MYO5A	Myosin VA	Protein Coding	44	GC15M080007	0.716681	https://www.genecards.org/cgi-bin/carddisp.pl?gene=MYO5A
RAD23B	RAD23 Homolog B, Nucleotide Excision Repair Protein	Protein Coding	44	GC09P107283	0.716681	https://www.genecards.org/cgi-bin/carddisp.pl?gene=RAD23B
TFG	Trafficking From ER To Golgi Regulator	Protein Coding	44	GC03P100709	0.716681	https://www.genecards.org/cgi-bin/carddisp.pl?gene=TFG
SAE1	SUMO1 Activating Enzyme Subunit 1	Protein Coding	44	GC19P052127	0.716681	https://www.genecards.org/cgi-bin/carddisp.pl?gene=SAE1
ATP6AP2	ATPase H+ Transporting Accessory Protein 2	Protein Coding	44	GC0XP040582	0.716681	https://www.genecards.org/cgi-bin/carddisp.pl?gene=ATP6AP2
CUX1	Cut Like Homeobox 1	Protein Coding	44	GC07P101815	0.716681	https://www.genecards.org/cgi-bin/carddisp.pl?gene=CUX1
PABPN1	Poly(A) Binding Protein Nuclear 1	Protein Coding	44	GC14P031130	0.716681	https://www.genecards.org/cgi-bin/carddisp.pl?gene=PABPN1
SLC19A2	Solute Carrier Family 19 Member 2	Protein Coding	44	GC01M169463	0.716681	https://www.genecards.org/cgi-bin/carddisp.pl?gene=SLC19A2
TOLLIP	Toll Interacting Protein	Protein Coding	43	GC11M001274	0.716681	https://www.genecards.org/cgi-bin/carddisp.pl?gene=TOLLIP
ATP2B1	ATPase Plasma Membrane Ca2+ Transporting 1	Protein Coding	43	GC12M089588	0.716681	https://www.genecards.org/cgi-bin/carddisp.pl?gene=ATP2B1
B3GAT3	Beta-1,3-Glucuronyltransferase 3	Protein Coding	43	GC11M084552	0.716681	https://www.genecards.org/cgi-bin/carddisp.pl?gene=B3GAT3
MARK2	Microtubule Affinity Regulating Kinase 2	Protein Coding	43	GC11P063838	0.716681	https://www.genecards.org/cgi-bin/carddisp.pl?gene=MARK2
FOXC1	Forkhead Box C1	Protein Coding	42	GC06P001610	0.716681	https://www.genecards.org/cgi-bin/carddisp.pl?gene=FOXC1
ELOVL5	ELOVL Fatty Acid Elongase 5	Protein Coding	42	GC06M053267	0.716681	https://www.genecards.org/cgi-bin/carddisp.pl?gene=ELOVL5
ABCB7	ATP Binding Cassette Subfamily B Member 7	Protein Coding	42	GC0XM075053	0.716681	https://www.genecards.org/cgi-bin/carddisp.pl?gene=ABCB7
P4HA1	Prolyl 4-Hydroxylase Subunit Alpha 1	Protein Coding	42	GC10M073007	0.716681	https://www.genecards.org/cgi-bin/carddisp.pl?gene=P4HA1
AMFR	Autocrine Motility Factor Receptor	Protein Coding	42	GC16M056361	0.716681	https://www.genecards.org/cgi-bin/carddisp.pl?gene=AMFR
CNNM2	Cyclin And CBS Domain Divalent Metal Cation Transport Mediator 2	Protein Coding	42	GC10P102918	0.716681	https://www.genecards.org/cgi-bin/carddisp.pl?gene=CNNM2
HDLBP	High Density Lipoprotein Binding Protein	Protein Coding	42	GC02M241227	0.716681	https://www.genecards.org/cgi-bin/carddisp.pl?gene=HDLBP
PIGK	Phosphatidylinositol Glycan Anchor Biosynthesis Class K	Protein Coding	42	GC01M077088	0.716681	https://www.genecards.org/cgi-bin/carddisp.pl?gene=PIGK
NME4	NME/NM23 Nucleoside Diphosphate Kinase 4	Protein Coding	41	GC16P000396	0.716681	https://www.genecards.org/cgi-bin/carddisp.pl?gene=NME4
SND1	Staphylococcal Nuclease And Tudor Domain Containing 1	Protein Coding	41	GC07P127652	0.716681	https://www.genecards.org/cgi-bin/carddisp.pl?gene=SND1
AGK	Acylglycerol Kinase	Protein Coding	41	GC07P141551	0.716681	https://www.genecards.org/cgi-bin/carddisp.pl?gene=AGK
WDR26	WD Repeat Domain 26	Protein Coding	41	GC01M224385	0.716681	https://www.genecards.org/cgi-bin/carddisp.pl?gene=WDR26
NDUFAF3	NADH:Ubiquinone Oxidoreductase Complex Assembly Factor 3	Protein Coding	40	GC03P049020	0.716681	https://www.genecards.org/cgi-bin/carddisp.pl?gene=NDUFAF3
TNPO3	Transportin 3	Protein Coding	40	GC07M128954	0.716681	https://www.genecards.org/cgi-bin/carddisp.pl?gene=TNPO3
CEP55	Centrosomal Protein 55	Protein Coding	40	GC10P093496	0.716681	https://www.genecards.org/cgi-bin/carddisp.pl?gene=CEP55
DYNC1I2	Dynein Cytoplasmic 1 Intermediate Chain 2	Protein Coding	40	GC02P171687	0.716681	https://www.genecards.org/cgi-bin/carddisp.pl?gene=DYNC1I2
DNA2	DNA Replication Helicase/Nuclease 2	Protein Coding	40	GC10M068414	0.716681	https://www.genecards.org/cgi-bin/carddisp.pl?gene=DNA2
DAD1	Defender Against Cell Death 1	Protein Coding	40	GC14M022565	0.716681	https://www.genecards.org/cgi-bin/carddisp.pl?gene=DAD1
ATAD1	ATPase Family AAA Domain Containing 1	Protein Coding	40	GC10M087751	0.716681	https://www.genecards.org/cgi-bin/carddisp.pl?gene=ATAD1
ATP13A1	ATPase 13A1	Protein Coding	40	GC19M019645	0.716681	https://www.genecards.org/cgi-bin/carddisp.pl?gene=ATP13A1
PIGT	Phosphatidylinositol Glycan Anchor Biosynthesis Class T	Protein Coding	40	GC20P045416	0.716681	https://www.genecards.org/cgi-bin/carddisp.pl?gene=PIGT
UBE3C	Ubiquitin Protein Ligase E3C	Protein Coding	40	GC07P157138	0.716681	https://www.genecards.org/cgi-bin/carddisp.pl?gene=UBE3C
IBTK	Inhibitor Of Bruton Tyrosine Kinase	Protein Coding	39	GC06M082169	0.716681	https://www.genecards.org/cgi-bin/carddisp.pl?gene=IBTK
RALGAPA1	Ral GTPase Activating Protein Catalytic Subunit Alpha 1	Protein Coding	39	GC14M035538	0.716681	https://www.genecards.org/cgi-bin/carddisp.pl?gene=RALGAPA1
TRIM9	Tripartite Motif Containing 9	Protein Coding	39	GC14M050975	0.716681	https://www.genecards.org/cgi-bin/carddisp.pl?gene=TRIM9
TMEM106B	Transmembrane Protein 106B	Protein Coding	39	GC07P012226	0.716681	https://www.genecards.org/cgi-bin/carddisp.pl?gene=TMEM106B
RBMS1	RNA Binding Motif Single Stranded Interacting Protein 1	Protein Coding	39	GC02M160272	0.716681	https://www.genecards.org/cgi-bin/carddisp.pl?gene=RBMS1
GSPT1	G1 To S Phase Transition 1	Protein Coding	39	GC16M011868	0.716681	https://www.genecards.org/cgi-bin/carddisp.pl?gene=GSPT1
USP28	Ubiquitin Specific Peptidase 28	Protein Coding	39	GC11M113797	0.716681	https://www.genecards.org/cgi-bin/carddisp.pl?gene=USP28
IPO7	Importin 7	Protein Coding	38	GC11P009384	0.716681	https://www.genecards.org/cgi-bin/carddisp.pl?gene=IPO7
MYL6B	Myosin Light Chain 6B	Protein Coding	38	GC12P057074	0.716681	https://www.genecards.org/cgi-bin/carddisp.pl?gene=MYL6B
ABLIM1	Actin Binding LIM Protein 1	Protein Coding	38	GC10M114469	0.716681	https://www.genecards.org/cgi-bin/carddisp.pl?gene=ABLIM1
ACOT9	Acyl-CoA Thioesterase 9	Protein Coding	38	GC0XM023701	0.716681	https://www.genecards.org/cgi-bin/carddisp.pl?gene=ACOT9
TBL3	Transducin Beta Like 3	Protein Coding	38	GC16P009887	0.716681	https://www.genecards.org/cgi-bin/carddisp.pl?gene=TBL3
TOM1L2	Target Of Myb1 Like 2 Membrane Trafficking Protein	Protein Coding	38	GC17M017843	0.716681	https://www.genecards.org/cgi-bin/carddisp.pl?gene=TOM1L2
TMOD1	Tropomodulin 1	Protein Coding	38	GC09P097501	0.716681	https://www.genecards.org/cgi-bin/carddisp.pl?gene=TMOD1
TELO2	Telomere Maintenance 2	Protein Coding	38	GC16P001493	0.716681	https://www.genecards.org/cgi-bin/carddisp.pl?gene=TELO2
CEP72	Centrosomal Protein 72	Protein Coding	38	GC05P000612	0.716681	https://www.genecards.org/cgi-bin/carddisp.pl?gene=CEP72
RDH13	Retinol Dehydrogenase 13	Protein Coding	38	GC19M055039	0.716681	https://www.genecards.org/cgi-bin/carddisp.pl?gene=RDH13
RFT1	RFT1 Homolog	Protein Coding	38	GC03M053071	0.716681	https://www.genecards.org/cgi-bin/carddisp.pl?gene=RFT1
PPP1R12B	Protein Phosphatase 1 Regulatory Subunit 12B	Protein Coding	38	GC01P202348	0.716681	https://www.genecards.org/cgi-bin/carddisp.pl?gene=PPP1R12B
WDR36	WD Repeat Domain 36	Protein Coding	38	GC05P111091	0.716681	https://www.genecards.org/cgi-bin/carddisp.pl?gene=WDR36
WDR11	WD Repeat Domain 11	Protein Coding	38	GC10P120851	0.716681	https://www.genecards.org/cgi-bin/carddisp.pl?gene=WDR11
WLS	Wnt Ligand Secretion Mediator	Protein Coding	38	GC01M068098	0.716681	https://www.genecards.org/cgi-bin/carddisp.pl?gene=WLS
KPNA5	Karyopherin Subunit Alpha 5	Protein Coding	37	GC06P116681	0.716681	https://www.genecards.org/cgi-bin/carddisp.pl?gene=KPNA5
IPO13	Importin 13	Protein Coding	37	GC01P043947	0.716681	https://www.genecards.org/cgi-bin/carddisp.pl?gene=IPO13
FASTKD1	FAST Kinase Domains 1	Protein Coding	37	GC02M169529	0.716681	https://www.genecards.org/cgi-bin/carddisp.pl?gene=FASTKD1
ACOT8	Acyl-CoA Thioesterase 8	Protein Coding	37	GC20M045841	0.716681	https://www.genecards.org/cgi-bin/carddisp.pl?gene=ACOT8
MRPL11	Mitochondrial Ribosomal Protein L11	Protein Coding	37	GC11M084745	0.716681	https://www.genecards.org/cgi-bin/carddisp.pl?gene=MRPL11
TNRC6B	Trinucleotide Repeat Containing Adaptor 6B	Protein Coding	37	GC22P040044	0.716681	https://www.genecards.org/cgi-bin/carddisp.pl?gene=TNRC6B
TNPO2	Transportin 2	Protein Coding	37	GC19M012699	0.716681	https://www.genecards.org/cgi-bin/carddisp.pl?gene=TNPO2
CPSF3	Cleavage And Polyadenylation Specific Factor 3	Protein Coding	37	GC02P009423	0.716681	https://www.genecards.org/cgi-bin/carddisp.pl?gene=CPSF3
CCAR1	Cell Division Cycle And Apoptosis Regulator 1	Protein Coding	37	GC10P068721	0.716681	https://www.genecards.org/cgi-bin/carddisp.pl?gene=CCAR1
PPP1R7	Protein Phosphatase 1 Regulatory Subunit 7	Protein Coding	37	GC02P241150	0.716681	https://www.genecards.org/cgi-bin/carddisp.pl?gene=PPP1R7
POLDIP2	DNA Polymerase Delta Interacting Protein 2	Protein Coding	37	GC17M028346	0.716681	https://www.genecards.org/cgi-bin/carddisp.pl?gene=POLDIP2
COPG2	COPI Coat Complex Subunit Gamma 2	Protein Coding	37	GC07M130506	0.716681	https://www.genecards.org/cgi-bin/carddisp.pl?gene=COPG2
COX7C	Cytochrome C Oxidase Subunit 7C	Protein Coding	37	GC05P086617	0.716681	https://www.genecards.org/cgi-bin/carddisp.pl?gene=COX7C
RSL1D1	Ribosomal L1 Domain Containing 1	Protein Coding	37	GC16M011833	0.716681	https://www.genecards.org/cgi-bin/carddisp.pl?gene=RSL1D1
WDR12	WD Repeat Domain 12	Protein Coding	37	GC02M202874	0.716681	https://www.genecards.org/cgi-bin/carddisp.pl?gene=WDR12
LIMCH1	LIM And Calponin Homology Domains 1	Protein Coding	36	GC04P041362	0.716681	https://www.genecards.org/cgi-bin/carddisp.pl?gene=LIMCH1
LETMD1	LETM1 Domain Containing 1	Protein Coding	36	GC12P051047	0.716681	https://www.genecards.org/cgi-bin/carddisp.pl?gene=LETMD1
NCLN	Nicalin	Protein Coding	36	GC19P003185	0.716681	https://www.genecards.org/cgi-bin/carddisp.pl?gene=NCLN
NOL8	Nucleolar Protein 8	Protein Coding	36	GC09M092297	0.716681	https://www.genecards.org/cgi-bin/carddisp.pl?gene=NOL8
FTSJ3	FtsJ RNA 2'-O-Methyltransferase 3	Protein Coding	36	GC17M063819	0.716681	https://www.genecards.org/cgi-bin/carddisp.pl?gene=FTSJ3
GARS1	Glycyl-TRNA Synthetase 1	Protein Coding	36	GC07P030580	0.716681	https://www.genecards.org/cgi-bin/carddisp.pl?gene=GARS1
HEATR1	HEAT Repeat Containing 1	Protein Coding	36	GC01M236549	0.716681	https://www.genecards.org/cgi-bin/carddisp.pl?gene=HEATR1
CEBPZ	CCAAT Enhancer Binding Protein Zeta	Protein Coding	36	GC02M037201	0.716681	https://www.genecards.org/cgi-bin/carddisp.pl?gene=CEBPZ
ATAD3B	ATPase Family AAA Domain Containing 3B	Protein Coding	36	GC01P003381	0.716681	https://www.genecards.org/cgi-bin/carddisp.pl?gene=ATAD3B
DNAJC1	DnaJ Heat Shock Protein Family (Hsp40) Member C1	Protein Coding	36	GC10M021762	0.716681	https://www.genecards.org/cgi-bin/carddisp.pl?gene=DNAJC1
DDX27	DEAD-Box Helicase 27	Protein Coding	36	GC20P049219	0.716681	https://www.genecards.org/cgi-bin/carddisp.pl?gene=DDX27
OCIAD1	OCIA Domain Containing 1	Protein Coding	36	GC04P048805	0.716681	https://www.genecards.org/cgi-bin/carddisp.pl?gene=OCIAD1
PWP2	PWP2 Small Subunit Processome Component	Protein Coding	36	GC21P044107	0.716681	https://www.genecards.org/cgi-bin/carddisp.pl?gene=PWP2
YTHDC2	YTH Domain Containing 2	Protein Coding	36	GC05P113513	0.716681	https://www.genecards.org/cgi-bin/carddisp.pl?gene=YTHDC2
YIF1B	Yip1 Interacting Factor Homolog B, Membrane Trafficking Protein	Protein Coding	35	GC19M038303	0.716681	https://www.genecards.org/cgi-bin/carddisp.pl?gene=YIF1B
ZFPL1	Zinc Finger Protein Like 1	Protein Coding	35	GC11P065084	0.716681	https://www.genecards.org/cgi-bin/carddisp.pl?gene=ZFPL1
INTS2	Integrator Complex Subunit 2	Protein Coding	34	GC17M061865	0.716681	https://www.genecards.org/cgi-bin/carddisp.pl?gene=INTS2
BZW1	Basic Leucine Zipper And W2 Domains 1	Protein Coding	34	GC02P200810	0.716681	https://www.genecards.org/cgi-bin/carddisp.pl?gene=BZW1
RRS1	Ribosome Biogenesis Regulator 1 Homolog	Protein Coding	34	GC08P066429	0.716681	https://www.genecards.org/cgi-bin/carddisp.pl?gene=RRS1
UNK	Unk Zinc Finger	Protein Coding	34	GC17P075784	0.716681	https://www.genecards.org/cgi-bin/carddisp.pl?gene=UNK
CCDC93	Coiled-Coil Domain Containing 93	Protein Coding	34	GC02M117915	0.716681	https://www.genecards.org/cgi-bin/carddisp.pl?gene=CCDC93
PIGX	Phosphatidylinositol Glycan Anchor Biosynthesis Class X	Protein Coding	34	GC03P196643	0.716681	https://www.genecards.org/cgi-bin/carddisp.pl?gene=PIGX
GID8	GID Complex Subunit 8 Homolog	Protein Coding	33	GC20P062938	0.716681	https://www.genecards.org/cgi-bin/carddisp.pl?gene=GID8
BRI3BP	BRI3 Binding Protein	Protein Coding	33	GC12P124993	0.716681	https://www.genecards.org/cgi-bin/carddisp.pl?gene=BRI3BP
LMBRD2	LMBR1 Domain Containing 2	Protein Coding	33	GC05M036098	0.716681	https://www.genecards.org/cgi-bin/carddisp.pl?gene=LMBRD2
[truncated: 2,601 more rows]

## Sheet: Sheet1
AADAT
AAK1
AAR2
AARS1
AASS
AATF
ABCA3
ABCB7
ABCC1
ABLIM1
ABO
ACACA
ACAD9
ACADM
ACADVL
ACAT1
ACE
ACE2
ACER2P1
ACHE
ACKR1
ACLY
ACOT8
ACOT9
ACSL1
ACSL3
ACTA1
ACYP2
ADAM17
ADAM9
ADAMTS1
ADAMTS13
ADAMTSL1
ADAT3
ADCY9
ADD2
ADGRL4
ADIPOQ
ADM
ADM5
ADPGK
AGER
AGK
AGO3
AGPAT3
AGPS
AGT
AGTR1
AGTR2
AHNAK
AHR
AKAP8
AKAP8L
AKAP9
AKT1
ALB
ALDH16A1
ALDH18A1
ALDH1A2
ALDH5A1
ALDH7A1
ALG11
ALG12
ALG5
ALOX5
ALPL
AMFR
ANAPC15P2
ANGPT2
ANKLE2
ANKRD6
ANO3
ANO6
ANPEP
ANXA2
ANXA5
AP2A1
AP2A2
AP2M1
AP2S1
AP3B1
AP3M1
APBA3
APEX1
APLP2
APOB
APOE
APOL1
APP
AR
ARF5
ARF6
ARFGEF2
ARHGAP45
ARID3A
ARL2BPP7
ARL4A
ARL6IP6
ARL8B
ARMC10P1
ARMCX3
ARMT1
ARNTL
AS3MT
ASB3
ASCC3
ASGR1
ASIC2
ASRGL1
ATAD1
ATAD3B
ATE1
ATF4
ATG13
ATG14
ATG9A
ATL2
ATP13A1
ATP13A3
ATP1B1
ATP2A3
ATP2B1
ATP2B4
ATP2C1
ATP5F1B
ATP5F1C
ATP5F1D
ATP5MG
ATP5PB
ATP5PD
ATP5PF
ATP5PO
ATP6AP1
ATP6AP2
ATP6V0A2
ATP6V1A
ATP6V1B2
ATP6V1D
ATP7B
ATR
ATXN7L3B
AVP
AVPR1A
AVPR1B
AXL
B2M
B3GALT6
B3GAT3
B4GAT1
BAG2
BAG3
BAG5
BAG6
BAX
BCAP31
BCKDK
BCL2
BCL2L14
BDKRB1
BECN1
BHMT
BIN2P2
BLM
BLVRA
BMP2
BOLA3
BRD1
BRD2
BRD4
BRDT
BRI3BP
BRWD3
BSG
BTAF1
BTBD17
BTG4
BTK
BUB1B-PAK6
BZW1
BZW2
C10orf105
C10orf90
C11orf71
C18orf63
C19orf44
C1orf50
C2CD4C
C4orf45
C5
C5AR1
C7orf50
C9orf72
C9orf92
CABP1
CALCA
CALHM2
CALHM3
CALML3
CALML5
CALR
CALU
CAMSAP1
CAND1
CANX
CAPRIN1
CARD11
CASD1
CAT
CAV1
CAVIN1
CBR1
CCAR1
CCDC115
CCDC171
CCDC172
CCDC22
CCDC86
CCDC93
CCHCR1
CCL11
CCL17
CCL2
CCL20
CCL22
CCL26
CCL3
CCL4
CCL5
CCL7
CCPG1
CCR1
CCR2
CCR3
CCR4
CCR5
CCR6
CCR9
CCRL2
CD14
CD163
CD209
CD274
CD4
CD40LG
CD46
CD81
CD84
CD8A
CD9
CD93
CD99
CDC37
CDH4
CDK5RAP2
CDK5RAP3
CDKAL1
CDKN2AIPNL
CEBPZ
CEMIP2
CENPF
CEP112
CEP131
CEP135
CEP192-DT
CEP250
CEP350
CEP43
CEP55
CEP68
CEP72
CEP97
CERS2
CFAP100-DT
CFAP92
CFTR
CGAS
CH25H
CHAT
CHEK2P5
CHERP
CHI3L1
CHKB
CHODL
CHPF
CHPF2
CHPT1
CHRAC1
CHRFAM7A
CHST3
CIRBP
CIRBP-AS1
CISD3
CIT
CKAP4
CKB
CLCC1
CLCN7
CLEC4M
CLEC4OP
CLINT1
CLIP1
CLIP4
CLU
CLYBL
CLYBL-AS1
CLYBL-AS2
CMPK2
CNBP
CNDP1
CNDP2
CNNM2
CNNM3
CNR2
CNTRL
COL6A1
COLCA1
COLCA2
COLGALT1
COMT
COPG1
COPG2
COPRS
COQ8B
COX5A
COX5B
COX6C
COX7C
CPA3
CPD
CPQ
CPS1
CPSF3
CPT2
CRKL
CRP
CRTC3
CRYZ
CSDE1
CSE1L
CSF2
CSF2RA
CSF2RB
CSF3
CSMD1
CSNK1A1
CSNK2A1
CSNK2A2
CSNK2B
CST3
CST9
CSTL1
CTLA4
CTNNA1
CTSB
CTSL
CUL2
CUX1
CWC27
CXADR
CXCL1
CXCL10
CXCL16
CXCL2
CXCL3
CXCL5
CXCL8
CXCL9
CXCR2
CXCR3
CXCR4
CXCR6
CYB5A
CYB5B
CYB5R3
CYCSP39
CYP4F11
CYP4F24P
CYTH2
DAB1
DAD1
DAGLA
DAZAP1
DBH
DBX2
DCAF7
DCAKD
DCDC2C
DCTN1
DDOST
DDR1
DDX10
DDX21
DDX27
DDX39B
DDX3X
DDX55
DDX58
DEFA1
DEFB4A
DELEC1
DHCR24
DHFRP3
DHPS
DHRS7
DHX37
DICER1
DIPK1C
DIS3
DKKL1
DLGAP2
DLK2
DMD
DNA2
DNAJA2
DNAJB1
DNAJB4
DNAJC1
DNAJC11
DNAJC19
DNAJC7
DNM2
DNMT1
DOCK6
DPP4
DPP9
DPP9-AS1
DPY19L2
DPYSL3
DSC3
DTWD2
DUSP29
DYNC1I2
DYNLRB2
EAPP
ECE1
ECHDC3
ECPAS
ECRG4
EDAR
EDEM3
EDN1
EEA1
EEF1A2
EFHD2
EFNA2
EFNB1
EGFL7
EGFLAM-AS1
EGFR
EI24P1
EIF2A
EIF2AK2
EIF2B1
EIF2S1
EIF2S2
EIF2S3
EIF3G
EIF4A3P1
EIF4E2
EIF4G1
EIF4H
ELANE
ELAVL1
ELAVL2
ELOAP1
ELOB
ELOC
ELOVL5
EMC1
EMC10
EMC2
EMC3
EMC4
EMC7
EMC8
EML3
EMP1
ENPEP
ENPP2
ENPP6
ENTPD1
EPCAM
EPHA2
EPHA7
EPN1
EPN2
EPO
ERC1
ERCC6L2-AS1
ERG
ERGIC1
ERI3
ERLEC1
ERLIN1
ERLIN2
ERO1A
ERO1B
ERP44
ERVFRD-1
ERVW-1
ESM1
ETFA
EXOC4
EXOSC2
EXOSC3
EXOSC5
EXOSC8
EXTL3
EYA1
EZR
F10
F11
F2
F2RL1
F2RL3
F3
F5
FABP2
FADS2
FAF2
FAM114A1
FAM120A
FAM126A
FAM13A
FAM162A
FAM177A1
FAM189A1
FAM20B
FAM241B
FAM81A
FAM8A1
FAM98A
FANCD2
FANCI
FAS
FASN
FASTKD1
FASTKD5
FAT1
FAUP1
FBLN5
FBN1
FBN2
FBXL12
FBXW7-AS1
FCGR1A
FCGR3A
FCRL5
FHIP1A
FHL1
FKBP10
FKBP15
FKBP3
FKBP7
FKBP8
FKRP
FLT1
FMR1
FNDC5
FOXC1
FOXK1
FOXRED2
FPR1
FREM2
FRMD7
FRMPD3
FSCN1
FTH1P7
FTL
FTSJ3
FUCA2
FURIN
FUT8
FXR1
FXR2
FXYD4
FYCO1
G3BP1
G3BP2
G6PD
GAA
GALNT13
GALNT2
GALNTL6
GARIN2
GARS1
GAS7
GATA4
GATB
GBA3
GBF1
GC
GCC1
GCC2
GCN1
GCNT3
GDF15
GET4
GFER
GFPT2
GGCX
GGH
GID8
GIGYF2
GLA
GLE1
GLIS3
GLIS3-AS1
GLO1
GNA12
GNAI2P2
GNAQ
GNB1
GNG5
GNPAT
GOLGA2
GOLGA3
GOLGA5
GOLGA7
GOLGB1
GOLIM4
GOLPH3
GORASP1
GORASP2
GOT1
GP9
GPAT4
GPD2
GPHN
GPI
GPM6A
GPR20
GPR89A
GPT
GPX1
GPX4
GRIA1
GRIN2B
GRIN3B
GRIPAP1
GRM7
GRM8
GRPEL1
GRWD1
GSG1L2
GSK3B
GSPT1
GSTM1
GSTT1
GTF2F2
GTF2H3
GTF2IP23
GTF2IRD1P1
GUCY2F
GUSBP1
GZF1
GZMA
GZMB
H2AC18
H2ACP1
HADHA
HAUS6
HAVCR1
HAVCR2
HAX1
HCRT
HDAC10
HDAC2
HDLBP
HEATR1
HEATR3
HECTD1
HERC1
HIF1A
HINT1
HIP1
HLA-A
HLA-B
HLA-C
HLA-DRB1
HLA-G
HMCES
HMGB1
HMGCR
HMGN5
HMOX1
HMOX2
HNF1A-AS1
HNF4GP1
HNRNPA3
HNRNPCP10
HNRNPDL
HNRNPH1P2
HNRNPM
HOATZ
HOMER1
HOOK1
HPSE2
HRH4
HS2ST1
HS3ST4
HS6ST2
HSALNG0003920
HSALNG0003921
HSALNG0003922
HSALNG0011531
HSALNG0023725
HSALNG0023726
HSALNG0024860
HSALNG0025661
HSALNG0025678
HSALNG0026812
HSALNG0030835
HSALNG0037853
HSALNG0037855
HSALNG0038536
HSALNG0039004
HSALNG0040079
HSALNG0040961
HSALNG0042408
HSALNG0042757
HSALNG0042774
HSALNG0042915
HSALNG0054362
HSALNG0055755
HSALNG0055761
HSALNG0059646
HSALNG0069691-001
HSALNG0069693
HSALNG0075212
HSALNG0078914
HSALNG0078919
HSALNG0078920
HSALNG0078923
HSALNG0079786
HSALNG0080369
HSALNG0087098
HSALNG0091866
HSALNG0092197
HSALNG0093344
HSALNG0094814
HSALNG0095673
HSALNG0095676
HSALNG0106290
HSALNG0109339
HSALNG0115714
HSALNG0122433
HSALNG0122951
HSALNG0123410
HSALNG0123411
HSALNG0123412
HSALNG0123921
HSALNG0124416
HSALNG0124417-001
HSALNG0126918
HSALNG0129247
HSALNG0129255
HSALNG0129256
HSALNG0138801
HSALNG0138810
HSALNG0140178
HSBP1
HSD11B1L
HSD17B14
HSD17B4
HSP90AA1
HSP90AA4P
HSP90AA6P
HSPA1L
HSPA4
HSPA4L
HSPA5
HSPA8P15
HSPE1
HSPH1
HUWE1
HYDIN
HYOU1
IARS2
IBA57
IBTK
ICAM1
ICAM3
ICAM4
ICAM5
ICOSLG
IDE
IDH3B
IDO1
IFI44
IFI44L
IFIH1
IFITM1
IFITM2
IFITM3
IFNA1
IFNA2
IFNA21
IFNA4
IFNA6
IFNAR1
IFNAR2
IFNB1
IFNG
IFNGR1
IFNL1
IFNL2
IFNL3
IFNL4
IGF2BP2
IGF2R
IGHMBP2
IKBKE
IKBKG
IL10
IL10RB
IL13
IL15
IL17A
IL17RA
IL18
IL1A
IL1B
IL1R1
IL1RAPL1
IL1RN
IL2
IL22
IL22RA2
IL2RA
IL2RB
IL33
IL37
IL4
IL5
IL6
IL6R
IL7
IL7R
ILF3
ILF3-DT
IMMP2L
IMMT
IMPDH2
INHBE
INPP5E
INS
INSC
INTS2
INTS4
IPO11
IPO13
IPO7
IQCE
IQGAP2
IRF1
IRF2
IRF3
IRF5
IRF7
IRF9
IRS1
ISG15
ISG20
ISY1
ITCH
ITGA6
ITGA9
ITGA9-AS1
ITGAM
ITGAV
ITGB1
ITGB2
ITGB3
ITIH4
ITK
ITM2B
ITM2C
ITPR2
ITPR3
IVNS1ABP
JADE2
JAK1
JAK2
JAKMIP1
JAKMIP2-AS1
JMY
JUN
KAT2B
KAT6B
KBTBD11
KBTBD11-AS1
KBTBD8
KCNQ2
KDELR1
KDM4A
KDM4B
KEAP1
KIR3DL1
KISS1R
KLF15
KLF2
KLHL40
KLRC1
KLRC2
KLRK1
KNG1
KPNA2
KPNA5
KREMEN1
KRI1
KRT18P14
KRT18P33
KSR1P1
LACTB
LAG3
LAMA2
LAMP2
LARP1
LARP4B
LARP7
LBP
LCE2A
LCE2B
LCN2
LDHA
LDLR
LDLRAD3
LEMD3
LEP
LETMD1
LGALS3
LGALS9
LIAS
LIFR
LIFR-AS1
LIMCH1
LINC00540
LINC00693
LINC00856
LINC00877
LINC01089
LINC01208
LINC01228
LINC01237
LINC01250
LINC01262
LINC01304
LINC01320
LINC01324
LINC01422
LINC01428
LINC01498
LINC01608
LINC01661
LINC01694
LINC01700
LINC01718
LINC01762
LINC01775
LINC01809
LINC01826
LINC01855
LINC01950
LINC01973
LINC01987
LINC02006
LINC02085
LINC02214
LINC02239
LINC02241
LINC02258
LINC02363
LINC02382
LINC02386
LINC02391
LINC02512
LINC02605
LINC02699
LINC02751
LINC02770
LINC02785
LINC02882
LINC02967
LINC02999
LINP1
LIX1-AS1
LMAN1
LMAN2
LMAN2L
LMBRD2
LMCD1-AS1
LMF2
LMNB1
LMNB2
LMO3
LMO7
LMOD3
LOX
LPA
LRBA
LRIG3
LRP1B
LRRC2
LRRC8A
LRRFIP2
LSG1
LSM14A
LSS
LTA
LTF
LTN1
LUZP2
LY6D
LY6E
LZTFL1
MACO1
MADCAM1
MAF
MAFB
MAGI2
MAGT1
MAIP1
MAL
MALAT1
MALRD1
MAN1B1
MAN2A1
MAP10
MAP2
MAP3K7
MAP7D1
MAPK12
MAPRE1
MAPT
MARCKS
MARCO
MARK2
MAS1
MAT2B
MATR3
MAVS
MAZ
MBD2
MBD4
MBL2
MBP
MCUB
MDK
MDM2
MDN1
MECP2
MED16
MED22
MED25
MED26
MEGF10
MELK
MEPCE
MESD
MET
METTL16
METTL3
MEX3D
MFGE8
MGAT1
MGRN1
MIA3
MIATNB
MIB1
MICOS13
MIDN
MIER2
MIF
MIPOL1
MISP
MK280073-186
MK280269-046
MKI67
MKRN2
MLC1
MLEC
MLF2
MMGT1
MMP1
MMP12
MMP3
MMP8
MMS22L
MN298114-077
MN298114-203
MOGS
MON2
MOSPD2
MOV10
MPHOSPH10
MPO
MRPL11
MRPS17P3
MRPS2
MRPS25
MRPS27
MRPS5
MSN
MTA2
MTARC1
MTCH1
MT-CO2
MTCYBP19
MTCYBP36
MTHFD1
MTHFD1L
MTHFR
MTND3P4
MTNR1A
MTOR
MTREX
MTX1
MUC1
MUC2
MUC5AC
MUC5B
MUSK
MX1
MYCBP2
MYD88
MYDGF
MYH14
MYH4
MYH7
MYH9
MYL1
MYL12BP2
MYL6B
MYO18A
MYO1E
MYO1F
MYO5A
MYO6
MYOM2
MYOZ3
MYPN
MYRIP
MYT1L
N4BP2
NAALADL2
NACA
NACC2
NAP1L4P2
NAPA
NAPB
NARS2
NAT14
NBEAL2
NBR1
NCAM1
NCAPH2
NCLN
NCOR2
NCR1
NCR2
NDC1
NDST4
NDUFA10
NDUFA12
NDUFAF2
NDUFAF3
NDUFB9P3
NDUFS1
NDUFS2
NDUFS8
NEAT1
NECTIN2
NEDD1
NEDD4
NEK9
NELL2
NETO2
NEU1
NEU4
NEURL1
NEURL1-AS1
NFASC
NFE2L2
NFKBIZ
NFU1
NGDN
NGLY1
NIN
NINL
NKAIN2
NKX2-1
NLRP12
NLRP3
NME3
NME4
NME5
NME7
NNT
NOC3L
NOL10
NOL8
NONHSAG006253.2
NONHSAG012343.2
NONHSAG024308.2
NONHSAG025023.2-001
NONHSAG047094.2
NONHSAG050827.2
NONHSAG053687.2
NOS3
NOTCH2
NPC1
NPC2
NPEPPS
NPPA
NPPB
NPR3
NPTX1
NR2F2
NRG1
NRIP3-DT
NRP1
NRP2
NSA2P4
NSD2
NSF
NSUN3
NT5E
NTM
NTPCR
NTRK3
NUBP2
NUCB1
NUDT19
NUP107
NUP155
NUP188
NUP205
NUP210
NUP214
NUP54
NUP58
NUP62
NUP62CL
NUP88
NUP93
NUP98
NUTF2
NXF1
NXT1
NXT1-AS1
NYAP2
OAS1
OAS2
OAS3
OAT
OBP2B
OCIAD1
OGDH
OLR1
OR10H2
OR10H3
OR10H4
OR10H5
OR51E2
OS9
OSMR
OSTC
P2RX7
P2RY14
P4HA1
P4HB
PABPC1
PABPC4
PABPN1
PAFAH1B1
PAFAH1B2P2
PAK6
PALM
PALS1
PAPPA
PARP14
PASK
PCBP3
PCDHGC3
PCM1
PCMT1
PCNT
PCSK6
PDCD1
PDE4A
PDE4B
PDE4D
PDE4DIP
PDHX
PDIA3
PDIA4
PDIA6
PDLIM1
PDS5A
PDZD11
PDZD2
PEG10
PER3
PF4
PFDN2
PFKP
PHB1
PHB1P1
PHB2
PI4K2A
PIBF1
PIEZO2
PIGK
PIGS
PIGT
PIGX
PIH1D1
PIK3C2A
PIK3C3
PIK3R1
PIKFYVE
piR-32214-182
piR-32285-064
piR-32407-003
piR-32559-090
piR-32559-282
piR-32810-041
piR-33303-019
piR-33573
piR-36393-462
piR-36573-073
piR-36588-267
piR-36746-014
piR-36887-008
piR-38580-054
piR-41399-421
piR-43103-089
piR-46002-460
piR-48349-008
piR-48499
piR-48759-358
piR-49220
piR-50129-269
piR-50443-519
piR-50447-008
piR-50968-032
piR-51043
piR-51671-076
piR-53562-351
piR-54764-266
piR-56133-133
piR-56759-503
piR-57394-206
piR-58075
piR-58629
piR-59050
piR-59907-012
piR-59907-030
piR-61028-511
PITRM1
PKP2
PLA2G2A
PLA2G7
PLAT
PLAU
PLAUR
PLCE1
PLCL2
PLD3
PLD5P1
PLEKHA4
PLEKHA5
PLEKHF2
PLG
PLOD1
PLOD2
PLOD3
PLXNA1
PLXNB2
PMPCA
PMPCB
PMS2
PNPLA3
POC5
POFUT1
POGLUT2
POGLUT3
POLA1
POLA2
POLD3
POLDIP2
POLK
POLR1B
POMZP3
POR
POT1-AS1
POU2AF1
PPA1
PPAN
PPBP
PPIB
PPIL3
PPM1H
PPP1R12B
PPP1R2P8
PPP1R7
PPP2R1A
PPP2R3C
PPP2R5E
PPT1
PRAF2
PRDX4
PRDX5
PRF1
PRIM1
PRIM2
PRKACA
PRKAR2A
PRKAR2B
PRKCSH
PRKDC
PRMT6
PROCR
PROK2
PRORP
PRPF40A
PRPS2
PRR12
PRRC1
PRRC2B
PRSS48
PSAT1
PSMA6
PSMC4
PSMD1
PSMD11
PSMD4
PSMD8
PSME3
PTBP1
PTCH1
PTGDR2
PTGES2
PTOV1
PTOV1-AS2
PTP4A3
PTPRA
PTPRE
PTPRF
PTPRJ
PTPRR
PTPRS
PTRH2
PTX3
PUM3
PUSL1
PVR
PWP2
PYDC1
QSOX2
QTRT1
RAB10
RAB11FIP4
RAB13
RAB14
RAB18
RAB1A
RAB1B
RAB21
RAB2A
RAB43
RAB4B
RAB5C
RAB7A
RAB8A
RAB8B
RAB9A
RABEP1
RABGAP1L
RABL2B
RABL3
RAD23B
RAD50
RAE1
RAET1M
RAF1
RALA
RALGAPA1
RANBP6
RAP1GDS1
RAP2C
RASIP1
RAVER1
RB1CC1
RBFOX1
RBM10
RBM15
RBM28
RBM33
RBM41
RBMS1
RBMS3
RBP4
RBX1
RCHY1
RCVRN
RDH13
RDX
REEP5
REEP6
RELA
REN
RETREG3
RF00017-2485
RF00017-2494
RF00017-2500
RF00017-2813
RF00017-4103
RF00017-4180
RF00017-4183
RF00017-4381
RF00017-4383
RF00017-4384
RF00017-4516
RF00017-4517
RF00017-5575
RF00017-5974
RF00017-6405
RF00017-6981
RF00017-7611
RF00619-027
RF00994-136
RFC1
RFLNA
RFPL4AP3
RFT1
RFX3
RFX3-DT
RFX4
RGPD3
RGS22
RHEB
RHOA
RHOF
RIC8B
RIOX2
RIPK1
RMND1
RMST
RN7SKP228
RN7SL167P
RN7SL300P
RNA5SP189
RNA5SP455
RNA5SP478
RNASE3
RNASEL
RNF149
RNF182
RNF213
RNF213-AS1
RNF217-AS1
RNF41
RNF5
RNH1
RNU1-139P
RNU1-74P
RNU6-1134P
RNU6-1211P
RNU6-1328P
RNU6-369P
RNU6-456P
RNU6-525P
RNU6-533P
RNU6-655P
RNU6-995P
RNU6ATAC11P
RNU6ATAC13P
RNU7-165P
RNU7-37P
ROBO1
RPL12P33
RPL13A
RPL17P34
RPL18
RPL21P41
RPL21P75
RPL21P81
RPL23AP12
RPL23P10
RPL32P3
RPL35AP15
RPL35P5
RPL36
RPL37P4
RPL3P9
RPL6P25
RPL7A
RPL9
RPN2
RPS10P11
RPS11
RPS15
RPS21P2
RPS27P10
RPS27P12
RPS27P22
RRAGD
RRM2P4
RRP9
RRS1
RSAD1
RSL1D1
RSL24D1P5
RTCB
RTN4
RTRAF
RUFY1
RUFY3
RYBP
RYR1
S100A12
S100A8
S100A9
S1PR2
SAA1
SAAL1
SACM1L
SAE1
SAFB
SAFB2
SALL1
SAPCD2P3
SARM1
SARS2
SBNO1
SBNO2
SCAF1
SCAMP1
SCAMP2
SCAMP3
SCARB1
SCCPDH
SCFD1
SCGB1A1
SCGB2A1
SCUBE2
SDC1
SDCBP
SDF2
SDF4
SDHDP4
SDK1
SDK1-AS1
SEC16A
SEC23IP
SEC31A
SEL1L
SELENOF
SELENON
SELENOO
SELENOS
SELL
SELP
SEMA4C
SEPSECS
SEPTIN10
SEPTIN7P1
SERPINA1
SERPINA7
SERPINA7P1
SERPINB1
SERPINC1
SERPINE1
SERPING1
SERPINH1
SERTM1
SETD1B
SFTPB
SFTPC
SFTPD
SGCE
SH3BGRL
SH3D19
SH3GL1
SH3GL2
SHANK2
SHTN1
SI
SIGLEC1
SIGMAR1
SIL1
SIN3B
SIRT1
SIRT3
SIRT5
SKAP1-AS1
SKP1
SKP1P2
SLAMF1
SLC12A4
SLC19A1
SLC19A2
SLC1A3
SLC1A5
SLC25A21
SLC25A5P9
SLC27A2
SLC29A1
SLC30A10
SLC30A7
SLC30A9
SLC35E3
SLC35F1
SLC35G1
SLC38A2
SLC39A14
SLC44A2
SLC4A1
SLC52A3
SLC6A15
SLC6A19
SLC6A20
SLC6A4
SLC9A1
SLCO4C1
SLITRK4
SLPI
SLU7
SMARCA4
SMIM14
SMIM14-DT
SMIM7
SMN1
SMOC1
SMOC2
SMPD1
SMPD4
SMURF1
SMURF2
SNAP29
SND1
SNHG16
SNHG26
SNHG6
SNIP1
SNODB276
SNORD24
SNORD29
SNORD33
SNORD35A
SNORD35B
SNORD36A
SNORD36B
SNORD36C
SNRNP70
SNRPEP4
SNRPGP6
SNX17
SNX19
SNX2
SNX27
SNX33P1
SNX5
SOAT1
SOCS1
SOCS3
SOD3
SORT1
SOX5
SP100
SPAG9
SPART
SPATA5L1
SPCS2
SPINT2
SPNS1
SPOCK2
SPP1
SPTLC1
SPTLC2
SRD5A2
SREBF2
SRP19
SRP54
SRP54-AS1
SRP72
SRPK1
SRPRA
SRSF3P4
SSBP1
ST18
STAM2
STAT1
STAT2
STAT3
STC2
STEAP1B
STEAP3
STIM1
STING1
STIP1
STK11IP
STK26
STK32A
STOM
STOML2
STT3A
STT3B
STUB1
STX10
STX12
STX16
STX17
STX18
STX5
STX6
STX7
STXBP3
SUCLA2
SUGT1
SUMF2
SUN2
SURF1
SURF2
SURF4
SURF6
SV2C
SWSAP1
SYDE1
SYMPK
SYT1
SYT4
TAF5
TAMM41
TAPT1
TARS2
TAS2R1
TAS2R38
TAX1BP1
TBC1D15
TBC1D5
TBC1D8
TBC1D8B
TBCA
TBCE
TBK1
TBKBP1
TBL1XR1
TBL2
TBL3
TCF12
TCF3
TCF7L2
TCTN2
TCTN3
TEK
TELO2
TES
TFDP3
TFG
TFRC
TGFB1
TGFBI
TGFBR1
TH2-LCR
THBD
THBS3
THPO
THTPA
TICAM1
TIMELESS
TIMM10
TIMM10B
TIMM21
TIMM29
TIMM8B
TIMM9
TIMP1
TIRAP
TJP1
TK2
TLE1
TLE3
TLE5
TLR1
TLR2
TLR3
TLR4
TLR5
TLR7
TLR8
TLR9
TM2D3
TM9SF1
TM9SF2
TM9SF3
TM9SF4
TMED10
TMED2-DT
TMED7
TMED9
TMEM106B
TMEM120B
TMEM131
TMEM170B
TMEM178B
TMEM196
TMEM199
TMEM214
TMEM259
TMEM33
TMEM41A
TMEM41B
TMEM43
TMEM68
TMEM87A
TMF1
TMOD1
TMPO
TMPRSS15
TMPRSS2
TMPRSS4
TMTC1
TMUB1
TMX1
TNF
TNFRSF10B
TNFRSF13B
TNFRSF13C
TNFRSF1A
TNFRSF1B
TNFSF10
TNFSF14
TNIP1
TNNI1
TNNI3
TNNT2
TNPO2
TNPO3
TNRC6B
TOLLIP
TOM1
TOM1L2
TOMM7
TOMM70
TOP1
TOR1A
TOR1AIP1
TOR1AIP2
TP53
TPBG
TPCN2
TPM1
TPM4
TRA2A
TRAFD1
TRAPPC5
TRAPPC9
TREM1
TREM2
TRIM25
TRIM44
TRIM5
TRIM59
TRIM63
TRIM9
TRIP4
TRMT1
TRMT10C
TRMT2A
TRPA1
TRPV1
TSPAN11
TSPYL5
TTC13
TTC17
TTC27
TTI1
TTN
TTN-AS1
TTR
TTYH1
TUBBP8
TUBGCP2
TUBGCP3
TUBGCP6
TUT1
TXLNA
TXNDC5
TYK2
TYSND1
UBAC1
UBAP2
UBAP2L
UBC
UBE2G2
UBE2J1
UBE2L4
[truncated: 114 more rows]

## Sheet: rev,homo
AADAT
AAK1
AAR2
AARS1
AASS
AATF
ABCA3
ABCB7
ABCC1
ABLIM1
ABO
ACACA
ACAD9
ACADM
ACADVL
ACAT1
ACE
ACE2
ACHE
ACKR1
ACLY
ACOT8
ACOT9
ACSL1
ACSL3
ACTA1
ACYP2
ADAM17
ADAM9
ADAMTS1
ADAMTS13
ADAMTSL1
ADAT3
ADCY9
ADD2
ADGRL4
ADIPOQ
ADM
ADM5
ADPGK
AGER
AGK
AGO3
AGPAT3
AGPS
AGT
AGTR1
AGTR2
AHNAK
AHR
AKAP8
AKAP8L
AKAP9
AKT1
ALB
FBF1
ALDH16A1
ALDH18A1
ALDH1A2
ALDH5A1
ALDH7A1
ALG11
ALG12
ALG5
ALOX5
ALPL
AMFR
ANGPT2
ANKLE2
ANKRD6
ANO3
ANO6
ANPEP
ANXA2
ANXA5
AP2A1
AP2A2
AP2M1
AP2S1
AP3B1
AP3M1
APBA3
APEX1
APLP2
APOB
APOE
APOL1
APP
AR
ARF5
ARF6
ARFGEF2
ARHGAP45
ARID3A
ARL4A
ARL6IP6
ARL8B
ARMCX3
ARMT1
ARNTL
AS3MT
ASB3
ASCC3
ASGR1
ASIC2
ASRGL1
ATAD1
ATAD3B
ATE1
ATF4
ATG13
ATG14
ATG9A
ATL2
ATP13A1
ATP13A3
ATP1B1
ATP2A3
ATP2B1
ATP2B4
ATP2C1
ATP5F1B
ATP5F1C
ATP5F1D
ATP5MG
ATP5PB
ATP5PD
ATP5PF
ATP5PO
ATP6AP1
ATP6AP2
ATP6V0A2
ATP6V1A
ATP6V1B2
ATP6V1D
ATP7B
SERPINA2
ATR
ANTXR1
ATXN7L3B
AVP
AVPR1A
AVPR1B
AXL
B2M
B3GALT6
B3GAT3
B4GAT1
BAG2
BAG3
BAG5
BAG6
BAX
BCAP31
BCKDK
BCL2
BCL2L14
BDKRB1
BECN1
BHMT
BLM
BLVRA
BMP2
BOLA3
BRD1
BRD2
BRD4
BRDT
BRI3BP
BRWD3
BSG
BTAF1
BTBD17
BTG4
BTK
BZW1
BZW2
C10orf105
C10orf90
C11orf71
C18orf63
C19orf44
C1orf50
C2CD4C
C4orf45
C5
C5AR1
C7orf50
C9orf72
C9orf92
CABP1
CALCA
CALHM2
CALHM3
CALML3
CALML5
CALR
CALU
CAMSAP1
CAND1
CANX
CAPRIN1
CARD11
CASD1
CAT
GLYAT
CAV1
CAVIN1
CBR1
CCAR1
CCDC115
CCDC171
CCDC172
CCDC22
CCDC86
CCDC93
CCHCR1
CCL11
CCL17
CCL2
CCL20
CCL22
CCL26
CCL3
CCL4
CCL5
CCL7
CCPG1
CCR1
CCR2
CCR3
CCR4
NOCT
CNOT6
CCR5
CCR6
CCR9
CCRL2
CD14
CD163
CD209
CD274
CD4
CD40LG
CD46
CD81
CD84
CD9
CD93
CD99
CDC37
CDH4
CDK5RAP2
CDK5RAP3
CDKAL1
CDKN2AIPNL
CEBPZ
CEMIP2
CENPF
CEP112
CEP131
CEP135
CEP250
CEP350
CEP43
CEP55
CEP68
CRTAC1
CEP72
CEP97
CERS2
CFAP92
CFTR
CGAS
CH25H
CHAT
CHERP
CHI3L1
CHKB
CHODL
CHPF
CHPF2
CHPT1
CHRAC1
CHRFAM7A
CHST3
CIRBP
CIRBP-AS1
CISD3
CIT
CKAP4
CKB
CLCC1
CLCN7
CLEC4M
CLINT1
CLIP1
CLIP4
CLU
CLYBL
CMPK2
CNBP
CNDP1
CNDP2
CNNM2
CNNM3
CNR2
CNTRL
COL6A1
COLCA1
COLCA2
COLGALT1
COMT
COPG1
COPG2
COPRS
COQ8B
COX5A
COX5B
COX6C
COX7C
CPA3
CPA4
CPD
CPQ
CPS1
CPSF3
CPT2
CRKL
CRP
CRTC3
CRYZ
CSDE1
CSE1L
CSF2
CSF2RA
CSF2RB
CSF3
CSMD1
CSNK1A1
CSNK2A1
CSNK2A2
CSNK2B
CST3
CST9
CSTL1
CTLA4
CTNNA1
CTSB
CTSL
CUL2
CUX1
CWC27
CXADR
CXCL1
CXCL10
CXCL16
CXCL2
CXCL3
CXCL5
CXCL8
CXCL9
CXCR2
CXCR3
CXCR4
CXCR6
CYB5A
CYB5B
CYB5R3
CYP4F11
CYTH2
DAB1
DAD1
DAGLA
DAZAP1
DBH
DBX2
DCAF7
DCAKD
DCDC2C
DCTN1
DDOST
DDR1
DDX10
DDX21
DDX56
DDX27
DDX39B
DDX3X
DDX55
DDX58
DEFA1
DEFB4A
DELEC1
DHCR24
DHPS
DHRS7
DHX37
DICER1
DIPK1C
DIS3
DKKL1
DLGAP2
DLK2
DMD
DNA2
DNAJA2
DNAJB1
DNAJB4
DNAJC1
DNAJC11
DNAJC19
DNAJC7
DNM2
DNMT1
DOCK6
DPP4
DPP9
DPY19L2
DPYSL3
DSC2
DSC3
DTWD2
DUSP29
DYNC1I2
DYNLRB2
EAPP
ECE1
ECHDC3
ECPAS
ECRG4
EDAR
EDEM3
EDN1
EEA1
EEF1A2
EFHD2
EFNA2
EFNB1
EGFL7
EGFR
EIF2A
EIF2AK2
EIF2B1
EIF2S1
EIF2S2
EIF2S3
EIF3G
EIF4E2
EIF4G1
EIF4H
ELANE
ELAVL1
ELAVL2
ELOB
ELOC
ELOVL5
EMC1
EMC10
EMC2
EMC3
EMC4
EMC7
EMC8
EML3
EMP1
ENPEP
ENPP2
ENPP6
ENTPD1
EPCAM
EPHA2
EPHA7
EPN1
EPN2
EPO
EPX
ERC1
ERG
KCNH2
ERGIC1
ERI3
ERLEC1
ERLIN1
ERLIN2
ERO1A
ERO1B
ERP44
ERVFRD-1
ERVW-1
ESM1
ETFA
EXOC4
EXOSC2
EXOSC3
EXOSC5
EXOSC8
EXTL3
EYA1
EZR
F10
FAM110A
F11
F2
F2RL1
F2RL3
F3
F5
FABP2
FADS2
FAF2
FAM114A1
FAM120A
FAM126A
FAM13A
FAM162A
FAM177A1
FAM189A1
FAM20B
FAM241B
FAM81A
FAM8A1
FAM98A
FANCD2
FANCI
FAS
FASN
FASTKD1
FASTKD5
FAT1
FBLN5
FBN1
FBN2
FBXL12
FBXW7-AS1
FCGR1A
FCGR3A
FCRL5
FHIP1A
FHL1
FKBP10
FKBP15
FKBP3
FKBP7
FKBP8
FKRP
FLT1
FMR1
FNDC5
FOXC1
FOXK1
FOXRED2
FPR1
FREM2
FRMD7
FRMPD3
FSCN1
FTL
FTSJ3
FUCA2
FURIN
FUT8
FXR1
FXR2
FXYD4
FYCO1
G3BP1
G3BP2
G6PD
GAA
GALNT13
GALNT2
GALNTL6
GARS1
GAS7
GATA4
GATB
GBA3
GBF1
GC
GBA
GCC1
GCC2
GCN1
GCNT3
GDF15
GET4
GFER
GFPT2
GGCX
GGH
GID8
GIGYF2
GLA
NAT8
GLE1
GLIS3
GLO1
GNA12
GNAQ
GNB1
GNG5
GNPAT
GOLGA2
GOLGA3
GOLGA5
GOLGA7
GOLGB1
GOLIM4
GOLPH3
GORASP1
GORASP2
GOT1
GP9
GPAT4
GPD2
GPHN
GPI
GPM6A
GPR20
GPR89A
GPT
GPX1
GPX4
GRIA1
GRIN2B
GRIN3B
GRIPAP1
GRM7
GRM8
GRPEL1
GRWD1
GSG1L2
GSK3B
GSPT1
GSTM1
GSTT1
GTF2F2
GTF2H3
GUCY2F
GUSBP1
GZF1
GZMA
GZMB
H2AC18
HADHA
HAUS6
HAVCR1
HAVCR2
HAX1
HCRT
HDAC10
HDAC2
HDLBP
HEATR1
HEATR3
HECTD1
HERC1
HIF1A
HINT1
HIP1
HLA-A
HLA-B
HLA-C
HLA-DRB1
HLA-G
HMCES
HMGB1
HMGCR
HMGN5
HMOX1
HMOX2
HNRNPA3
HNRNPDL
HNRNPM
HOATZ
HOMER1
HOOK1
HPSE2
HRH4
HS2ST1
HS3ST4
HS6ST2
HSBP1
HSD11B1L
HSD17B14
HSD17B4
HSP90AA1
HSP90AA4P
HSPA1L
HSPA4
HSPA4L
HSPA5
HSPE1
HSPH1
HUWE1
HYDIN
HYOU1
IARS2
IBA57
IBTK
ICAM1
ICAM3
ICAM4
ICAM5
ICOSLG
IDE
IDH3B
IDO1
IFI44
IFI44L
IFIH1
IFITM1
IFITM2
IFITM3
IFNA2
IFNA21
IFNA4
IFNA6
IFNAR1
IFNAR2
IFNB1
IFNG
IFNGR1
IFNL1
IFNL2
IFNL3
IFNL4
IGF2BP2
IGF2R
IGHMBP2
IKBKE
IKBKG
IL10
IL10RB
IL13
IL15
IL17A
IL17RA
IL18
IL1A
IL1B
IL1R1
IL1RAPL1
IL1RN
IL2
IL22
IL22RA2
IL2RA
IL2RB
IL33
IL37
IL4
IL5
IL6
IL6R
IL7
IL7R
ILF3
IMMP2L
IMMT
IMPDH2
INHBE
INPP5E
INS
INSC
INTS2
INTS4
IPO11
IPO13
IPO7
IQCE
IQGAP2
IRF1
IRF2
IRF3
IRF5
IRF7
IRF9
IRS1
ISG15
ISG20
ISY1
ITCH
ITGA6
ITGA9
ITGAM
ITGAV
ITGB1
ITGB2
ITGB3
ITIH4
ITK
ITM2B
ITM2C
ITPR2
ITPR3
IVNS1ABP
JADE2
JAK1
JAK2
JAKMIP1
JMY
JUN
KAT2B
KAT6B
KBTBD11
KBTBD8
KCNQ2
KDELR1
KDM4A
KDM4B
KEAP1
KIR3DL1
KISS1R
KLF15
KLF2
KLHL40
KLRC1
KLRC2
KLRK1
KNG1
KPNA2
KPNA5
KREMEN1
KRI1
LACTB
LAG3
LAMA2
LAMP2
LARP1
LARP4B
LARP7
LBP
LCE2A
LCE2B
LCN2
LDHA
LDLR
LDLRAD3
LEMD3
LEP
LETMD1
LGALS3
LGALS9
LIAS
LIFR
LIMCH1
LMAN1
LMAN2
LMAN2L
LMBRD2
LMF2
LMNB1
LMNB2
LMO3
LMO7
LMOD3
LOX
LPA
LRBA
LRIG3
LRP1B
LRRC2
LRRC8A
LRRFIP2
LSG1
LSM14A
LSS
LTA
LTF
LTN1
LUZP2
LY6D
LY6E
LZTFL1
MACO1
MADCAM1
MAF
MAFB
MAGI2
MAGT1
MAIP1
CD8A
MAL
MRTFA
MALRD1
MAN1B1
MAN2A1
MAP10
MAP2
MAP3K7
MAP7D1
MAPK12
MAPRE1
MAPT
MARCKS
MARCO
MARK2
MAS1
MAT2B
MATR3
MAVS
MAZ
MBD2
MBD4
MBL2
MBP
PRG2
MCUB
MDK
MDM2
MDN1
MECP2
MED16
MED22
MED25
MED9
MED26
MEGF10
MELK
MEPCE
MESD
MET
SLTM
METTL16
METTL3
MEX3D
MFGE8
MGAT1
MGRN1
MIA3
MIB1
MICOS13
MIDN
MIER2
AMH
MIF
MIPOL1
MISP
MKI67
MKRN2
MYL4
MLC1
MLEC
MLF2
MMGT1
MMP1
MMP12
MMP3
MMP8
MMS22L
MOGS
MON2
MOSPD2
MOV10
MPHOSPH10
MPO
MRPL11
MRPS2
MRPS25
MRPS27
MRPS5
MSN
MTA2
MTARC1
MTCH1
MT-CO2
MTHFD1
MTHFD1L
MTHFR
MTNR1A
MTOR
MTREX
MTX1
MUC1
MUC2
MUC5AC
MUC5B
MUSK
MX1
MYCBP2
MYD88
MYDGF
MYH14
MYH4
MYH7
MYH9
MYL1
MYL6B
MYO18A
MYO1E
MYO1F
MYO5A
MYO6
MYOM2
MYOZ3
MYPN
MYRIP
MYT1L
N4BP2
NAALADL2
NACA
NACC2
NAPSA
NAPA
NAPB
NARS2
NAT14
NBEAL2
NBR1
NCAM1
NCAPH2
NCLN
NCOR2
NCR1
NCR2
NDC1
NDST4
NDUFA10
NDUFA12
NDUFAF2
NDUFAF3
NDUFS1
NDUFS2
NDUFS8
NECTIN2
NEDD1
NEDD4
NEK9
NETO2
NEU1
NEU4
NEURL1
NFASC
NFE2L2
NFKBIZ
NFU1
NGDN
NGLY1
NIN
NINL
NKAIN2
NKX2-1
NLRP12
NLRP3
NME3
NME4
NME5
NME7
NNT
NOC3L
NOL10
NOL8
NOS3
NANOS3
NOTCH2
NPC1
NPC2
NPEPPS
NPPA
NPPB
NPR3
NPTX1
NR2F2
NRG1
NRP1
NELL1
NRP2
NELL2
NSD2
NSF
NSUN3
NT5E
NTM
NTPCR
NTRK3
NUBP2
NUCB1
NUDT19
NUP107
NUP155
NUP188
NUP205
NUP210
NUP214
NUP54
NUP58
NUP62
NUP62CL
NUP88
NUP93
NUP98
NUTF2
NXF1
NXT1
NYAP2
OAS1
OAS2
OAS3
OAT
OBP2B
OCIAD1
OGDH
OLR1
OR10H2
OR10H3
OR10H4
OR10H5
OR51E2
OS9
OSMR
OSTC
P2RX7
P2RY14
P4HA1
P4HB
PABPC1
PABPC4
PABPN1
PAFAH1B1
PAK6
PALM
PALS1
PAPPA
PARP14
PASK
PCBP3
PCDHGC3
PCM1
MBD1
PCMT1
PCNT
PCSK6
PDCD1
PDE4A
PDE4B
PDE4D
PDE4DIP
PDHX
PDIA3
PDIA4
PDIA6
PDLIM1
PDS5A
PDZD11
PDZD2
PEG10
PER3
PF4
PFDN2
PFKP
PHB1
PHB2
PI4K2A
PIBF1
PIEZO2
PIGK
PIGS
PIGT
PIGX
PIH1D1
PIK3C2A
PIK3C3
PIK3R1
PIKFYVE
PITRM1
PKP2
PLA2G2A
PLA2G7
PLAT
PLAU
PLAUR
PLCE1
PLCL2
PLD3
PLEKHA4
PLEKHA5
PLEKHF2
PLG
PLOD1
PLOD2
PLOD3
PLXNA1
PLXNB2
PMPCA
PMPCB
PMS2
PNPLA3
POC5
POFUT1
POGLUT2
POGLUT3
POLA1
POLA2
POLD3
POLDIP2
POLK
POLR1B
POMZP3
POR
POU2AF1
PPA1
PPAN
PPBP
PPIB
PPIL3
PPM1H
PPP1R12B
PPP1R7
PPP2R1A
PPP2R3C
PPP2R5E
PPT1
PRAF2
PRDX4
PRDX5
PRF1
PRIM1
PRIM2
PRKCA
PRKACA
PRKAR2A
PRKAR2B
PRKCSH
PRKDC
PRMT6
PROCR
PROK2
PRORP
PRPF40A
PRPS2
PRR12
PRRC1
PRRC2B
PRSS48
PSAT1
PSMA6
PSMC4
PSMD1
PSMD11
PSMD4
PSMD8
PSME3
PTBP1
PTCH1
PTGDR2
PTGES2
PTOV1
PTP4A3
PTPRA
PTPRE
PTPRF
PTPRJ
PTPRR
PTPRS
PTRH2
PITX3
PTX3
PUM3
PUSL1
PVR
PWP2
PYDC1
QSOX2
QTRT1
RAB10
RAB11FIP4
RAB13
RAB14
RAB18
RAB1A
RAB1B
RAB21
RAB2A
RAB43
RAB4B
RAB5C
RAB7A
RAB8A
RAB8B
RAB9A
RABEP1
RABGAP1L
RABL2B
RABL3
RAD23B
RAD50
RAE1
RAF1
RALA
RALGAPA1
RANBP6
RAP1GDS1
RAP2C
RASIP1
RAVER1
RB1CC1
RBFOX1
RBM10
RBM15
RBM28
RBM33
RBM41
RBMS1
RBMS3
RBP4
RBX1
RCHY1
RCVRN
RDH13
RDX
REEP5
REEP6
RELA
REN
KCTD11
RETREG3
RFC1
RFLNA
RFT1
SLC52A1
RFX3
RFX4
RGPD3
RGS22
RHEB
RHOA
RHOF
RIC8B
RIOX2
RIPK1
RMND1
RNASE3
RNASEL
RNF149
RNF182
RNF213
RNF41
RNF5
RNASEH1
RNH1
ROBO1
RPL13A
RPL18
RPL36
RPL7A
RPL9
RPN2
RPS11
RPS15
RRAGD
RRP9
RRS1
RSAD1
RSL1D1
RTCB
RTN4
RTRAF
RUFY1
RUFY3
RYBP
RYR1
S100A12
S100A8
S100A9
S1PR2
SAA1
SAAL1
SACM1L
SAE1
SAFB
SAFB2
SALL1
SARM1
SARS2
SBNO1
SBNO2
SCAF1
SCAMP1
SCAMP2
SCAMP3
SCARB1
SCCPDH
SCFD1
SCGB1A1
SCGB2A1
SCUBE2
SDC1
SDCBP
SDF2
SDF4
SDK1
SEC16A
SEC23IP
SEC31A
SEL1L
SELENOF
SELENON
SELENOO
SELENOS
SELL
SELP
SELENOP
SEMA4C
SEPSECS
SEPTIN10
SERPINA1
SERPINA7
SERPINB1
SERPINC1
SERPINE1
SERPING1
SERPINH1
SERTM1
SETD1B
SFTPB
SFTPC
SFTPD
SGCE
SH3BGRL
SH3D19
SH3GL1
SH3GL2
SHANK2
SHTN1
SI
SIGLEC1
SIGMAR1
SIL1
SIN3B
SIRT1
SIRT3
SIRT5
SKP1
SLAMF1
SLC12A4
SLC19A1
SLC19A2
SLC1A3
SLC1A5
SLC25A21
SLC27A2
SLC29A1
SLC30A10
SLC30A7
SLC30A9
SLC35E3
SLC35F1
SLC35G1
SLC38A2
SLC39A14
SLC44A2
SLC4A1
SLC52A3
SLC6A15
SLC6A19
SLC6A20
SLC6A4
SLC9A1
SLCO4C1
SLITRK4
SLPI
SLU7
SMARCA4
SMIM14
SMIM7
SMN1
SMOC1
SMOC2
SMPD1
SMPD4
SMURF1
SMURF2
SNAP29
SND1
SNIP1
SNRNP70
SNX17
SNX19
SNX2
SNX27
SNX5
SOAT1
SOCS1
SOCS3
SOD3
SORT1
SOX5
SP100
SPAG9
SPART
SPATA5L1
SPCS2
SPINT2
SPNS1
SPOCK2
SPP1
SGPP1
SPTLC1
SPTLC2
SRD5A2
SREBF2
SRP19
SRP54
SRP72
SRPK1
SRPRA
SSBP1
ST18
STAM2
STAT1
STAT2
STAT3
STC2
STEAP1B
STEAP3
STIM1
STING1
STIP1
STK11IP
STK26
STK32A
STOM
STOML2
STT3A
STT3B
STUB1
STX10
STX12
STX16
STX17
STX18
STX5
STX6
STX7
STXBP3
SUCLA2
SUGT1
SUMF2
SUN2
SURF1
SURF2
SURF4
SURF6
SV2C
SWSAP1
SYDE1
SYMPK
SYT1
SYT4
TAF5
TAMM41
TAPT1
TARS2
TAS2R1
TAS2R38
TAX1BP1
TBC1D15
TBC1D5
TBC1D8
TBC1D8B
TBCA
TBCE
TBK1
TBKBP1
TBL1XR1
TBL2
TBL3
TCF12
TCF3
TCF7L1
TCF7L2
TCTN2
TCTN3
TEK
TELO2
TES
TFDP3
TFG
TFRC
TGFB1
TGFBI
TGFBR1
THBD
THBS3
THPO
THTPA
TICAM1
TIMELESS
TIMM10
TIMM10B
TIMM21
TIMM29
TIMM8B
TIMM9
TIMP1
TIRAP
TJP1
TK2
TLE1
TLE3
TLE5
TLR1
TLR2
TLR3
TLR4
TLR5
TLR7
TLR8
TLR9
TM2D3
TM9SF1
TM9SF2
TM9SF3
TM9SF4
TMED10
TMED7
TMED9
TMEM106B
TMEM120B
TMEM131
TMEM170B
TMEM178B
TMEM196
TMEM199
TMEM214
TMEM259
TMEM33
TMEM41A
TMEM41B
TMEM43
TMEM68
TMEM87A
TMF1
TMOD1
TMPO
TMPRSS15
TMPRSS2
TMPRSS4
TMTC1
TMUB1
TMX1
TNF
TNFRSF10B
TNFRSF13B
TNFRSF13C
TNFRSF1A
TNFRSF1B
TNFSF10
TNFSF14
TNIP1
TNNI1
TNNI3
TNNT2
TNPO2
TNPO3
TNRC6B
TOLLIP
TOM1
TOM1L2
TOMM7
TOMM70
TOP1
TOR1A
TOR1AIP1
TOR1AIP2
TP53
TPBG
TPCN2
TPM1
TPM4
TRA2A
TRAFD1
TRAPPC5
TRAPPC9
TREM1
TREM2
TRIM25
TRIM44
TRIM5
TRIM59
TRIM63
TRIM9
TRIP4
TRMU
TRMT1
TRMT10C
TRMT2A
TRPA1
TRPV1
TSPAN11
TSPYL5
TTC13
TTC17
TTC27
TTI1
TTN
TTR
TTYH1
TUBGCP2
TUBGCP3
TUBGCP6
TUT1
TXLNA
TXNDC5
TYK2
TYSND1
UBAC1
UBAP2
UBAP2L
UBC
UBE2G2
UBE2J1
UBE2L6
UBE3C
UBTF
UCHL1
UGDH
UGGT1
UGGT2
UGT2A1
UGT2A2
UHRF1BP1L
ULK1
UNC13D
UNC5D
UNC80
UNC93B1
UNK
UPF1
URB1
URB2
USP10
USP32
USP13
USP26
USP28
USP54
USP7
USP8
USP9X
UTP20
UXS1
VAMP2
VAMP3
VAMP7
VAMP8
VCL
VCX2
VDAC1
VDAC2
VDAC3
VDR
VEGFA
VEZT
VKORC1
VPS11
VPS13B
VPS16
VPS18
VPS33A
VPS39
VPS41
VPS45
VWF
WASHC4
PHIP
WDR11
WDR12
WDR18
WDR19
WDR26
WDR36
WIZ
WLS
WWP1
WWP2
XCR1
XDH
XIRP2
XK
XPO1
XPO4
XPO5
XPOT
YIF1A
YIF1B
YIPF2
YJU2
YKT6
YTHDC2
YWHAQ
ZBED4
ZBTB11
ZBTB2
ZC3H15
ZC3H18
ZC3H7A
ZC3HAV1
ZDBF2
ZDHHC20
ZDHHC5
ZFPL1
ZFR
ZGLP1
ZIC5
ZMPSTE24
ZNF121
ZNF236
ZNF266
ZNF318
ZNF366
ZNF423
ZNF426
ZNF496
ZNF503
ZNF559
ZNF561
ZNF562
ZNF699
ZNF846
ZW10
ZYG11B
