# Supplementary material for: Preclinical findings: The pharmacological targets and molecular mechanisms of ferulic acid treatment for COVID-19 and osteosarcoma via targeting autophagy
Source: Front Endocrinol (Lausanne). 2022 Sep 20;13:971687. doi: 10.3389/fendo.2022.971687 (PMC9530469; doi:10.3389/fendo.2022.971687)
Supplement: Supplementary file 8 [file Table_8.xlsx]

## Sheet: valcano plot
Symbol	FDR	PValue	logFC	group
7A5	0.0858	0.021	0.0549	Not sig
A1BG	0.0942	0.0242	0.0364	Not sig
A1CF	0.213	0.0823	-0.0577	Not sig
A26A1	0.227	0.0905	0.0322	Not sig
A26B1	0.332	0.163	0.0192	Not sig
A26C2	0.0612	0.0127	0.0434	Not sig
A2BP1	0.0586	0.0119	-0.322	Not sig
A2M	0.266	0.116	-0.847	Not sig
A2ML1	0.0409	0.00702	0.0624	Not sig
A3GALT2	0.0728	0.0164	-0.0758	Not sig
A4GALT	0.0165	0.00187	-1.2	Down
A4GNT	0.358	0.183	0.0361	Not sig
AAA1	7.29e-06	6.89e-08	-0.216	Not sig
AAAS	0.0412	0.0071	0.27	Not sig
AACS	0.0171	0.00197	0.693	Up
AACSL	0.707	0.545	-0.0133	Not sig
AADAC	0.743	0.593	0.0338	Not sig
AADACL1	0.178	0.0627	-0.844	Not sig
AADACL2	0.181	0.0642	0.0339	Not sig
AADACL4	0.0157	0.00173	0.0753	Not sig
AADAT	0.345	0.173	0.687	Not sig
AAK1	0.737	0.585	0.0099	Not sig
AAMP	0.0798	0.0189	0.464	Not sig
AANAT	0.263	0.114	0.0228	Not sig
AARS	0.0696	0.0154	0.904	Not sig
AARSD1	0.496	0.307	0.233	Not sig
AARSL	0.197	0.0734	0.637	Not sig
AASDH	0.109	0.0302	0.286	Not sig
AASDHPPT	0.0591	0.0121	0.4	Not sig
AASS	0.209	0.0798	0.335	Not sig
AATF	0.595	0.412	0.171	Not sig
AATK	0.922	0.861	-0.00301	Not sig
ABAT	0.216	0.0838	0.0376	Not sig
ABC1	0.00374	0.000224	0.75	Up
ABCA1	0.165	0.056	-1.28	Not sig
ABCA10	0.0305	0.00455	-0.195	Not sig
ABCA11	0.46	0.272	0.0973	Not sig
ABCA12	0.192	0.0703	-0.144	Not sig
ABCA13	0.402	0.221	-0.203	Not sig
ABCA2	0.27	0.119	-0.0498	Not sig
ABCA3	0.925	0.866	0.073	Not sig
ABCA4	0.791	0.661	0.0459	Not sig
ABCA5	0.0123	0.00121	-0.315	Not sig
ABCA6	4.54e-05	6.85e-07	-1.15	Down
ABCA7	0.0204	0.00252	-0.999	Down
ABCA8	0.000245	5.82e-06	-1.98	Down
ABCA9	0.00689	0.000534	-0.456	Not sig
ABCB1	0.993	0.988	0.00625	Not sig
ABCB10	0.108	0.0298	-0.965	Not sig
ABCB11	0.185	0.0664	-0.0299	Not sig
ABCB4	0.807	0.684	0.189	Not sig
ABCB5	0.673	0.503	0.0446	Not sig
ABCB6	0.471	0.282	-0.378	Not sig
ABCB7	0.876	0.786	-0.0566	Not sig
ABCB8	0.308	0.145	0.122	Not sig
ABCB9	0.365	0.189	0.0432	Not sig
ABCC1	0.101	0.0269	0.544	Not sig
ABCC10	0.153	0.0498	0.399	Not sig
ABCC11	0.159	0.0529	0.0395	Not sig
ABCC12	0.998	0.996	0.000174	Not sig
ABCC13	0.000724	2.49e-05	-0.639	Down
ABCC2	0.137	0.0423	-0.0724	Not sig
ABCC3	0.0204	0.00252	0.0831	Not sig
ABCC4	0.443	0.256	0.321	Not sig
ABCC5	0.0489	0.00913	-0.823	Down
ABCC6	0.00659	0.000503	-0.111	Not sig
ABCC8	0.0297	0.00438	-0.158	Not sig
ABCC9	0.0933	0.0238	-0.0717	Not sig
ABCD1	0.644	0.469	-0.0993	Not sig
ABCD2	0.247	0.103	-0.0423	Not sig
ABCD3	0.00981	0.000875	0.486	Not sig
ABCD4	0.58	0.395	0.0512	Not sig
ABCE1	0.055	0.0109	0.92	Not sig
ABCF1	0.0734	0.0166	0.522	Not sig
ABCF2	0.123	0.0358	-0.233	Not sig
ABCF3	0.45	0.263	0.29	Not sig
ABCG1	0.0683	0.0149	-0.0601	Not sig
ABCG2	0.00608	0.000447	-0.274	Not sig
ABCG4	0.659	0.486	0.0111	Not sig
ABCG5	0.385	0.205	-0.0242	Not sig
ABCG8	0.225	0.0895	0.025	Not sig
ABHD1	0.268	0.117	-0.0832	Not sig
ABHD10	0.536	0.347	0.333	Not sig
ABHD11	0.129	0.0387	0.323	Not sig
ABHD12B	0.718	0.56	-0.03	Not sig
ABHD13	0.0682	0.0149	-0.0511	Not sig
ABHD14A	0.689	0.523	-0.172	Not sig
ABHD14B	0.758	0.614	-0.137	Not sig
ABHD2	0.544	0.355	0.14	Not sig
ABHD3	0.643	0.467	0.169	Not sig
ABHD4	0.297	0.138	0.364	Not sig
ABHD5	0.244	0.101	-0.286	Not sig
ABHD6	0.476	0.286	-0.156	Not sig
ABHD7	0.239	0.0984	0.377	Not sig
ABHD8	0.785	0.651	0.15	Not sig
ABHD9	0.00896	0.00077	-0.135	Not sig
ABI1	0.112	0.0314	-0.41	Not sig
ABI2	8.57e-05	1.5e-06	1.39	Up
ABI3	4.6e-06	3.86e-08	-0.454	Not sig
ABI3BP	0.000716	2.45e-05	-2.22	Down
ABL1	0.322	0.155	-0.0387	Not sig
ABL2	0.317	0.152	-0.213	Not sig
ABLIM1	0.0408	0.00699	-0.0644	Not sig
ABLIM2	0.00814	0.000674	-1.01	Down
ABLIM3	0.977	0.957	0.0134	Not sig
ABO	0.596	0.413	-0.0174	Not sig
ABP1	0.117	0.0334	-0.0554	Not sig
ABR	0.701	0.538	0.0173	Not sig
ABRA	0.06	0.0123	-0.23	Not sig
ABT1	0.792	0.662	0.0128	Not sig
ABTB1	0.00763	0.000617	-1	Down
ABTB2	0.467	0.279	0.178	Not sig
ACAA1	0.00447	0.00029	-0.79	Down
ACAA2	0.86	0.763	0.0806	Not sig
ACACA	0.000571	1.81e-05	1.11	Up
ACACB	0.000346	9.25e-06	-2.49	Down
ACAD10	0.222	0.0874	0.211	Not sig
ACAD11	0.941	0.891	-0.0622	Not sig
ACAD8	0.116	0.033	-0.039	Not sig
ACAD9	0.344	0.173	-0.248	Not sig
ACADL	0.0604	0.0124	-0.288	Not sig
ACADM	0.807	0.684	0.164	Not sig
ACADS	0.000964	3.64e-05	-0.806	Down
ACADSB	0.646	0.471	-0.0337	Not sig
ACADVL	0.345	0.173	-0.632	Not sig
ACAP1	0.000327	8.59e-06	-1.16	Down
ACAP3	0.365	0.189	0.0969	Not sig
ACAT1	0.341	0.17	-0.567	Not sig
ACAT2	0.0065	0.000494	1.5	Up
ACBD3	0.587	0.403	0.188	Not sig
ACBD4	0.985	0.971	0.00173	Not sig
ACBD5	0.27	0.118	0.0983	Not sig
ACBD6	0.0398	0.00673	0.424	Not sig
ACBD7	0.102	0.0271	0.152	Not sig
ACCN1	0.263	0.114	-0.032	Not sig
ACCN2	0.0316	0.00476	1.01	Up
ACCN3	0.0596	0.0122	-0.0895	Not sig
ACCN4	0.13	0.0391	-0.147	Not sig
ACCN5	3.38e-13	2.15e-16	-0.36	Not sig
ACD	0.0449	0.00804	0.549	Up
ACE	0.0669	0.0145	-0.0501	Not sig
ACE2	0.881	0.795	-0.00426	Not sig
ACHE	0.616	0.435	0.022	Not sig
ACIN1	0.293	0.135	0.263	Not sig
ACLY	0.00881	0.000753	0.906	Up
ACMSD	0.947	0.902	0.0017	Not sig
ACN9	0.0102	0.000928	1.32	Up
ACO1	0.992	0.985	0.00783	Not sig
ACO2	0.368	0.192	-0.376	Not sig
ACOT1	0.905	0.831	-0.0565	Not sig
ACOT11	0.0121	0.00119	-0.0744	Not sig
ACOT12	5.12e-06	4.37e-08	-0.194	Not sig
ACOT2	0.607	0.426	-0.243	Not sig
ACOT4	0.881	0.794	0.0724	Not sig
ACOT7	0.000121	2.37e-06	1.65	Up
ACOT8	0.0128	0.00128	0.505	Up
ACOT9	0.0364	0.00588	0.947	Up
ACOX1	0.067	0.0145	0.0563	Not sig
ACOX2	0.109	0.0298	-0.997	Not sig
ACOX3	0.668	0.497	0.137	Not sig
ACOXL	0.602	0.42	0.019	Not sig
ACP1	0.824	0.708	0.102	Not sig
ACP2	0.465	0.276	0.14	Not sig
ACP5	1.8e-06	1.29e-08	-3.79	Down
ACP6	0.153	0.05	1.01	Not sig
ACPL2	0.774	0.637	0.0936	Not sig
ACPP	0.0428	0.00749	-0.183	Not sig
ACPT	0.0176	0.00203	-0.109	Not sig
ACR	0.264	0.114	-0.0337	Not sig
ACRBP	0.000627	2.04e-05	-0.733	Down
ACRC	0.00172	7.73e-05	-0.13	Not sig
ACRV1	0.471	0.282	0.0344	Not sig
ACSBG1	0.0106	0.000971	-0.728	Down
ACSBG2	0.000218	5e-06	-0.154	Not sig
ACSF3	0.188	0.0684	0.138	Not sig
ACSL1	0.395	0.214	-0.263	Not sig
ACSL3	0.00789	0.000646	0.323	Not sig
ACSL4	0.0219	0.00279	0.994	Up
ACSL5	5.49e-10	1.04e-12	-2.61	Down
ACSL6	0.00735	0.000585	-1.14	Down
ACSM1	0.789	0.657	0.0103	Not sig
ACSM2	0.0462	0.00839	-0.0654	Not sig
ACSM3	0.0069	0.000535	-0.282	Not sig
ACSM5	0.00433	0.000276	-0.413	Not sig
ACSS1	0.00872	0.000743	-1.78	Down
ACSS2	0.203	0.0763	0.21	Not sig
ACSS3	0.537	0.349	-0.0287	Not sig
ACTA2	0.415	0.231	-1.53	Not sig
ACTB	0.0266	0.00371	0.62	Up
ACTBL1	0.404	0.222	0.0189	Not sig
ACTC	0.012	0.00117	-0.945	Down
ACTG1	0.00473	0.000315	1.14	Up
ACTG2	0.256	0.109	-1.53	Not sig
ACTL6A	0.00594	0.000432	0.887	Up
ACTL6B	0.164	0.0556	-0.045	Not sig
ACTL7A	2.8e-06	2.15e-08	-0.115	Not sig
ACTL7B	0.467	0.278	0.0186	Not sig
ACTL8	0.561	0.374	0.13	Not sig
ACTN1	0.403	0.221	0.391	Not sig
ACTN2	0.0234	0.00308	-1.57	Down
ACTN3	0.0194	0.00233	-2	Down
ACTN4	0.446	0.259	0.443	Not sig
ACTR10	0.71	0.55	0.127	Not sig
ACTR1A	0.915	0.849	0.0422	Not sig
ACTR1B	0.666	0.495	0.121	Not sig
ACTR2	0.597	0.415	-0.18	Not sig
ACTR3	0.00127	5.26e-05	0.822	Up
ACTR3B	0.0845	0.0205	0.36	Not sig
ACTR5	0.0049	0.00033	0.569	Up
ACTR6	0.00365	0.000216	0.829	Up
ACTR8	0.231	0.0931	0.277	Not sig
ACTRT1	0.582	0.397	-0.0197	Not sig
ACVR1	0.14	0.0436	0.655	Not sig
ACVR1B	0.0662	0.0143	0.0661	Not sig
ACVR1C	0.658	0.485	0.0153	Not sig
ACVR2A	0.336	0.166	-0.0866	Not sig
ACVR2B	0.696	0.531	0.0319	Not sig
ACVRL1	0.000115	2.2e-06	-0.986	Down
ACY1	0.723	0.567	0.178	Not sig
ACY3	0.21	0.0801	-0.0484	Not sig
ACYP1	0.0575	0.0116	0.799	Not sig
ACYP2	0.401	0.219	-0.0418	Not sig
ADA	0.202	0.0761	0.954	Not sig
ADAD2	0.125	0.0369	-0.0516	Not sig
ADAL	0.344	0.172	0.125	Not sig
ADAM10	0.000249	5.93e-06	0.547	Up
ADAM11	0.251	0.106	0.0828	Not sig
ADAM12	0.0508	0.00965	0.1	Not sig
ADAM15	0.0641	0.0136	-0.154	Not sig
ADAM17	0.269	0.117	0.106	Not sig
ADAM18	0.228	0.0914	-0.12	Not sig
ADAM19	0.0512	0.00974	0.0455	Not sig
ADAM2	0.0504	0.00953	0.06	Not sig
ADAM20	0.299	0.139	-0.0326	Not sig
ADAM21	0.826	0.711	0.0135	Not sig
ADAM22	0.379	0.201	0.222	Not sig
ADAM23	0.0888	0.0221	0.518	Not sig
ADAM28	5.83e-06	5.09e-08	-0.27	Not sig
ADAM30	0.994	0.989	-0.000396	Not sig
ADAM32	0.00963	0.00085	-0.15	Not sig
ADAM33	0.18	0.0639	0.0629	Not sig
ADAM3A	0.0343	0.00537	0.0621	Not sig
ADAM5	0.111	0.0311	0.0425	Not sig
ADAM6	0.347	0.175	0.033	Not sig
ADAM7	0.119	0.0344	0.058	Not sig
ADAM8	0.00317	0.000178	-0.786	Down
ADAM9	0.643	0.467	0.208	Not sig
ADAMDEC1	0.00142	6e-05	-0.138	Not sig
ADAMTS1	0.513	0.323	-0.641	Not sig
ADAMTS10	0.231	0.0929	0.0348	Not sig
ADAMTS12	0.19	0.0692	0.0365	Not sig
ADAMTS13	0.0118	0.00115	-0.0499	Not sig
ADAMTS14	0.767	0.626	0.0118	Not sig
ADAMTS15	0.198	0.0736	0.0341	Not sig
ADAMTS16	0.153	0.0498	0.0418	Not sig
ADAMTS17	0.0109	0.00101	-0.0882	Not sig
ADAMTS18	0.377	0.199	0.0301	Not sig
ADAMTS19	0.53	0.341	0.158	Not sig
ADAMTS2	0.12	0.0348	-0.331	Not sig
ADAMTS20	0.206	0.078	0.0303	Not sig
ADAMTS3	0.192	0.0705	0.0478	Not sig
ADAMTS4	0.0413	0.00712	-1.74	Down
ADAMTS5	0.395	0.214	0.158	Not sig
ADAMTS6	0.278	0.124	0.394	Not sig
ADAMTS7	0.837	0.728	0.0349	Not sig
ADAMTS8	0.379	0.201	-0.464	Not sig
ADAMTS9	0.0795	0.0188	-1.28	Not sig
ADAMTSL1	0.358	0.184	0.0386	Not sig
ADAMTSL2	0.00289	0.000155	-0.83	Down
ADAMTSL3	0.116	0.0332	-0.244	Not sig
ADAMTSL5	0.116	0.033	0.407	Not sig
ADAR	0.0501	0.00946	0.206	Not sig
ADARB1	0.132	0.0398	-1.05	Not sig
ADARB2	0.735	0.582	-0.0203	Not sig
ADAT1	0.979	0.96	0.00793	Not sig
ADAT3	0.574	0.389	0.101	Not sig
ADC	0.555	0.368	0.162	Not sig
ADCK1	0.696	0.532	-0.0862	Not sig
ADCK2	0.519	0.329	0.305	Not sig
ADCK4	0.141	0.0442	0.285	Not sig
ADCK5	0.097	0.0252	0.286	Not sig
ADCY1	0.272	0.12	0.0833	Not sig
ADCY2	9.32e-05	1.68e-06	-0.246	Not sig
ADCY3	0.203	0.0763	-0.825	Not sig
ADCY4	4.12e-08	1.58e-10	-2	Down
ADCY5	0.078	0.0182	-0.071	Not sig
ADCY6	0.155	0.0508	-0.411	Not sig
ADCY7	0.935	0.882	0.0282	Not sig
ADCY8	0.395	0.214	0.0983	Not sig
ADCY9	0.55	0.362	0.26	Not sig
ADCYAP1	0.959	0.925	-0.0262	Not sig
ADCYAP1R1	0.972	0.947	0.00169	Not sig
ADD1	0.00103	3.97e-05	-1.32	Down
ADD2	0.042	0.0073	-0.175	Not sig
ADD3	0.0369	0.00599	0.93	Up
ADFP	0.316	0.151	-1.03	Not sig
ADH1A	0.000807	2.87e-05	-2.76	Down
ADH1B	0.01	0.000901	-1.23	Down
ADH1C	0.000811	2.88e-05	-0.753	Down
ADH4	0.817	0.698	0.00688	Not sig
ADH5	0.000666	2.21e-05	0.425	Not sig
ADH6	0.729	0.574	-0.0149	Not sig
ADHFE1	0.000296	7.51e-06	-1.22	Down
ADI1	0.0915	0.0232	-0.724	Not sig
ADIG	0.0015	6.45e-05	-0.106	Not sig
ADIPOQ	0.0264	0.00367	-0.71	Down
ADIPOR1	0.0135	0.0014	-0.85	Down
ADIPOR2	0.835	0.725	0.092	Not sig
ADK	0.055	0.0109	0.284	Not sig
ADM	0.958	0.924	0.0914	Not sig
ADM2	0.0109	0.00102	1.41	Up
ADNP	0.00685	0.000529	0.923	Up
ADNP2	0.799	0.672	0.123	Not sig
ADO	0.0047	0.000311	0.702	Up
ADORA1	0.826	0.71	0.0185	Not sig
ADORA2A	0.0345	0.00541	-0.271	Not sig
ADORA2B	0.0148	0.00159	2.48	Up
ADORA3	0.000145	2.99e-06	-0.617	Down
ADPGK	0.689	0.523	-0.184	Not sig
ADPRH	4.14e-05	6.1e-07	-0.728	Down
ADPRHL1	0.0481	0.00889	-0.264	Not sig
ADPRHL2	0.00013	2.58e-06	1.09	Up
ADRA1A	0.0423	0.00738	0.0566	Not sig
ADRA1B	0.709	0.549	0.0985	Not sig
ADRA1D	0.321	0.155	-0.0926	Not sig
ADRA2A	0.00286	0.000153	-0.579	Down
ADRA2B	0.0146	0.00156	0.0661	Not sig
ADRA2C	0.106	0.0289	-0.251	Not sig
ADRB1	0.58	0.395	0.0189	Not sig
ADRB2	0.16	0.0534	-0.773	Not sig
ADRB3	0.471	0.282	0.0191	Not sig
ADRBK1	0.817	0.699	0.00668	Not sig
ADRBK2	0.996	0.992	-0.000363	Not sig
ADRM1	0.0599	0.0123	0.717	Not sig
ADSL	0.0665	0.0144	0.804	Not sig
ADSS	0.0213	0.00268	0.256	Not sig
ADSSL1	0.0425	0.00743	-1.4	Down
AEBP1	0.0306	0.00456	-2.12	Down
AEBP2	0.0134	0.00138	0.65	Up
AES	0.0242	0.00322	-0.185	Not sig
AFAP	0.0175	0.00202	0.106	Not sig
AFAP1L1	0.0779	0.0182	-0.664	Not sig
AFAP1L2	0.0923	0.0235	-1.03	Not sig
AFAR3	0.273	0.12	0.0737	Not sig
AFARP1	0.38	0.201	0.0246	Not sig
AFF1	0.402	0.221	-0.044	Not sig
AFF2	0.712	0.552	0.0707	Not sig
AFF3	0.12	0.0346	-0.0434	Not sig
AFF4	0.0212	0.00267	0.581	Up
AFG3L1	0.411	0.228	0.13	Not sig
AFG3L2	0.924	0.864	-0.0342	Not sig
AFM	0.489	0.3	-0.0176	Not sig
AFMID	0.00812	0.000671	0.62	Up
AFP	0.493	0.303	0.143	Not sig
AFTPH	0.0429	0.00754	-0.313	Not sig
AGA	0.46	0.272	0.3	Not sig
AGAP2	0.889	0.806	0.0184	Not sig
AGBL2	0.659	0.486	0.0146	Not sig
AGBL3	0.677	0.507	-0.0121	Not sig
AGBL4	0.243	0.101	-0.0561	Not sig
AGC1	5.15e-05	8.02e-07	-0.801	Down
AGER	0.41	0.227	-0.0389	Not sig
AGGF1	0.326	0.159	0.124	Not sig
AGK	0.0061	0.000449	1.01	Up
AGL	0.0703	0.0156	0.0889	Not sig
AGMAT	0.242	0.1	-0.195	Not sig
AGPAT1	0.166	0.0566	0.0396	Not sig
AGPAT2	0.382	0.203	-0.342	Not sig
AGPAT3	0.172	0.0598	-0.368	Not sig
AGPAT4	0.137	0.0421	-0.321	Not sig
AGPAT5	0.000268	6.62e-06	1.29	Up
AGPAT6	0.0208	0.0026	0.299	Not sig
AGPAT7	0.182	0.0647	0.23	Not sig
AGPAT9	0.0904	0.0228	-1.13	Not sig
AGPS	0.0859	0.021	0.683	Not sig
AGR2	0.635	0.458	-0.0546	Not sig
AGR3	0.786	0.653	-0.00827	Not sig
AGRN	0.0719	0.0161	0.903	Not sig
AGRP	0.164	0.0556	-0.0422	Not sig
AGT	0.601	0.419	-0.145	Not sig
AGTPBP1	0.426	0.241	-0.358	Not sig
AGTR1	0.574	0.389	-0.0889	Not sig
AGTR2	0.306	0.144	0.033	Not sig
AGTRAP	0.666	0.495	-0.153	Not sig
AGTRL1	0.000524	1.63e-05	-2.22	Down
AGXT	0.589	0.405	0.0374	Not sig
AGXT2	0.758	0.614	-0.00884	Not sig
AGXT2L1	0.272	0.12	0.0403	Not sig
AGXT2L2	0.845	0.739	0.0488	Not sig
AHCTF1	0.333	0.164	0.0342	Not sig
AHCY	0.000537	1.68e-05	1.65	Up
AHCYL1	0.156	0.0515	0.58	Not sig
AHCYL2	0.951	0.911	-0.0306	Not sig
AHDC1	0.86	0.762	-0.0588	Not sig
AHI1	0.881	0.795	-0.084	Not sig
AHNAK	0.318	0.152	-0.531	Not sig
AHR	0.706	0.544	-0.198	Not sig
AHRR	0.171	0.0592	0.112	Not sig
AHSA1	0.138	0.0429	0.681	Not sig
AHSA2	0.428	0.243	0.245	Not sig
AHSG	0.0563	0.0112	-0.0506	Not sig
AICDA	0.452	0.264	-0.0308	Not sig
AIF1	1.1e-19	1.75e-23	-3.76	Down
AIFM1	0.00186	8.57e-05	0.453	Not sig
AIFM2	0.462	0.274	-0.118	Not sig
AIFM3	0.604	0.423	-0.0156	Not sig
AIG1	0.351	0.178	0.278	Not sig
AIM1	0.614	0.434	0.0818	Not sig
AIM1L	0.37	0.193	-0.0255	Not sig
AIM2	0.931	0.875	-0.0487	Not sig
AIP	0.427	0.242	0.371	Not sig
AIPL1	0.237	0.0973	0.0441	Not sig
AIRE	0.502	0.313	-0.022	Not sig
AJAP1	0.763	0.62	0.286	Not sig
AK1	0.117	0.0335	-0.818	Not sig
AK2	0.128	0.0381	0.483	Not sig
AK3	0.0954	0.0247	-0.978	Not sig
AK3L1	0.0575	0.0116	0.573	Not sig
AK3L2	0.281	0.126	0.475	Not sig
AK5	0.155	0.0511	0.209	Not sig
AK7	0.0348	0.00551	-0.0828	Not sig
AKAP1	0.245	0.102	0.0686	Not sig
AKAP10	0.902	0.826	0.0423	Not sig
AKAP11	0.17	0.0587	0.0369	Not sig
AKAP12	0.329	0.161	-0.31	Not sig
AKAP13	0.000111	2.12e-06	-1.28	Down
AKAP14	0.0157	0.00173	0.0664	Not sig
AKAP2	0.365	0.189	0.0273	Not sig
AKAP3	0.382	0.203	0.0384	Not sig
AKAP4	0.193	0.071	0.0394	Not sig
AKAP5	0.391	0.211	0.0169	Not sig
AKAP6	0.121	0.035	-0.184	Not sig
AKAP7	0.154	0.0503	-0.0329	Not sig
AKAP8	0.0214	0.0027	-0.431	Not sig
AKAP8L	0.0997	0.0263	-0.543	Not sig
AKAP9	0.57	0.385	-0.047	Not sig
AKIRIN1	0.00708	0.000557	0.322	Not sig
AKIRIN2	0.216	0.0838	-0.363	Not sig
AKNA	0.000346	9.26e-06	-1.37	Down
AKR1A1	0.00527	0.000366	0.286	Not sig
AKR1B1	0.0923	0.0235	1.14	Not sig
AKR1B10	0.979	0.96	0.0216	Not sig
AKR1C1	0.458	0.27	0.0256	Not sig
AKR1C2	0.274	0.121	0.0266	Not sig
AKR1C3	0.00662	0.000507	-3.32	Down
AKR1C4	0.0344	0.0054	-0.0412	Not sig
AKR1CL1	0.00346	0.0002	-0.0879	Not sig
AKR1CL2	0.821	0.703	0.025	Not sig
AKR1D1	0.958	0.923	-0.00154	Not sig
AKR7A2	0.691	0.525	0.221	Not sig
AKR7A3	0.236	0.0963	-0.0472	Not sig
AKT1	0.114	0.0322	0.24	Not sig
AKT1S1	0.0835	0.0202	0.56	Not sig
AKT2	0.973	0.95	0.00417	Not sig
AKT3	0.018	0.0021	-0.0609	Not sig
AKTIP	0.417	0.233	0.0985	Not sig
ALAD	0.00127	5.25e-05	-1.91	Down
ALAS1	0.141	0.0442	0.0395	Not sig
ALAS2	0.0052	0.000358	-1.68	Down
ALB	0.12	0.0345	-0.0548	Not sig
ALCAM	0.126	0.0371	0.929	Not sig
ALDH16A1	0.708	0.547	-0.229	Not sig
ALDH1A1	0.0324	0.00494	-2.18	Down
ALDH1A2	0.758	0.614	-0.31	Not sig
ALDH1A3	0.897	0.818	0.261	Not sig
ALDH1B1	0.494	0.305	0.0632	Not sig
ALDH1L1	0.0321	0.00487	-0.962	Down
ALDH1L2	0.25	0.105	0.829	Not sig
ALDH2	0.0668	0.0145	-0.899	Not sig
ALDH3A1	0.695	0.531	0.466	Not sig
ALDH3A2	0.451	0.264	-0.491	Not sig
ALDH3B1	0.192	0.0703	0.0855	Not sig
ALDH3B2	0.903	0.828	0.0232	Not sig
ALDH4A1	0.716	0.558	-0.0653	Not sig
ALDH5A1	0.00271	0.000143	-0.917	Down
ALDH6A1	0.277	0.124	-0.441	Not sig
ALDH7A1	0.0168	0.0019	1.42	Up
ALDH8A1	0.0942	0.0242	0.0502	Not sig
ALDH9A1	0.48	0.291	-0.325	Not sig
ALDOA	0.0399	0.00676	0.0572	Not sig
ALDOB	1.59e-05	1.8e-07	-0.151	Not sig
ALDOC	0.79	0.659	-0.345	Not sig
ALG1	0.0463	0.00842	0.475	Not sig
ALG10	0.127	0.0379	0.259	Not sig
ALG11	0.297	0.137	0.204	Not sig
ALG12	0.0451	0.0081	0.167	Not sig
ALG13	0.163	0.0547	0.51	Not sig
ALG14	0.26	0.112	0.337	Not sig
ALG2	0.0461	0.00837	0.11	Not sig
ALG3	0.0886	0.0221	0.954	Not sig
ALG5	0.0201	0.00246	0.762	Up
ALG6	0.917	0.852	0.0377	Not sig
ALG8	0.0311	0.00466	0.715	Up
ALG9	0.917	0.852	-0.0455	Not sig
ALK	0.166	0.0565	0.0493	Not sig
ALKBH	0.307	0.145	0.264	Not sig
ALKBH2	0.0623	0.0131	0.703	Not sig
ALKBH3	0.364	0.188	0.425	Not sig
ALKBH4	0.135	0.0414	0.314	Not sig
ALKBH5	0.412	0.229	0.491	Not sig
ALKBH6	0.0279	0.004	0.692	Up
ALKBH7	0.401	0.219	-0.307	Not sig
ALKBH8	0.26	0.112	-0.16	Not sig
ALLC	0.231	0.093	0.0305	Not sig
ALMS1	0.0276	0.00393	0.0994	Not sig
ALOX12	0.009	0.000774	-0.737	Down
ALOX12B	0.697	0.533	0.0507	Not sig
ALOX12P2	0.865	0.77	0.00563	Not sig
ALOX15	0.157	0.0518	-0.0556	Not sig
ALOX15B	0.358	0.183	0.0291	Not sig
ALOX5	1.53e-05	1.72e-07	-3.49	Down
ALOX5AP	6.53e-08	2.76e-10	-4.28	Down
ALOXE3	0.345	0.173	0.086	Not sig
ALPI	0.731	0.576	-0.0204	Not sig
ALPK3	0.0348	0.00549	-0.145	Not sig
ALPL	0.589	0.405	-1.11	Not sig
ALPP	0.00456	0.000299	-1.04	Down
ALPPL2	0.997	0.995	-0.000137	Not sig
ALS2	0.0378	0.00623	0.541	Up
ALS2CL	0.186	0.0671	-0.0433	Not sig
ALS2CR11	0.443	0.257	-0.0383	Not sig
ALS2CR12	0.089	0.0222	-0.201	Not sig
ALS2CR13	0.763	0.62	0.159	Not sig
ALS2CR14	0.0874	0.0216	-0.0744	Not sig
ALS2CR15	0.591	0.407	-0.07	Not sig
ALS2CR16	0.0794	0.0187	-0.0863	Not sig
ALS2CR19	0.679	0.51	0.0101	Not sig
ALS2CR2	0.00283	0.000151	-1.97	Down
ALS2CR4	0.00268	0.00014	1.38	Up
ALS2CR8	0.375	0.197	-0.0711	Not sig
ALX3	0.719	0.561	0.0652	Not sig
ALX4	0.131	0.0394	-0.0524	Not sig
AMAC1	0.0866	0.0213	-0.0435	Not sig
AMAC1L2	0.993	0.987	-0.000239	Not sig
AMACR	0.163	0.0548	0.396	Not sig
AMBN	0.0301	0.00446	0.0709	Not sig
AMBP	0.426	0.241	0.059	Not sig
AMBRA1	0.105	0.0284	0.0778	Not sig
AMD1	0.016	0.00177	1.07	Up
AMDHD1	0.475	0.286	0.155	Not sig
AMDHD2	0.408	0.226	0.0729	Not sig
AMELX	0.73	0.576	-0.00826	Not sig
AMELY	0.53	0.34	-0.0174	Not sig
AMFR	0.558	0.371	0.101	Not sig
AMH	0.145	0.0462	0.209	Not sig
AMHR2	0.093	0.0237	-0.258	Not sig
AMICA1	7.72e-11	1.11e-13	-3.55	Down
AMIGO1	0.505	0.315	-0.0294	Not sig
AMIGO2	0.221	0.0871	-0.0385	Not sig
AMIGO3	0.139	0.0433	-0.0473	Not sig
AMMECR1	0.474	0.285	-0.035	Not sig
AMMECR1L	0.00135	5.67e-05	0.595	Up
AMN	0.239	0.0985	-0.0429	Not sig
AMN1	0.289	0.131	0.056	Not sig
AMOT	0.885	0.801	-0.174	Not sig
AMOTL1	0.627	0.45	0.0156	Not sig
AMOTL2	0.00591	0.000429	0.0822	Not sig
AMPD1	0.0129	0.0013	-1.48	Down
AMPD2	0.0472	0.00864	0.0895	Not sig
AMPD3	0.00205	9.81e-05	-0.322	Not sig
AMPH	0.517	0.327	0.554	Not sig
AMT	1.05e-05	1.08e-07	-1.47	Down
AMTN	0.676	0.506	0.174	Not sig
AMY1A	0.0707	0.0157	-0.0595	Not sig
AMY1B	0.22	0.0864	0.168	Not sig
AMY1C	0.0225	0.0029	1.7	Up
AMY2A	0.273	0.12	0.0299	Not sig
AMY2B	0.0155	0.00169	-0.126	Not sig
AMZ1	0.251	0.106	0.0538	Not sig
AMZ2	0.285	0.129	0.418	Not sig
ANAPC1	0.0191	0.00228	0.685	Up
ANAPC10	0.0834	0.0202	0.581	Not sig
ANAPC11	0.0202	0.00248	0.0679	Not sig
ANAPC13	0.0172	0.00197	0.645	Up
ANAPC2	0.0928	0.0236	0.0827	Not sig
ANAPC4	0.754	0.608	-0.128	Not sig
ANAPC5	0.447	0.26	-0.27	Not sig
ANAPC7	0.0203	0.00251	0.536	Up
ANG	0.135	0.0412	-0.814	Not sig
ANGEL1	0.745	0.596	-0.0822	Not sig
ANGEL2	0.0379	0.00626	0.271	Not sig
ANGPT1	0.982	0.967	-0.0253	Not sig
ANGPT2	0.553	0.365	-0.581	Not sig
ANGPT4	0.0382	0.00632	-0.14	Not sig
ANGPTL1	0.016	0.00178	-0.0938	Not sig
ANGPTL2	0.0168	0.0019	-2.47	Down
ANGPTL3	5.16e-05	8.06e-07	-0.16	Not sig
ANGPTL4	0.00129	5.37e-05	-2.81	Down
ANGPTL5	0.000432	1.24e-05	-0.454	Not sig
ANGPTL6	0.122	0.0354	-0.148	Not sig
ANGPTL7	0.00277	0.000147	-1.02	Down
ANK1	0.0074	0.00059	-1.21	Down
ANK2	0.437	0.251	-0.0199	Not sig
ANK3	0.0803	0.0191	0.0896	Not sig
ANKDD1A	0.297	0.137	-0.388	Not sig
ANKFN1	0.6	0.418	0.157	Not sig
ANKFY1	3.74e-06	3.04e-08	-0.303	Not sig
ANKH	8.02e-05	1.39e-06	-0.443	Not sig
ANKHD1	0.0764	0.0177	0.0488	Not sig
ANKHD1-EIF4EBP3	0.112	0.0312	-0.198	Not sig
ANKK1	0.739	0.588	-0.0164	Not sig
ANKMY1	0.32	0.154	0.0342	Not sig
ANKMY2	0.594	0.411	0.189	Not sig
ANKRA2	0.0257	0.00353	0.351	Not sig
ANKRD1	0.583	0.398	0.392	Not sig
ANKRD10	0.545	0.356	0.167	Not sig
ANKRD11	0.0155	0.0017	0.0676	Not sig
ANKRD12	0.2	0.0746	-0.384	Not sig
ANKRD13A	0.946	0.902	0.0436	Not sig
ANKRD13B	0.277	0.123	0.0503	Not sig
ANKRD13C	0.473	0.284	0.188	Not sig
ANKRD13D	2.15e-06	1.6e-08	-0.591	Down
ANKRD16	0.774	0.636	0.0908	Not sig
ANKRD17	0.364	0.188	0.189	Not sig
ANKRD19	0.434	0.248	0.17	Not sig
ANKRD2	0.0813	0.0194	-0.872	Not sig
ANKRD20A2	0.314	0.149	-0.123	Not sig
ANKRD20A3	0.221	0.087	-0.133	Not sig
ANKRD20B	0.18	0.0638	0.0317	Not sig
ANKRD21	0.564	0.377	0.013	Not sig
ANKRD22	0.00409	0.000254	-0.621	Down
ANKRD23	0.0522	0.01	-0.295	Not sig
ANKRD24	0.433	0.247	0.231	Not sig
ANKRD26	0.16	0.0533	0.306	Not sig
ANKRD27	0.0651	0.0139	0.114	Not sig
ANKRD28	0.0811	0.0193	0.161	Not sig
ANKRD29	0.771	0.632	0.0426	Not sig
ANKRD30A	0.556	0.369	-0.0212	Not sig
ANKRD30B	0.208	0.0795	0.0362	Not sig
ANKRD31	0.65	0.476	0.0131	Not sig
ANKRD32	0.0905	0.0228	0.298	Not sig
ANKRD33	0.852	0.751	-0.112	Not sig
ANKRD34B	0.77	0.63	-0.00929	Not sig
ANKRD35	0.0136	0.0014	-1.03	Down
ANKRD36	0.185	0.0664	0.046	Not sig
ANKRD37	0.0647	0.0138	-0.831	Not sig
ANKRD38	0.996	0.993	0.00321	Not sig
ANKRD39	0.11	0.0303	0.453	Not sig
ANKRD40	0.902	0.827	0.0162	Not sig
ANKRD41	0.0496	0.00931	-0.595	Down
ANKRD42	0.425	0.24	-0.0323	Not sig
ANKRD43	0.599	0.416	0.0401	Not sig
ANKRD44	0.341	0.17	0.0271	Not sig
ANKRD45	0.341	0.17	0.0313	Not sig
ANKRD46	0.952	0.912	0.0399	Not sig
ANKRD47	0.00418	0.000262	-0.324	Not sig
ANKRD49	0.57	0.384	-0.177	Not sig
ANKRD5	0.0588	0.012	0.0576	Not sig
ANKRD50	0.827	0.713	-0.083	Not sig
ANKRD53	0.108	0.0297	-0.0372	Not sig
ANKRD54	0.998	0.996	-0.00063	Not sig
ANKRD6	0.99	0.982	-0.00247	Not sig
ANKRD7	0.0182	0.00215	-0.0593	Not sig
ANKRD9	0.715	0.556	-0.0587	Not sig
ANKS1A	0.41	0.228	-0.337	Not sig
ANKS1B	0.309	0.146	-0.046	Not sig
ANKS3	0.0206	0.00257	0.236	Not sig
ANKS4B	0.63	0.453	0.0161	Not sig
ANKS6	0.032	0.00485	0.234	Not sig
ANKZF1	0.541	0.352	0.189	Not sig
ANLN	0.000958	3.61e-05	1.36	Up
ANO5	0.858	0.759	0.0655	Not sig
ANO6	0.257	0.11	-0.428	Not sig
ANO8	0.161	0.054	0.18	Not sig
ANP32A	0.0361	0.00581	0.199	Not sig
ANP32B	0.62	0.44	-0.204	Not sig
ANP32C	0.0108	0.001	0.202	Not sig
ANP32D	0.221	0.0871	-0.0328	Not sig
ANP32E	0.421	0.236	0.024	Not sig
ANPEP	0.251	0.106	-1.05	Not sig
ANTXR1	0.0585	0.0119	0.343	Not sig
ANTXR2	0.224	0.0891	-0.808	Not sig
ANTXRL	0.0106	0.000972	-0.0885	Not sig
ANUBL1	0.313	0.149	0.0373	Not sig
ANXA1	0.875	0.785	0.0883	Not sig
ANXA10	0.539	0.35	0.524	Not sig
ANXA11	6.49e-07	3.97e-09	-0.827	Down
ANXA13	0.0792	0.0186	0.0631	Not sig
ANXA2	0.000872	3.19e-05	2.29	Up
ANXA2P1	0.0109	0.00103	0.545	Up
ANXA2P3	0.00189	8.78e-05	0.567	Up
ANXA3	0.716	0.558	-0.106	Not sig
ANXA4	0.036	0.00579	0.0807	Not sig
ANXA5	0.0957	0.0247	0.88	Not sig
ANXA6	0.865	0.77	0.00879	Not sig
ANXA7	0.0546	0.0108	-0.594	Not sig
ANXA8	0.516	0.326	0.102	Not sig
ANXA9	0.501	0.311	0.0276	Not sig
AOAH	1.51e-06	1.04e-08	-0.736	Down
AOC2	0.747	0.599	0.0314	Not sig
AOC3	0.000969	3.68e-05	-0.787	Down
AOF1	0.106	0.0289	0.04	Not sig
AOF2	0.000502	1.53e-05	1.04	Up
AOX1	0.804	0.68	-0.165	Not sig
AOX2P	0.00175	7.91e-05	-0.132	Not sig
AP1B1	0.48	0.291	-0.277	Not sig
AP1G1	0.0142	0.0015	-0.475	Not sig
AP1G2	0.00521	0.00036	-0.103	Not sig
AP1GBP1	0.232	0.0939	0.34	Not sig
AP1M1	0.38	0.201	0.297	Not sig
AP1M2	0.483	0.294	0.248	Not sig
AP1S1	0.000313	8.14e-06	1.61	Up
AP1S2	0.0542	0.0106	-0.919	Not sig
AP1S3	0.467	0.278	0.0213	Not sig
AP2A1	0.227	0.0907	-0.0455	Not sig
AP2A2	0.689	0.523	0.0713	Not sig
AP2B1	0.962	0.929	0.0272	Not sig
AP2M1	0.349	0.176	0.567	Not sig
AP2S1	0.426	0.241	0.394	Not sig
AP3B1	0.181	0.0642	0.422	Not sig
AP3B2	0.394	0.213	0.158	Not sig
AP3D1	0.0485	0.009	0.623	Up
AP3M1	0.176	0.0614	0.4	Not sig
AP3M2	0.162	0.0544	0.578	Not sig
AP3S1	0.000633	2.06e-05	1.14	Up
AP3S2	0.288	0.131	0.238	Not sig
AP4B1	0.85	0.748	-0.0706	Not sig
AP4E1	0.344	0.173	0.343	Not sig
AP4M1	0.0255	0.00349	0.244	Not sig
AP4S1	0.838	0.729	-0.0112	Not sig
APAF1	0.657	0.484	-0.19	Not sig
APBA1	0.759	0.615	0.011	Not sig
APBA2	0.376	0.198	0.281	Not sig
APBA2BP	0.0997	0.0263	0.316	Not sig
APBA3	0.775	0.637	0.139	Not sig
APBB1	0.342	0.171	0.0419	Not sig
APBB1IP	3.47e-07	1.89e-09	-2.44	Down
APBB2	0.646	0.471	0.112	Not sig
APBB3	0.723	0.566	-0.168	Not sig
APC	0.173	0.0602	0.0602	Not sig
APC2	0.0115	0.0011	-0.0936	Not sig
APCDD1	0.925	0.865	0.138	Not sig
APCDD1L	0.836	0.726	0.21	Not sig
APCS	0.413	0.23	0.0249	Not sig
APEG1	0.0536	0.0105	1.13	Not sig
APEH	0.828	0.714	-0.168	Not sig
APEX1	0.285	0.129	0.444	Not sig
APEX2	0.258	0.11	0.48	Not sig
APH1A	0.0744	0.017	0.726	Not sig
APH1B	0.994	0.988	0.00335	Not sig
API5	0.164	0.0558	-0.39	Not sig
APIN	0.119	0.0345	0.0443	Not sig
APIP	0.749	0.601	0.124	Not sig
APITD1	0.000665	2.21e-05	0.623	Up
APLN	0.5	0.31	-0.362	Not sig
APLP1	0.0805	0.0191	0.542	Not sig
APLP2	0.264	0.114	-0.551	Not sig
APM-1	0.0617	0.0128	-0.782	Not sig
APOA1	0.549	0.361	0.0633	Not sig
APOA1BP	0.0522	0.0101	0.834	Not sig
APOA2	0.574	0.388	0.0149	Not sig
APOA4	0.741	0.59	-0.0092	Not sig
APOA5	0.144	0.0456	-0.0515	Not sig
APOB	0.00922	0.000802	-0.559	Down
APOB48R	1.57e-05	1.77e-07	-0.564	Down
APOBEC1	0.0623	0.0131	0.0486	Not sig
APOBEC2	0.0125	0.00125	-1.82	Down
APOBEC3A	0.434	0.249	0.022	Not sig
APOBEC3B	0.00383	0.000232	1.62	Up
APOBEC3C	0.906	0.833	-0.0207	Not sig
APOBEC3D	0.182	0.065	0.0502	Not sig
APOBEC3F	0.211	0.081	-0.264	Not sig
APOBEC3G	0.515	0.325	-0.201	Not sig
APOBEC3H	0.216	0.0843	-0.19	Not sig
APOBEC4	0.305	0.143	0.0317	Not sig
APOC1	0.000512	1.57e-05	-1.82	Down
APOC2	0.00224	0.00011	-0.112	Not sig
APOC3	0.407	0.224	-0.0243	Not sig
APOC4	0.0787	0.0185	-0.0349	Not sig
APOD	1.7e-08	5.19e-11	-4.77	Down
APOE	5.64e-11	7.65e-14	-4.69	Down
APOF	0.828	0.714	0.00651	Not sig
APOH	0.854	0.753	0.00516	Not sig
APOL1	0.15	0.0486	-0.0995	Not sig
APOL2	0.308	0.145	0.128	Not sig
APOL3	0.000266	6.51e-06	-1.64	Down
APOL4	5.8e-05	9.21e-07	-0.184	Not sig
APOL5	0.0998	0.0263	0.0456	Not sig
APOL6	0.947	0.904	0.00865	Not sig
APOLD1	0.00166	7.36e-05	-2.1	Down
APOM	0.895	0.817	-0.0152	Not sig
APOO	0.189	0.0688	0.455	Not sig
APP	0.0794	0.0187	0.666	Not sig
APPBP2	0.202	0.0756	0.0846	Not sig
APPL	0.318	0.152	0.119	Not sig
APRIN	0.333	0.164	0.0282	Not sig
APRT	0.0357	0.0057	0.787	Up
APS	0.75	0.603	0.132	Not sig
APTX	0.18	0.0638	0.404	Not sig
AQP1	3.05e-12	2.69e-15	-0.845	Down
AQP10	0.944	0.897	-0.00272	Not sig
AQP11	0.407	0.224	0.263	Not sig
AQP12A	0.593	0.41	0.0187	Not sig
AQP2	0.205	0.0778	-0.0412	Not sig
AQP3	0.000252	6.05e-06	-0.319	Not sig
AQP4	0.065	0.0139	-0.0912	Not sig
AQP5	0.786	0.652	-0.00982	Not sig
AQP6	0.36	0.185	-0.0292	Not sig
AQP7	0.00857	0.000724	-0.431	Not sig
AQP7P1	0.00416	0.00026	-1.16	Down
AQP7P2	0.007	0.000545	-1.31	Down
AQP8	0.389	0.209	-0.126	Not sig
AQP9	1.54e-06	1.07e-08	-2.04	Down
AQR	0.416	0.233	0.211	Not sig
AR	0.159	0.0528	-0.455	Not sig
ARAF	0.481	0.291	-0.17	Not sig
ARAP2	0.0719	0.0161	-0.103	Not sig
ARC	0.437	0.251	0.154	Not sig
ARCN1	0.395	0.214	0.325	Not sig
ARD1A	0.00724	0.000573	0.856	Up
AREG	0.498	0.308	0.0214	Not sig
ARF1	0.0449	0.00803	0.515	Up
ARF3	0.552	0.364	0.205	Not sig
ARF4	0.0147	0.00158	0.923	Up
ARF5	1	1	-0.000158	Not sig
ARF6	0.385	0.205	0.0289	Not sig
ARFGAP1	0.0488	0.0091	0.758	Up
ARFGAP2	0.327	0.16	-0.329	Not sig
ARFGAP3	0.258	0.11	0.42	Not sig
ARFGEF1	0.605	0.424	-0.202	Not sig
ARFGEF2	0.13	0.039	0.487	Not sig
ARFIP1	0.154	0.0504	0.0865	Not sig
ARFIP2	0.409	0.227	0.0367	Not sig
ARFRP1	0.0852	0.0208	0.161	Not sig
ARG1	0.00536	0.000373	-1.89	Down
ARG2	0.0867	0.0213	0.663	Not sig
ARG99	0.858	0.76	0.0681	Not sig
ARGFX	0.615	0.435	0.0187	Not sig
ARGFXP2	0.135	0.0411	0.0451	Not sig
ARHGAP1	0.183	0.0654	-0.626	Not sig
ARHGAP10	0.237	0.0969	-0.495	Not sig
ARHGAP11A	0.00418	0.000263	0.0658	Not sig
ARHGAP12	0.502	0.312	0.183	Not sig
ARHGAP15	1.87e-07	9.42e-10	-1.93	Down
ARHGAP17	0.0396	0.00667	0.0552	Not sig
ARHGAP18	0.265	0.115	0.0384	Not sig
ARHGAP19	0.361	0.186	-0.42	Not sig
ARHGAP20	0.0115	0.00111	-0.325	Not sig
ARHGAP21	0.232	0.0936	-0.453	Not sig
ARHGAP22	0.957	0.92	0.0106	Not sig
ARHGAP23	0.757	0.613	-0.0131	Not sig
ARHGAP24	0.0067	0.000515	-0.765	Down
ARHGAP25	6e-09	1.54e-11	-2.03	Down
ARHGAP26	0.546	0.358	-0.088	Not sig
ARHGAP27	0.000428	1.22e-05	-1.73	Down
ARHGAP28	0.153	0.0502	0.598	Not sig
ARHGAP29	0.17	0.0586	0.0814	Not sig
ARHGAP30	4.87e-08	1.94e-10	-2.18	Down
ARHGAP4	0.0109	0.00102	-1.75	Down
ARHGAP5	0.703	0.54	0.0146	Not sig
ARHGAP6	1.03e-07	4.72e-10	-0.221	Not sig
ARHGAP8	0.361	0.186	0.0313	Not sig
ARHGAP9	0.000156	3.24e-06	-2.35	Down
ARHGDIA	0.873	0.783	-0.0968	Not sig
ARHGDIB	0.00021	4.77e-06	-5.02	Down
ARHGDIG	0.868	0.774	-0.00823	Not sig
ARHGEF1	0.679	0.511	0.148	Not sig
ARHGEF10	0.486	0.297	0.347	Not sig
ARHGEF10L	0.0397	0.00673	0.0767	Not sig
ARHGEF11	0.167	0.0571	0.0535	Not sig
ARHGEF12	0.51	0.32	-0.265	Not sig
ARHGEF15	5.81e-05	9.23e-07	-0.516	Down
ARHGEF16	0.349	0.177	0.736	Not sig
ARHGEF17	0.781	0.646	-0.111	Not sig
ARHGEF18	0.479	0.29	0.198	Not sig
ARHGEF19	0.2	0.0746	0.724	Not sig
ARHGEF2	0.596	0.414	-0.261	Not sig
ARHGEF3	0.000169	3.59e-06	-2.14	Down
ARHGEF4	0.334	0.165	0.111	Not sig
ARHGEF5	0.569	0.382	-0.0177	Not sig
ARHGEF6	0.0142	0.0015	-2.06	Down
ARHGEF7	0.0035	0.000204	-0.0814	Not sig
ARHGEF9	0.627	0.448	0.0245	Not sig
ARID1A	0.11	0.0303	-0.0408	Not sig
ARID1B	0.506	0.316	0.0187	Not sig
ARID2	0.402	0.22	0.16	Not sig
ARID3A	0.0682	0.0149	-0.582	Not sig
ARID3B	0.696	0.531	0.157	Not sig
ARID3C	0.558	0.371	0.019	Not sig
ARID4A	0.187	0.0676	0.0692	Not sig
ARID4B	0.473	0.284	0.0572	Not sig
ARID5A	0.683	0.515	-0.0352	Not sig
ARID5B	0.782	0.647	0.22	Not sig
ARIH1	0.187	0.0678	0.366	Not sig
ARIH2	0.811	0.69	-0.116	Not sig
ARL1	0.633	0.457	-0.187	Not sig
ARL10	0.14	0.0437	0.108	Not sig
ARL11	0.00378	0.000227	-0.0949	Not sig
ARL13A	0.662	0.49	-0.0104	Not sig
ARL13B	0.0124	0.00123	0.0847	Not sig
ARL14	0.755	0.609	-0.0193	Not sig
ARL15	0.676	0.506	0.0437	Not sig
ARL16	0.00552	0.000389	0.796	Up
ARL17P1	0.00183	8.4e-05	-0.322	Not sig
ARL2	0.384	0.205	-0.408	Not sig
ARL2BP	0.459	0.271	-0.328	Not sig
ARL3	0.373	0.195	0.147	Not sig
ARL4	0.00725	0.000575	-1.35	Down
ARL4C	0.279	0.125	0.315	Not sig
ARL4D	0.197	0.0733	0.237	Not sig
ARL5	0.007	0.000546	0.306	Not sig
ARL5B	0.159	0.0527	0.14	Not sig
ARL5C	0.185	0.0665	-0.0393	Not sig
ARL6	0.261	0.112	0.0314	Not sig
ARL6IP1	0.382	0.203	-0.339	Not sig
ARL6IP4	0.132	0.0398	0.113	Not sig
ARL6IP5	0.0559	0.0111	-0.88	Not sig
ARL6IP6	0.00348	0.000202	1.04	Up
ARL8A	0.576	0.391	-0.015	Not sig
ARL8B	0.351	0.178	0.361	Not sig
ARL9	0.911	0.842	0.0783	Not sig
ARMC1	0.0816	0.0195	0.507	Not sig
ARMC10	0.00014	2.84e-06	0.826	Up
ARMC2	0.000478	1.43e-05	-0.144	Not sig
ARMC4	0.063	0.0133	0.632	Not sig
ARMC5	0.593	0.41	0.0386	Not sig
ARMC6	0.201	0.0753	0.341	Not sig
ARMC7	0.409	0.226	0.34	Not sig
ARMC8	0.00458	0.000301	-0.417	Not sig
ARMC9	0.0484	0.00897	0.178	Not sig
ARMCX1	0.476	0.286	-0.56	Not sig
ARMCX2	0.911	0.841	0.134	Not sig
ARMCX3	0.629	0.451	-0.244	Not sig
ARMCX4	0.118	0.0339	-0.182	Not sig
ARMCX5	0.159	0.0528	0.26	Not sig
ARMCX6	0.00734	0.000584	0.776	Up
ARMET	0.785	0.651	0.313	Not sig
ARMETL1	0.273	0.121	-0.138	Not sig
ARNT	0.000832	2.99e-05	-0.612	Down
ARNT2	0.102	0.027	0.926	Not sig
ARNTL	0.277	0.123	0.0414	Not sig
ARNTL2	0.0224	0.0029	0.141	Not sig
ARPC1A	0.00939	0.000821	0.802	Up
ARPC2	0.00154	6.68e-05	0.374	Not sig
ARPC3	0.84	0.732	0.0615	Not sig
ARPC4	0.117	0.0336	-0.64	Not sig
ARPC5	0.619	0.44	0.189	Not sig
ARPC5L	0.114	0.0321	0.589	Not sig
ARPM1	0.535	0.347	0.121	Not sig
ARPM2	0.421	0.236	0.0269	Not sig
ARPP-19	0.514	0.324	0.171	Not sig
ARPP-21	0.307	0.145	-0.237	Not sig
ARR3	0.387	0.207	-0.0175	Not sig
ARRB1	3.33e-07	1.8e-09	-0.841	Down
ARRB2	0.39	0.21	0.0362	Not sig
ARRDC1	0.256	0.109	-0.238	Not sig
ARRDC2	3.99e-07	2.24e-09	-1.39	Down
ARRDC3	0.552	0.364	0.0658	Not sig
ARRDC4	0.997	0.994	-0.00143	Not sig
ARS2	0.5	0.31	-0.215	Not sig
ARSA	0.43	0.245	-0.173	Not sig
ARSB	0.352	0.179	-0.192	Not sig
ARSD	0.000224	5.18e-06	-0.122	Not sig
ARSE	0.877	0.787	0.0122	Not sig
ARSF	0.981	0.963	0.000902	Not sig
ARSG	0.0333	0.00513	-0.329	Not sig
ARSH	0.496	0.307	0.0225	Not sig
ARSI	0.57	0.384	0.0702	Not sig
ARSJ	0.0312	0.0047	0.683	Up
ARSK	0.256	0.109	0.0379	Not sig
ART1	0.129	0.0384	-0.0409	Not sig
ART3	0.0386	0.00645	-1.22	Down
ART4	0.0052	0.000358	-1.11	Down
ART5	0.244	0.101	-0.176	Not sig
ARTN	0.00451	0.000294	-0.361	Not sig
ARTS-1	0.948	0.905	-0.00765	Not sig
ARV1	0.828	0.713	-0.0833	Not sig
ARVCF	0.631	0.453	-0.0293	Not sig
ARVP6125	0.0461	0.00836	0.0616	Not sig
ARX	0.485	0.296	-0.0488	Not sig
AS3MT	0.676	0.506	-0.0385	Not sig
ASAH1	0.239	0.0984	-0.249	Not sig
ASAH2	0.023	0.003	0.072	Not sig
ASAH3	0.0716	0.016	-0.0488	Not sig
ASAH3L	0.0617	0.0129	-0.128	Not sig
ASAHL	0.0184	0.00217	-0.641	Down
ASAM	0.667	0.495	0.164	Not sig
ASAP1	0.559	0.372	-0.276	Not sig
ASAP3	0.618	0.438	0.384	Not sig
ASB1	0.572	0.386	0.435	Not sig
ASB10	0.04	0.00679	-1.05	Down
ASB11	0.0518	0.00993	-0.0687	Not sig
ASB12	0.0473	0.00866	-0.562	Down
ASB13	0.912	0.843	-0.0501	Not sig
ASB14	0.0519	0.00997	-0.0369	Not sig
ASB15	0.0383	0.00634	-0.135	Not sig
ASB16	0.00112	4.46e-05	-0.259	Not sig
ASB17	0.0619	0.0129	0.0691	Not sig
ASB18	0.336	0.166	0.0267	Not sig
ASB2	0.204	0.0768	-0.198	Not sig
ASB3	0.0222	0.00284	0.538	Up
ASB4	0.0458	0.00827	-0.118	Not sig
ASB5	0.153	0.0497	-0.633	Not sig
ASB6	0.0242	0.00322	0.141	Not sig
ASB7	0.0528	0.0102	0.17	Not sig
ASB8	0.419	0.234	-0.458	Not sig
ASB9	0.0983	0.0258	-0.402	Not sig
ASCC1	0.314	0.149	0.332	Not sig
ASCC2	0.177	0.0624	-0.681	Not sig
ASCC3	0.0881	0.0218	0.519	Not sig
ASCC3L1	0.0486	0.00903	-0.451	Not sig
ASCL1	0.96	0.926	0.012	Not sig
ASCL2	5.42e-06	4.69e-08	-0.747	Down
ASCL3	0.918	0.853	0.00393	Not sig
ASCL4	0.293	0.135	0.0326	Not sig
ASF1A	0.914	0.845	0.0558	Not sig
ASF1B	0.0733	0.0166	0.786	Not sig
ASGR1	0.503	0.313	-0.391	Not sig
ASGR2	0.000615	1.99e-05	-0.231	Not sig
ASH1L	0.356	0.182	0.0515	Not sig
ASH2L	0.044	0.0078	-0.746	Down
ASIP	0.754	0.609	0.0133	Not sig
ASL	0.556	0.369	0.0696	Not sig
ASMT	0.604	0.423	-0.0533	Not sig
ASMTL	0.704	0.542	0.196	Not sig
ASNA1	0.0388	0.00648	0.226	Not sig
ASNS	0.000216	4.95e-06	2.91	Up
ASNSD1	0.36	0.185	0.324	Not sig
ASPA	7.92e-06	7.59e-08	-0.353	Not sig
ASPH	0.111	0.0311	0.192	Not sig
ASPHD1	0.0103	0.00093	0.142	Not sig
ASPHD2	0.316	0.151	0.393	Not sig
ASPM	0.0143	0.00152	1.34	Up
ASPN	0.0516	0.00986	-1.73	Not sig
ASPRV1	0.347	0.175	-0.107	Not sig
ASPSCR1	0.2	0.0747	0.985	Not sig
ASRGL1	0.164	0.0556	0.127	Not sig
ASS	0.247	0.103	0.179	Not sig
ASTE1	0.178	0.0626	0.164	Not sig
ASTL	0.292	0.134	0.04	Not sig
ASTN1	0.346	0.174	0.176	Not sig
ASTN2	0.116	0.0331	0.171	Not sig
ASXL1	0.118	0.0337	0.518	Not sig
ASXL2	0.0224	0.00288	-0.641	Down
ASZ1	0.493	0.304	0.0191	Not sig
ATAD1	0.0405	0.00691	0.437	Not sig
ATAD2	0.025	0.00339	1.44	Up
ATAD3A	0.00356	0.000209	1.18	Up
ATAD3B	0.00563	0.0004	0.538	Up
ATAD4	0.167	0.0568	-0.0508	Not sig
ATAD5	0.0665	0.0144	0.0335	Not sig
ATBF1	0.854	0.754	-0.11	Not sig
ATCAY	0.979	0.961	-0.00256	Not sig
ATE1	0.102	0.0271	0.148	Not sig
ATF1	0.0264	0.00368	0.14	Not sig
ATF2	0.0105	0.000969	0.531	Up
ATF3	0.534	0.345	0.0214	Not sig
ATF4	0.00426	0.000269	1.12	Up
ATF5	0.942	0.894	0.06	Not sig
ATF6	0.292	0.133	0.452	Not sig
ATF7	0.0631	0.0133	-0.0512	Not sig
ATF7IP	0.447	0.26	-0.0438	Not sig
ATF7IP2	0.0613	0.0127	-0.381	Not sig
ATG10	0.0366	0.00592	-0.373	Not sig
ATG12	0.3	0.14	0.157	Not sig
ATG16L1	0.0242	0.00323	0.36	Not sig
ATG16L2	2.77e-05	3.59e-07	-1.04	Down
ATG2A	0.958	0.923	0.0164	Not sig
ATG3	0.104	0.0281	-0.63	Not sig
ATG4A	0.00925	0.000804	-0.0744	Not sig
ATG4B	0.695	0.53	-0.0125	Not sig
ATG4C	0.0329	0.00504	0.466	Not sig
ATG4D	0.547	0.359	-0.144	Not sig
ATG5	0.397	0.216	0.24	Not sig
ATG7	0.865	0.77	0.0698	Not sig
ATG9A	0.862	0.766	-0.0843	Not sig
ATG9B	0.54	0.351	-0.0249	Not sig
ATHL1	0.92	0.857	-0.0368	Not sig
ATIC	0.0215	0.00272	0.874	Up
ATL2	0.426	0.241	0.188	Not sig
ATL3	0.317	0.151	0.626	Not sig
ATM	0.041	0.00705	0.278	Not sig
ATMIN	0.763	0.62	-0.0708	Not sig
ATN1	0.0984	0.0258	0.0545	Not sig
ATOH1	0.000358	9.71e-06	-0.134	Not sig
ATOH7	0.0782	0.0183	0.0568	Not sig
ATOH8	0.791	0.661	-0.169	Not sig
ATOX1	0.142	0.0446	0.658	Not sig
ATP10A	0.322	0.155	0.0399	Not sig
ATP10B	0.551	0.363	-0.0247	Not sig
ATP10D	0.536	0.347	-0.0294	Not sig
ATP11A	0.000805	2.85e-05	0.0882	Not sig
ATP11B	0.77	0.629	-0.0669	Not sig
ATP11C	0.00847	0.000714	0.341	Not sig
ATP12A	0.00522	0.000361	0.105	Not sig
ATP13A1	0.716	0.558	0.167	Not sig
ATP13A2	0.231	0.0931	0.352	Not sig
ATP13A3	0.218	0.0852	-0.12	Not sig
ATP13A4	0.0783	0.0183	0.0617	Not sig
ATP13A5	0.252	0.106	0.0277	Not sig
ATP1A1	0.0575	0.0116	0.604	Not sig
ATP1A2	0.000347	9.28e-06	-2.65	Down
ATP1A3	0.396	0.215	0.0864	Not sig
ATP1A4	0.159	0.0528	0.0408	Not sig
ATP1B1	0.494	0.305	0.631	Not sig
ATP1B2	0.007	0.000546	-0.769	Down
ATP1B3	0.0196	0.00238	0.961	Up
ATP1B4	0.017	0.00194	-0.409	Not sig
ATP2A1	0.0484	0.00899	-0.054	Not sig
ATP2A2	0.0737	0.0167	0.701	Not sig
ATP2A3	0.0417	0.00721	-0.151	Not sig
ATP2B1	0.296	0.136	-0.067	Not sig
ATP2B2	0.144	0.0455	-0.0898	Not sig
ATP2B3	0.0202	0.00248	0.0682	Not sig
ATP2B4	0.078	0.0182	-1.11	Not sig
ATP2C1	0.0152	0.00165	0.311	Not sig
ATP4A	0.235	0.0955	-0.0423	Not sig
ATP4B	0.143	0.045	0.0393	Not sig
ATP5A1	0.847	0.743	0.0426	Not sig
ATP5B	0.0562	0.0112	0.376	Not sig
ATP5C1	0.868	0.773	0.056	Not sig
ATP5D	0.411	0.228	-0.382	Not sig
ATP5E	0.164	0.0555	0.291	Not sig
ATP5F1	0.000919	3.43e-05	1.17	Up
ATP5G1	0.619	0.439	0.27	Not sig
ATP5G2	0.004	0.000246	0.593	Up
ATP5G3	0.0774	0.018	0.299	Not sig
ATP5H	0.0214	0.0027	0.869	Up
ATP5I	0.204	0.0769	0.0929	Not sig
ATP5J	0.254	0.108	0.334	Not sig
ATP5J2	0.738	0.586	0.212	Not sig
ATP5L	0.147	0.047	0.678	Not sig
ATP5O	0.304	0.142	0.188	Not sig
ATP5S	0.0424	0.0074	0.574	Up
ATP5SL	0.252	0.107	0.446	Not sig
ATP6AP1	0.691	0.525	-0.185	Not sig
ATP6AP2	0.961	0.927	-0.0354	Not sig
ATP6V0A1	0.0443	0.00789	-1.1	Down
ATP6V0A2	0.651	0.477	-0.149	Not sig
ATP6V0A4	0.0693	0.0153	0.0762	Not sig
ATP6V0B	0.525	0.335	-0.288	Not sig
ATP6V0C	0.0751	0.0172	-0.0481	Not sig
ATP6V0D1	0.0902	0.0227	-0.748	Not sig
ATP6V0D2	0.911	0.84	-0.0451	Not sig
ATP6V0E1	0.279	0.124	-0.575	Not sig
ATP6V0E2L	0.139	0.0433	0.973	Not sig
ATP6V1A	0.609	0.428	-0.214	Not sig
ATP6V1B1	0.132	0.0399	0.499	Not sig
ATP6V1B2	0.0798	0.0189	-0.888	Not sig
ATP6V1C1	0.831	0.718	-0.0988	Not sig
ATP6V1C2	0.0252	0.00343	-0.0562	Not sig
ATP6V1D	0.117	0.0333	-0.472	Not sig
ATP6V1E1	0.455	0.268	-0.313	Not sig
ATP6V1E2	0.0139	0.00145	0.646	Up
ATP6V1F	0.775	0.637	0.153	Not sig
ATP6V1G1	0.948	0.906	-0.026	Not sig
ATP6V1G2	0.123	0.0359	0.145	Not sig
ATP6V1G3	0.0872	0.0215	-0.039	Not sig
ATP6V1H	0.104	0.0281	0.151	Not sig
ATP7A	0.0856	0.0209	-0.395	Not sig
ATP7B	4.1e-07	2.33e-09	-0.172	Not sig
ATP8A1	0.0461	0.00835	-0.186	Not sig
ATP8A2	0.922	0.86	-0.00386	Not sig
ATP8B1	0.957	0.92	-0.0123	Not sig
ATP8B2	0.0172	0.00197	0.27	Not sig
ATP8B3	0.406	0.224	0.145	Not sig
ATP8B4	1.68e-11	1.9e-14	-3.38	Down
ATP9A	0.201	0.0753	0.0625	Not sig
ATP9B	0.101	0.0267	-0.229	Not sig
ATPAF1	0.957	0.92	0.0298	Not sig
ATPAF2	0.172	0.0596	0.451	Not sig
ATPBD1B	0.0946	0.0243	0.405	Not sig
ATPBD1C	0.253	0.107	-0.0335	Not sig
ATPBD3	0.00367	0.000218	0.245	Not sig
ATPBD4	0.932	0.876	0.0156	Not sig
ATPIF1	0.457	0.269	-0.209	Not sig
ATR	0.016	0.00178	0.123	Not sig
ATRIP	0.42	0.235	0.163	Not sig
ATRN	0.153	0.0501	0.24	Not sig
ATRNL1	0.424	0.239	0.0201	Not sig
ATRX	0.0635	0.0134	0.0421	Not sig
ATXN1	0.925	0.865	-0.0515	Not sig
ATXN10	0.616	0.436	0.0886	Not sig
ATXN2	0.969	0.943	-0.0126	Not sig
ATXN2L	0.0167	0.00189	-0.0658	Not sig
ATXN3	0.249	0.104	-0.0995	Not sig
ATXN3L	0.958	0.922	-0.002	Not sig
ATXN7	0.232	0.0937	0.0336	Not sig
ATXN7L1	0.737	0.585	-0.0269	Not sig
ATXN7L2	0.0266	0.00372	0.434	Not sig
AUH	0.381	0.202	-0.195	Not sig
AUP1	0.105	0.0283	0.0419	Not sig
AURKA	0.00244	0.000123	2.08	Up
AURKAIP1	0.00807	0.000666	0.677	Up
AURKB	0.00278	0.000147	1.86	Up
AURKC	0.342	0.171	-0.0527	Not sig
AUTS2	0.924	0.863	0.0859	Not sig
AVEN	0.0109	0.00102	0.451	Not sig
AVIL	0.35	0.177	0.0913	Not sig
AVP	0.822	0.704	-0.0174	Not sig
AVPI1	0.401	0.22	-0.446	Not sig
AVPR1A	0.431	0.246	0.0338	Not sig
AVPR1B	0.0641	0.0136	0.0479	Not sig
AVPR2	0.00594	0.000432	-0.129	Not sig
AXIN1	0.581	0.395	0.0314	Not sig
AXIN2	0.501	0.311	0.396	Not sig
AXL	0.623	0.444	0.754	Not sig
AXUD1	0.0976	0.0255	-1.35	Not sig
AYP1	0.426	0.241	-0.0394	Not sig
AYP1p1	0.761	0.618	0.125	Not sig
AZGP1	0.162	0.0545	-0.0673	Not sig
AZI1	0.18	0.0639	0.491	Not sig
AZI2	0.599	0.417	-0.0541	Not sig
AZIN1	0.00115	4.6e-05	0.638	Up
AZU1	0.00486	0.000327	-2.88	Down
B2M	0.212	0.0814	-0.648	Not sig
B3GALNT2	0.033	0.00506	0.393	Not sig
B3GALT1	0.981	0.965	0.000764	Not sig
B3GALT2	0.904	0.83	0.0047	Not sig
B3GALT3	0.12	0.0345	-0.0426	Not sig
B3GALT4	3.94e-05	5.68e-07	-0.771	Down
B3GALT5	1.62e-07	7.91e-10	-0.19	Not sig
B3GALT6	0.258	0.11	0.463	Not sig
B3GAT1	0.273	0.121	0.0298	Not sig
B3GAT2	0.0466	0.0085	0.0768	Not sig
B3GAT3	0.119	0.0344	0.241	Not sig
B3GNT1	0.185	0.0666	0.148	Not sig
B3GNT3	0.00708	0.000557	-0.0942	Not sig
B3GNT4	0.159	0.0529	0.0927	Not sig
B3GNT5	0.765	0.623	-0.0117	Not sig
B3GNT6	0.0371	0.00605	0.805	Up
B3Gn-T6	0.967	0.938	-0.00193	Not sig
B3GNT7	0.93	0.874	0.00278	Not sig
B3GNT8	0.0332	0.00511	-0.183	Not sig
B3GNTL1	0.765	0.623	0.0712	Not sig
B3GTL	0.791	0.661	0.115	Not sig
B4GALNT2	0.648	0.474	-0.0143	Not sig
B4GALNT3	0.285	0.129	0.0558	Not sig
B4GALNT4	0.0855	0.0208	0.243	Not sig
B4GALT1	0.573	0.388	0.17	Not sig
B4GALT2	0.0228	0.00297	0.737	Up
B4GALT3	0.64	0.464	0.232	Not sig
B4GALT4	0.356	0.182	0.27	Not sig
B4GALT5	0.152	0.0493	-0.56	Not sig
B4GALT6	0.072	0.0162	0.181	Not sig
B4GALT7	0.0938	0.024	0.473	Not sig
B9D2	0.641	0.465	0.098	Not sig
bA16L21.2.1	0.0333	0.00513	0.599	Up
BAALC	0.732	0.578	0.198	Not sig
BAAT	0.802	0.677	0.0188	Not sig
BACE1	0.674	0.504	0.0451	Not sig
BACE2	0.727	0.571	0.272	Not sig
BACH1	0.0208	0.00259	0.0514	Not sig
BACH2	0.146	0.0465	0.0669	Not sig
BAD	0.176	0.0619	0.254	Not sig
BAG1	0.842	0.735	0.0115	Not sig
BAG2	0.000248	5.89e-06	0.109	Not sig
BAG3	0.824	0.709	0.183	Not sig
BAG4	0.000964	3.64e-05	-0.547	Down
BAG5	0.0274	0.00389	0.0806	Not sig
BAGE	0.545	0.357	0.0159	Not sig
BAGE4	0.549	0.361	-0.0267	Not sig
BAHD1	0.0622	0.013	0.0834	Not sig
BAI1	0.296	0.136	0.0736	Not sig
BAI2	0.0133	0.00136	0.226	Not sig
BAI3	0.0307	0.00458	-0.252	Not sig
BAIAP2	0.00526	0.000365	1	Up
BAIAP2L1	0.0293	0.00428	2.01	Up
BAIAP2L2	0.414	0.23	0.981	Not sig
BAIAP3	0.114	0.0322	0.0455	Not sig
BAK1	0.0655	0.0141	0.509	Not sig
BAMBI	0.689	0.523	-0.498	Not sig
BANF1	0.00824	0.000688	0.794	Up
BANK1	0.000184	4.04e-06	-0.735	Down
BANP	0.0634	0.0134	-0.392	Not sig
BAP1	0.905	0.832	0.0285	Not sig
BAPX1	0.0472	0.00864	1.04	Up
BARD1	0.155	0.0511	0.148	Not sig
BARHL1	0.724	0.568	0.0113	Not sig
BARHL2	0.687	0.521	-0.0178	Not sig
BARX1	0.269	0.118	0.353	Not sig
BARX2	0.465	0.277	0.085	Not sig
BASP1	0.567	0.381	0.666	Not sig
BAT1	0.595	0.412	-0.201	Not sig
BAT2	0.309	0.146	0.367	Not sig
BAT2D1	0.469	0.281	0.249	Not sig
BAT3	0.0109	0.00101	0.73	Up
BAT4	0.0284	0.0041	0.399	Not sig
BAT5	0.603	0.421	-0.156	Not sig
BATF	3.37e-05	4.56e-07	-0.658	Down
BATF2	0.265	0.115	-0.0678	Not sig
BATF3	0.484	0.294	0.306	Not sig
BAX	0.217	0.0848	0.21	Not sig
BAZ1A	0.11	0.0304	-0.683	Not sig
BAZ1B	0.254	0.108	0.345	Not sig
BAZ2A	0.236	0.0964	-0.048	Not sig
BAZ2B	0.0037	0.000221	-0.919	Down
BBC3	0.341	0.17	-0.085	Not sig
BBOX1	0.0602	0.0124	-0.754	Not sig
BBS1	0.948	0.905	-0.0255	Not sig
BBS12	0.124	0.0363	-0.12	Not sig
BBS2	0.754	0.608	-0.23	Not sig
BBS4	0.0719	0.0161	0.596	Not sig
BBS5	0.0839	0.0203	-0.0985	Not sig
BBS7	0.00242	0.000122	0.286	Not sig
BBS9	0.785	0.652	-0.0957	Not sig
BBX	0.978	0.958	0.0141	Not sig
BCAM	0.174	0.0607	0.121	Not sig
BCAN	0.00314	0.000175	0.0818	Not sig
BCAP29	0.288	0.131	0.363	Not sig
BCAP31	0.735	0.581	0.129	Not sig
BCAR1	0.208	0.0793	0.509	Not sig
BCAR3	0.0474	0.00869	1.44	Up
BCAS1	0.204	0.0773	0.0421	Not sig
BCAS2	0.45	0.263	0.0239	Not sig
BCAS3	0.531	0.342	0.0833	Not sig
BCAS4	0.0115	0.0011	1.55	Up
BCAT1	0.000299	7.61e-06	2.02	Up
BCAT2	0.0118	0.00115	0.857	Up
BCCIP	0.101	0.027	0.106	Not sig
BCDIN3D	0.236	0.0966	0.312	Not sig
BCDO2	0.0478	0.00879	-0.284	Not sig
BCHE	0.515	0.325	0.0753	Not sig
BCKDHA	0.579	0.394	0.255	Not sig
BCKDHB	0.0771	0.0179	0.437	Not sig
BCKDK	0.574	0.389	0.225	Not sig
BCL10	0.0105	0.000967	0.634	Up
BCL11A	0.254	0.108	-0.419	Not sig
BCL11B	7e-05	1.19e-06	-0.171	Not sig
BCL2	1.82e-05	2.13e-07	-1.09	Down
BCL2A1	0.0169	0.00192	-0.0716	Not sig
BCL2L1	0.0212	0.00266	-1.41	Down
BCL2L10	0.555	0.368	-0.0282	Not sig
BCL2L11	0.249	0.105	0.108	Not sig
BCL2L12	0.00385	0.000234	0.448	Not sig
BCL2L13	0.695	0.53	-0.182	Not sig
BCL2L14	0.0458	0.00828	0.0834	Not sig
BCL2L2	0.557	0.37	-0.214	Not sig
BCL3	0.994	0.989	0.00273	Not sig
BCL6	3.78e-05	5.35e-07	-0.107	Not sig
BCL6B	0.000754	2.62e-05	-1.03	Down
BCL7A	0.3	0.14	0.179	Not sig
BCL7B	0.467	0.279	0.152	Not sig
BCL7C	0.426	0.241	0.0424	Not sig
BCL9	0.0397	0.00673	0.812	Up
BCL9L	0.208	0.0792	0.176	Not sig
BCLAF1	0.682	0.514	-0.117	Not sig
BCMO1	0.738	0.586	-0.0195	Not sig
BCOR	0.00607	0.000446	-0.228	Not sig
BCORL1	0.501	0.312	-0.0703	Not sig
BCORL2	0.111	0.0308	0.0447	Not sig
BCR	0.0706	0.0157	-0.164	Not sig
BCS1L	0.00752	0.000604	0.648	Up
BCYRN1	0.0389	0.00652	1.75	Up
BDH	0.227	0.0904	0.0554	Not sig
BDH2	0.712	0.553	0.0113	Not sig
BDKRB1	0.5	0.31	0.574	Not sig
BDKRB2	0.988	0.977	0.00344	Not sig
BDNF	0.016	0.00178	1.45	Up
BDP1	3.07e-08	1.12e-10	-0.691	Down
BEAN	0.0719	0.0161	0.0541	Not sig
BECN1	0.0228	0.00297	-0.271	Not sig
BEGAIN	0.146	0.0464	0.194	Not sig
BET1	0.00285	0.000153	0.833	Up
BET1L	0.981	0.963	-0.0141	Not sig
BEX1	0.00248	0.000126	1.17	Up
BEX5	0.78	0.644	-0.133	Not sig
BEXL1	0.0265	0.0037	0.0529	Not sig
BFAR	0.84	0.731	-0.0699	Not sig
BFSP1	0.211	0.0807	0.375	Not sig
BFSP2	0.711	0.552	-0.0112	Not sig
BGLAP	1.73e-10	2.8e-13	-5.19	Down
BGN	0.0987	0.0259	-2.58	Not sig
BHLHB2	0.228	0.0914	-1.33	Not sig
BHLHB3	0.275	0.122	-0.503	Not sig
BHLHB4	0.691	0.526	0.013	Not sig
BHLHB5	0.39	0.21	-0.218	Not sig
BHLHB8	0.708	0.547	0.0119	Not sig
BHLHB9	0.311	0.147	0.198	Not sig
BHMT	0.893	0.812	0.00806	Not sig
BHMT2	0.863	0.767	0.0584	Not sig
BICC1	0.328	0.16	0.0851	Not sig
BICD1	0.188	0.0682	-0.379	Not sig
BICD2	0.542	0.353	0.451	Not sig
BID	0.691	0.526	0.0127	Not sig
BIK	0.749	0.602	0.0552	Not sig
BIN1	0.477	0.288	-0.573	Not sig
BIN2	3.96e-05	5.72e-07	-2.03	Down
BIN3	0.0154	0.00168	-0.381	Not sig
BIRC1	6.89e-06	6.33e-08	-0.142	Not sig
BIRC2	0.762	0.618	0.157	Not sig
BIRC3	0.241	0.0994	-1	Not sig
BIRC5	0.013	0.00132	0.564	Up
BIRC6	0.926	0.867	-0.0277	Not sig
BIRC7	0.357	0.183	0.0352	Not sig
BIRC8	0.0138	0.00144	-0.0566	Not sig
BIVM	0.925	0.866	-0.0364	Not sig
BLCAP	0.386	0.206	-0.331	Not sig
BLID	0.878	0.79	0.0148	Not sig
BLK	0.035	0.00554	-0.116	Not sig
BLM	0.291	0.133	0.381	Not sig
BLMH	0.21	0.0802	0.412	Not sig
BLNK	3.15e-08	1.16e-10	-0.504	Down
BLOC1S1	0.245	0.102	-0.471	Not sig
BLOC1S2	0.0587	0.0119	0.291	Not sig
BLOC1S3	0.14	0.0435	0.0323	Not sig
BLR1	0.936	0.883	0.00195	Not sig
BLVRA	0.458	0.27	0.163	Not sig
BLVRB	0.327	0.16	-0.16	Not sig
BLZF1	0.107	0.0292	0.299	Not sig
BM88	0.000307	7.9e-06	-0.13	Not sig
BMF	0.0665	0.0144	0.0659	Not sig
BMI1	0.657	0.484	0.258	Not sig
BMP1	0.0937	0.024	0.0334	Not sig
BMP10	0.963	0.932	0.00169	Not sig
BMP15	0.563	0.376	-0.019	Not sig
BMP2	0.422	0.238	-0.527	Not sig
BMP2K	9.65e-05	1.76e-06	-0.851	Down
BMP2KL	0.0158	0.00175	0.0656	Not sig
BMP3	0.189	0.0687	-0.171	Not sig
BMP4	0.185	0.0666	0.233	Not sig
BMP5	0.196	0.0729	-0.906	Not sig
BMP6	0.963	0.931	0.0395	Not sig
BMP7	0.0901	0.0226	0.95	Not sig
BMP8A	0.0836	0.0202	-0.152	Not sig
BMP8B	0.241	0.0998	-0.136	Not sig
BMPER	0.91	0.839	0.00792	Not sig
BMPR1A	0.293	0.134	0.266	Not sig
BMPR1B	0.603	0.421	0.0178	Not sig
BMPR2	0.981	0.964	-0.00989	Not sig
BMS1	0.0257	0.00353	0.71	Up
BMX	2.81e-07	1.46e-09	-0.555	Down
BNC1	0.141	0.0442	0.234	Not sig
BNC2	0.711	0.552	0.28	Not sig
BNIP1	0.00269	0.000141	0.591	Up
BNIP2	0.141	0.044	-0.35	Not sig
BNIP3	0.189	0.069	0.99	Not sig
BNIP3L	0.000603	1.94e-05	-1.64	Down
BNIPL	0.129	0.0388	-0.0517	Not sig
BOC	0.0304	0.00451	-0.814	Down
BOK	0.5	0.31	0.351	Not sig
BOLA1	0.47	0.281	0.217	Not sig
BOLA2	0.0619	0.0129	0.761	Not sig
BOLA3	0.604	0.422	0.186	Not sig
BOLL	0.144	0.0457	0.0695	Not sig
BOP1	0.00168	7.46e-05	1.56	Up
BPESC1	0.317	0.152	0.0312	Not sig
BPGM	0.0327	0.00501	-1.28	Down
BPHL	0.0893	0.0223	0.583	Not sig
BPI	0.00599	0.000438	-2.62	Down
BPIL1	0.274	0.121	0.023	Not sig
BPIL2	0.492	0.303	0.0366	Not sig
BPIL3	0.272	0.12	-0.0312	Not sig
BPNT1	0.0128	0.00129	0.759	Up
BPY2	0.957	0.921	-0.00252	Not sig
BPY2C	0.142	0.0444	0.0447	Not sig
BRAF	0.584	0.399	0.0747	Not sig
BRAP	0.435	0.249	0.0276	Not sig
BRCA1	0.0734	0.0166	-0.0421	Not sig
BRCA2	0.33	0.162	-0.0286	Not sig
BRCC3	0.0428	0.0075	0.231	Not sig
BRD1	0.68	0.511	-0.0827	Not sig
BRD2	0.687	0.52	0.273	Not sig
BRD3	0.0116	0.00111	-0.785	Down
BRD4	0.0107	0.000988	-0.561	Down
BRD7	0.522	0.333	-0.18	Not sig
BRD8	0.718	0.56	0.0869	Not sig
BRD9	0.0429	0.00754	0.0734	Not sig
BRDG1	0.00817	0.000677	-0.159	Not sig
BRDT	0.517	0.327	0.0173	Not sig
BRE	0.32	0.154	0.388	Not sig
BRF1	0.313	0.149	0.206	Not sig
BRF2	0.351	0.178	0.307	Not sig
BRI3	0.739	0.587	-0.161	Not sig
BRI3BP	0.109	0.0301	0.554	Not sig
BRIP1	0.00422	0.000266	0.0878	Not sig
BRMS1	0.000819	2.93e-05	0.888	Up
BRMS1L	0.345	0.173	0.32	Not sig
BRP44	0.318	0.153	-0.456	Not sig
BRP44L	0.325	0.158	-0.461	Not sig
BRPF1	0.841	0.734	0.00905	Not sig
BRPF3	0.683	0.515	-0.14	Not sig
BRRN1	0.0926	0.0235	0.0844	Not sig
BRS3	0.185	0.0668	0.0373	Not sig
BRSK1	0.0695	0.0153	0.105	Not sig
BRSK2	0.156	0.0514	0.163	Not sig
BRUNOL4	0.0136	0.00141	0.132	Not sig
BRUNOL5	0.704	0.541	0.0152	Not sig
BRUNOL6	0.00839	0.000704	-0.139	Not sig
BRWD1	0.0341	0.00533	0.419	Not sig
BRWD2	0.678	0.509	0.0973	Not sig
BRWD3	0.684	0.516	0.0247	Not sig
BSCL2	0.948	0.905	-0.0469	Not sig
BSDC1	0.00802	0.00066	-1.03	Down
BSG	0.00423	0.000267	-0.0841	Not sig
BSN	0.312	0.148	0.197	Not sig
BSND	0.0765	0.0177	-0.0482	Not sig
BSPRY	0.0018	8.2e-05	-0.548	Down
BST1	0.0716	0.016	-0.453	Not sig
BST2	0.023	0.003	-1.96	Down
BTAF1	0.0406	0.00695	0.523	Up
BTBD1	0.0159	0.00176	0.758	Up
BTBD10	0.549	0.361	0.204	Not sig
BTBD11	0.214	0.0826	-0.0356	Not sig
BTBD12	0.563	0.376	-0.173	Not sig
BTBD14A	0.121	0.035	0.854	Not sig
BTBD14B	0.222	0.0875	0.0724	Not sig
BTBD15	0.334	0.165	0.047	Not sig
BTBD16	0.714	0.555	-0.0134	Not sig
BTBD2	0.84	0.731	0.0874	Not sig
BTBD3	0.321	0.155	0.0359	Not sig
BTBD5	0.000844	3.07e-05	-0.737	Down
BTBD6	0.952	0.912	-0.0287	Not sig
BTBD7	0.0977	0.0255	0.0697	Not sig
BTBD8	0.154	0.0504	0.0394	Not sig
BTBD9	0.216	0.0839	0.0401	Not sig
BTC	0.777	0.64	-0.0125	Not sig
BTD	0.2	0.0747	-0.341	Not sig
BTF3	0.00999	0.000896	0.68	Up
BTF3L4	0.036	0.00577	0.783	Up
BTG1	0.00975	0.000866	-1.27	Down
BTG2	2.15e-08	7.12e-11	-2.89	Down
BTG3	0.232	0.0939	0.559	Not sig
BTG4	0.239	0.0986	0.0563	Not sig
BTK	0.000357	9.63e-06	-1.57	Down
BTLA	0.321	0.155	-0.0607	Not sig
BTN1A1	0.0374	0.00611	-0.0649	Not sig
BTN2A1	0.614	0.434	0.198	Not sig
BTN2A2	0.211	0.081	0.227	Not sig
BTN2A3	0.578	0.393	0.0253	Not sig
BTN3A1	0.167	0.0572	-0.417	Not sig
BTN3A2	0.131	0.0396	-0.589	Not sig
BTN3A3	0.804	0.681	-0.086	Not sig
BTNL2	0.283	0.127	0.0268	Not sig
BTNL3	0.0162	0.0018	-0.185	Not sig
BTNL8	0.41	0.227	-0.0199	Not sig
BTNL9	0.958	0.922	-0.0133	Not sig
BTRC	0.00136	5.69e-05	0.105	Not sig
BUB1	0.00413	0.000258	1.37	Up
BUB1B	0.00839	0.000704	1.46	Up
BUB3	0.000679	2.28e-05	0.712	Up
BUD13	0.885	0.801	0.0441	Not sig
BUD31	0.168	0.0574	0.429	Not sig
BVES	0.0764	0.0177	0.0611	Not sig
BXDC1	0.104	0.028	0.848	Not sig
BXDC2	0.00688	0.000533	1.09	Up
BXDC5	0.000696	2.35e-05	1.04	Up
BYSL	0.0362	0.00583	1.2	Up
BZRAP1	0.0248	0.00334	-0.0835	Not sig
BZRPL1	0.00526	0.000364	-1.04	Down
BZW1	0.287	0.13	0.0347	Not sig
BZW2	0.007	0.000547	1.19	Up
C10orf10	0.00175	7.9e-05	-2.59	Down
C10orf104	0.986	0.974	0.00385	Not sig
C10orf107	0.581	0.396	0.161	Not sig
C10orf108	0.262	0.113	-0.0437	Not sig
C10orf11	0.234	0.0951	-0.297	Not sig
C10orf110	0.238	0.0976	-0.0522	Not sig
C10orf111	0.787	0.654	0.0131	Not sig
C10orf113	0.832	0.721	0.00699	Not sig
C10orf114	0.131	0.0395	0.237	Not sig
C10orf115	0.0734	0.0166	0.0616	Not sig
C10orf116	8.63e-05	1.52e-06	-4.72	Down
C10orf118	0.331	0.163	-0.0936	Not sig
C10orf119	0.578	0.393	0.116	Not sig
C10orf12	0.902	0.827	0.0153	Not sig
C10orf120	0.135	0.0412	-0.0362	Not sig
C10orf121	3.85e-09	9.49e-12	-0.338	Not sig
C10orf122	0.139	0.043	0.0965	Not sig
C10orf125	0.415	0.231	0.218	Not sig
C10orf128	0.000218	5e-06	-0.31	Not sig
C10orf129	0.293	0.135	-0.0276	Not sig
C10orf130	0.348	0.176	-0.0351	Not sig
C10orf132	0.98	0.963	-0.00215	Not sig
C10orf136	0.985	0.972	0.00352	Not sig
C10orf137	0.0112	0.00106	0.368	Not sig
C10orf2	0.0449	0.00803	0.576	Up
C10orf21	0.309	0.146	0.131	Not sig
C10orf26	0.0278	0.00398	-0.591	Down
C10orf27	0.0707	0.0157	-0.277	Not sig
C10orf28	0.254	0.108	0.2	Not sig
C10orf30	0.726	0.57	-0.0131	Not sig
C10orf31	0.125	0.0368	-0.0513	Not sig
C10orf32	0.0578	0.0117	-0.623	Not sig
C10orf33	0.728	0.573	-0.177	Not sig
C10orf35	0.0991	0.026	1.1	Not sig
C10orf37	0.964	0.934	0.00173	Not sig
C10orf39	0.771	0.631	0.0568	Not sig
C10orf4	0.0812	0.0194	0.0705	Not sig
C10orf41	0.208	0.0795	0.155	Not sig
C10orf46	0.0104	0.000951	0.204	Not sig
C10orf47	0.371	0.194	-0.323	Not sig
C10orf49	0.594	0.411	-0.0504	Not sig
C10orf51	0.0855	0.0209	-0.0655	Not sig
C10orf53	0.292	0.134	0.029	Not sig
C10orf55	0.0866	0.0213	0.0501	Not sig
C10orf56	0.124	0.0365	-0.798	Not sig
C10orf57	0.865	0.77	0.0605	Not sig
C10orf58	0.375	0.197	-0.871	Not sig
C10orf59	0.0367	0.00594	-0.0897	Not sig
C10orf6	0.104	0.0279	-0.327	Not sig
C10orf61	0.00776	0.000631	0.694	Up
C10orf62	0.842	0.735	-0.00649	Not sig
C10orf63	0.877	0.788	0.0708	Not sig
C10orf64	0.64	0.464	-0.0164	Not sig
C10orf65	0.869	0.775	-0.0469	Not sig
C10orf67	0.948	0.905	0.00555	Not sig
C10orf68	0.252	0.106	-0.0264	Not sig
C10orf71	0.118	0.0338	-0.135	Not sig
C10orf72	0.457	0.269	0.0671	Not sig
C10orf73	0.954	0.916	-0.00665	Not sig
C10orf76	0.117	0.0335	-0.33	Not sig
C10orf78	0.484	0.294	0.276	Not sig
C10orf79	0.498	0.308	-0.0207	Not sig
C10orf81	0.955	0.917	0.0161	Not sig
C10orf82	0.179	0.0635	-0.0377	Not sig
C10orf83	0.00806	0.000665	0.445	Not sig
C10orf85	0.327	0.159	0.165	Not sig
C10orf88	0.0163	0.00183	0.272	Not sig
C10orf90	0.921	0.859	-0.00791	Not sig
C10orf91	0.425	0.24	-0.019	Not sig
C10orf92	0.143	0.045	-0.215	Not sig
C10orf93	0.00695	0.000541	0.107	Not sig
C10orf95	0.743	0.593	-0.0117	Not sig
C10orf96	0.25	0.105	0.0474	Not sig
C10orf97	0.257	0.11	0.438	Not sig
C10orf99	0.312	0.148	-0.0429	Not sig
C11orf1	0.246	0.102	0.0445	Not sig
C11orf10	0.000195	4.37e-06	0.727	Up
C11orf16	0.00104	4.02e-05	-0.126	Not sig
C11orf17	0.122	0.0354	0.112	Not sig
C11orf2	0.176	0.0615	-0.497	Not sig
C11orf24	0.0554	0.011	0.536	Not sig
C11orf30	0.179	0.0634	0.0689	Not sig
C11orf31	0.0451	0.0081	-0.126	Not sig
C11orf34	0.135	0.0412	0.0343	Not sig
C11orf35	0.394	0.214	0.0403	Not sig
C11orf36	0.667	0.496	-0.0103	Not sig
C11orf37	0.256	0.109	0.0322	Not sig
C11orf38	0.536	0.347	-0.0158	Not sig
C11orf39	0.639	0.463	0.0157	Not sig
C11orf40	0.0742	0.0169	0.0506	Not sig
C11orf41	0.112	0.0313	0.0433	Not sig
C11orf42	0.783	0.648	0.00995	Not sig
C11orf44	0.994	0.989	-0.000296	Not sig
C11orf45	0.825	0.71	-0.0279	Not sig
C11orf46	0.982	0.966	-0.00822	Not sig
C11orf47	0.0721	0.0162	-0.0802	Not sig
C11orf48	0.175	0.0611	0.402	Not sig
C11orf49	0.00153	6.63e-05	0.0938	Not sig
C11orf51	0.833	0.722	0.0632	Not sig
C11orf52	0.826	0.711	0.0163	Not sig
C11orf53	0.94	0.89	0.00295	Not sig
C11orf54	0.504	0.315	-0.157	Not sig
C11orf55	0.378	0.199	0.0299	Not sig
C11orf56	0.00318	0.000178	-0.673	Down
C11orf57	0.475	0.286	0.203	Not sig
C11orf58	0.265	0.115	0.0434	Not sig
C11orf59	0.978	0.959	-0.0114	Not sig
C11orf60	0.546	0.358	0.187	Not sig
C11orf61	0.528	0.339	0.115	Not sig
C11orf63	0.21	0.0805	0.0792	Not sig
C11orf66	0.985	0.973	-0.000654	Not sig
C11orf67	0.638	0.462	-0.296	Not sig
C11orf68	0.063	0.0133	0.656	Not sig
C11orf69	0.248	0.104	0.614	Not sig
C11orf70	0.157	0.0517	0.649	Not sig
C11orf71	0.968	0.941	0.0134	Not sig
C11orf72	0.378	0.199	0.0269	Not sig
C11orf73	0.269	0.118	0.367	Not sig
C11orf74	0.324	0.157	0.671	Not sig
C11orf75	0.727	0.571	0.217	Not sig
C11orf76	0.0333	0.00514	0.0534	Not sig
C11orf77	0.993	0.987	0.00115	Not sig
C11orf79	0.137	0.0422	-0.353	Not sig
C11orf80	0.111	0.0307	0.57	Not sig
C11orf82	0.0304	0.00453	0.861	Up
C11orf84	0.886	0.802	-0.0091	Not sig
C11orf9	0.219	0.086	0.226	Not sig
C12orf10	0.00701	0.000548	0.97	Up
C12orf11	0.00214	0.000104	0.829	Up
C12orf12	0.968	0.94	0.00109	Not sig
C12orf23	0.000858	3.14e-05	0.473	Not sig
C12orf24	0.0193	0.00232	1.69	Up
C12orf26	0.534	0.346	-0.239	Not sig
C12orf28	0.022	0.00282	-0.218	Not sig
C12orf29	0.649	0.474	0.164	Not sig
C12orf30	0.27	0.118	0.241	Not sig
C12orf31	0.00233	0.000116	0.742	Up
C12orf32	0.0906	0.0229	0.245	Not sig
C12orf34	0.914	0.845	-0.0097	Not sig
C12orf35	0.0127	0.00127	-0.973	Down
C12orf36	0.714	0.555	0.012	Not sig
C12orf39	0.751	0.605	0.106	Not sig
C12orf4	0.385	0.205	0.139	Not sig
C12orf40	0.114	0.032	-0.0373	Not sig
C12orf41	0.75	0.603	0.143	Not sig
C12orf42	0.128	0.0382	0.0453	Not sig
C12orf43	0.99	0.982	0.00325	Not sig
C12orf44	0.0598	0.0122	0.616	Not sig
C12orf45	0.148	0.0476	0.448	Not sig
C12orf47	0.0554	0.011	0.625	Not sig
C12orf48	0.0926	0.0235	0.741	Not sig
C12orf49	0.327	0.159	0.272	Not sig
C12orf5	0.0215	0.00272	0.758	Up
C12orf50	0.709	0.549	0.0118	Not sig
C12orf51	0.00315	0.000176	-0.101	Not sig
C12orf52	0.0344	0.00541	0.664	Up
C12orf53	0.0591	0.012	0.0944	Not sig
C12orf54	0.711	0.551	-0.0774	Not sig
C12orf57	0.757	0.613	0.171	Not sig
C12orf58	0.0473	0.00867	0.373	Not sig
C12orf59	0.284	0.128	-0.29	Not sig
C12orf60	0.144	0.0459	0.191	Not sig
C12orf61	0.988	0.978	0.00101	Not sig
C12orf62	0.288	0.131	0.315	Not sig
C12orf65	0.618	0.439	0.124	Not sig
C12orf67	0.334	0.165	0.0223	Not sig
C12orf72	0.689	0.523	-0.0114	Not sig
C12orf8	0.801	0.676	0.00676	Not sig
C13orf16	0.688	0.521	0.0874	Not sig
C13orf18	0.0224	0.00289	-0.444	Not sig
C13orf23	0.382	0.203	0.459	Not sig
C13orf25	0.163	0.0548	0.133	Not sig
C13orf26	0.929	0.872	0.00359	Not sig
C13orf27	0.0235	0.00309	0.811	Up
C13orf28	0.913	0.844	0.00428	Not sig
C13orf3	0.133	0.0403	0.469	Not sig
C13orf30	0.000188	4.15e-06	-0.0897	Not sig
C13orf31	0.876	0.787	0.0128	Not sig
C13orf33	0.0108	0.001	-1.29	Down
C13orf34	0.306	0.144	0.502	Not sig
C13orf35	0.42	0.236	-0.0259	Not sig
C13orf39	0.322	0.155	-0.0237	Not sig
C13orf7	0.0456	0.00824	0.138	Not sig
C14orf1	0.155	0.0509	0.0837	Not sig
C14orf100	0.00626	0.000466	0.864	Up
C14orf101	0.0236	0.00311	0.196	Not sig
C14orf102	0.0488	0.00909	-0.574	Down
C14orf103	0.00214	0.000104	0.11	Not sig
C14orf104	0.0119	0.00116	0.773	Up
C14orf105	0.431	0.245	0.0217	Not sig
C14orf106	0.433	0.248	-0.415	Not sig
C14orf108	0.733	0.579	-0.123	Not sig
C14orf11	0.727	0.571	0.195	Not sig
C14orf112	0.142	0.0447	0.467	Not sig
C14orf115	0.803	0.678	-0.0103	Not sig
C14orf118	0.00061	1.97e-05	0.348	Not sig
C14orf119	0.153	0.05	-0.0628	Not sig
C14orf120	0.022	0.00281	0.724	Up
C14orf121	0.38	0.201	-0.0402	Not sig
C14orf124	0.917	0.852	-0.0356	Not sig
C14orf125	0.965	0.936	-0.00151	Not sig
C14orf126	0.0251	0.00341	0.537	Up
C14orf128	0.105	0.0282	0.0877	Not sig
C14orf129	0.86	0.762	0.0683	Not sig
C14orf130	0.54	0.351	0.244	Not sig
C14orf131	0.703	0.54	0.126	Not sig
C14orf132	0.0151	0.00163	1.18	Up
C14orf133	0.0562	0.0112	0.351	Not sig
C14orf135	0.105	0.0284	0.565	Not sig
C14orf138	0.112	0.0311	0.508	Not sig
C14orf139	0.0621	0.013	-0.797	Not sig
C14orf140	0.00473	0.000315	-0.127	Not sig
C14orf142	0.185	0.0667	0.528	Not sig
C14orf143	0.902	0.827	-0.00448	Not sig
C14orf144	0.0669	0.0145	0.0368	Not sig
C14orf145	0.108	0.0297	0.212	Not sig
C14orf147	0.789	0.658	0.129	Not sig
C14orf148	0.117	0.0336	-0.0327	Not sig
C14orf149	0.0574	0.0116	0.541	Not sig
C14orf151	0.32	0.154	0.283	Not sig
C14orf152	0.133	0.0402	0.0361	Not sig
C14orf153	0.0928	0.0236	-0.152	Not sig
C14orf156	0.0624	0.0131	0.783	Not sig
C14orf159	0.00366	0.000217	-1.34	Down
C14orf162	0.209	0.08	0.0428	Not sig
C14orf165	0.915	0.848	-0.00515	Not sig
C14orf166	0.00585	0.000424	1.29	Up
C14orf166B	9.4e-05	1.7e-06	-0.147	Not sig
C14orf169	0.0158	0.00175	0.728	Up
C14orf172	0.235	0.0957	0.333	Not sig
C14orf173	0.0889	0.0222	-0.0478	Not sig
C14orf174	0.14	0.0437	-0.0962	Not sig
C14orf177	0.199	0.074	0.0322	Not sig
C14orf178	0.234	0.0951	-0.0469	Not sig
C14orf179	0.00237	0.000119	0.866	Up
C14orf180	0.15	0.0487	-0.58	Not sig
C14orf19	0.109	0.03	0.0335	Not sig
C14orf2	0.14	0.0438	0.917	Not sig
C14orf21	0.273	0.121	0.0962	Not sig
C14orf24	0.607	0.426	0.079	Not sig
C14orf28	0.0535	0.0104	-0.503	Not sig
C14orf32	0.782	0.647	-0.103	Not sig
C14orf37	0.407	0.225	0.447	Not sig
C14orf39	0.18	0.0639	0.0318	Not sig
C14orf4	0.02	0.00244	0.106	Not sig
C14orf43	0.4	0.218	-0.226	Not sig
C14orf45	0.681	0.513	-0.114	Not sig
C14orf48	0.528	0.338	0.0499	Not sig
C14orf49	0.37	0.193	0.0595	Not sig
C14orf50	0.832	0.721	0.0191	Not sig
C14orf54	0.536	0.347	0.021	Not sig
C14orf68	0.109	0.0302	-0.0609	Not sig
C14orf70	0.505	0.315	0.025	Not sig
C14orf72	0.658	0.485	0.0791	Not sig
C14orf73	0.041	0.00703	-0.134	Not sig
C14orf78	0.267	0.117	1.23	Not sig
C14orf79	0.0873	0.0216	0.551	Not sig
C14orf80	0.0985	0.0258	0.768	Not sig
C14orf82	0.342	0.171	0.447	Not sig
C14orf92	0.932	0.877	-0.00658	Not sig
C14orf93	0.953	0.914	0.0303	Not sig
C14orf94	0.692	0.527	0.184	Not sig
C15orf15	0.0173	0.00198	1.08	Up
C15orf17	0.764	0.621	-0.19	Not sig
C15orf2	0.0898	0.0225	0.0486	Not sig
C15orf20	0.0268	0.00375	0.0633	Not sig
C15orf21	0.251	0.106	0.0519	Not sig
C15orf23	0.00402	0.000248	0.879	Up
C15orf24	0.031	0.00465	0.538	Up
C15orf26	0.177	0.062	-0.11	Not sig
C15orf27	0.704	0.542	-0.0365	Not sig
C15orf28	0.0117	0.00113	-0.619	Down
C15orf29	0.773	0.635	0.0229	Not sig
C15orf32	0.151	0.0492	0.049	Not sig
C15orf33	0.665	0.494	0.0121	Not sig
C15orf37	0.342	0.171	0.0207	Not sig
C15orf38	0.51	0.32	0.124	Not sig
C15orf39	0.795	0.666	-0.159	Not sig
C15orf40	0.044	0.0078	0.223	Not sig
C15orf41	0.106	0.029	0.439	Not sig
C15orf42	0.276	0.123	0.284	Not sig
C15orf43	0.91	0.838	-0.00371	Not sig
C15orf44	0.000811	2.88e-05	0.736	Up
C15orf48	0.814	0.695	0.0456	Not sig
C15orf5	0.0683	0.0149	0.0499	Not sig
C15orf52	0.278	0.124	0.985	Not sig
C15orf53	0.776	0.639	0.00973	Not sig
C15orf54	0.63	0.453	-0.0143	Not sig
C15orf55	0.154	0.0507	-0.0366	Not sig
C16orf14	0.672	0.502	0.159	Not sig
C16orf28	0.135	0.0411	-0.365	Not sig
C16orf3	0.0611	0.0126	0.0486	Not sig
C16orf30	0.0109	0.00102	-1.41	Down
C16orf33	0.944	0.898	-0.0371	Not sig
C16orf35	0.249	0.105	-0.301	Not sig
C16orf38	0.257	0.11	0.0274	Not sig
C16orf42	0.00314	0.000175	0.306	Not sig
C16orf45	0.485	0.296	0.31	Not sig
C16orf46	0.189	0.069	-0.038	Not sig
C16orf47	0.739	0.588	-0.0111	Not sig
C16orf48	0.992	0.984	-0.00867	Not sig
C16orf5	0.374	0.196	0.171	Not sig
C16orf50	0.144	0.0457	0.0492	Not sig
C16orf52	0.161	0.0539	0.658	Not sig
C16orf53	0.236	0.0965	0.507	Not sig
C16orf54	0.187	0.0677	0.0548	Not sig
C16orf55	0.000348	9.33e-06	-0.198	Not sig
C16orf56	0.608	0.426	-0.168	Not sig
C16orf57	0.177	0.0621	0.496	Not sig
C16orf58	0.609	0.428	0.25	Not sig
C16orf61	0.00528	0.000366	1.11	Up
C16orf63	0.681	0.513	0.16	Not sig
C16orf65	0.985	0.972	-0.000594	Not sig
C16orf69	0.218	0.0852	0.282	Not sig
C16orf7	0.776	0.639	0.0903	Not sig
C16orf70	0.478	0.289	0.066	Not sig
C16orf71	0.792	0.662	-0.00584	Not sig
C16orf72	0.56	0.373	-0.155	Not sig
C16orf73	0.52	0.331	0.558	Not sig
C16orf74	0.147	0.0472	0.4	Not sig
C16orf75	0.0228	0.00295	1.06	Up
C16orf78	0.226	0.0902	0.0288	Not sig
C16orf79	0.602	0.42	0.0668	Not sig
C16orf80	0.0128	0.00129	0.671	Up
C16orf82	0.124	0.0365	0.034	Not sig
C16orf84	0.00464	0.000306	0.176	Not sig
C16orf85	0.401	0.22	0.024	Not sig
C17orf28	0.526	0.337	0.0518	Not sig
C17orf37	0.00437	0.000279	0.183	Not sig
C17orf38	0.0028	0.000149	-0.117	Not sig
C17orf39	0.874	0.783	0.0702	Not sig
C17orf41	0.157	0.0521	0.0376	Not sig
C17orf42	0.591	0.408	0.0124	Not sig
C17orf44	0.000537	1.68e-05	-0.735	Down
C17orf45	0.15	0.0485	0.649	Not sig
C17orf46	0.741	0.59	-0.0103	Not sig
C17orf47	0.248	0.104	0.0316	Not sig
C17orf48	0.841	0.734	0.0937	Not sig
C17orf49	0.571	0.385	0.278	Not sig
C17orf50	0.123	0.036	0.0532	Not sig
C17orf51	0.0755	0.0173	0.118	Not sig
C17orf53	0.0119	0.00116	0.883	Up
C17orf54	0.128	0.0382	0.0506	Not sig
C17orf55	0.638	0.462	-0.0258	Not sig
C17orf56	0.634	0.457	-0.152	Not sig
C17orf57	0.0212	0.00267	-0.0675	Not sig
C17orf58	0.06	0.0123	0.865	Not sig
C17orf59	0.358	0.183	-0.44	Not sig
C17orf60	0.268	0.117	-0.313	Not sig
C17orf61	0.46	0.272	0.377	Not sig
C17orf62	0.305	0.143	-0.351	Not sig
C17orf63	0.332	0.164	-0.23	Not sig
C17orf64	0.536	0.347	0.0189	Not sig
C17orf65	0.699	0.535	0.0555	Not sig
C17orf66	0.0214	0.0027	0.0581	Not sig
C17orf67	0.343	0.172	0.117	Not sig
C17orf68	0.114	0.0319	-0.196	Not sig
C17orf69	0.231	0.093	0.376	Not sig
C17orf70	0.813	0.693	0.105	Not sig
C17orf71	0.00336	0.000191	0.266	Not sig
C17orf73	0.778	0.642	-0.00921	Not sig
C17orf74	0.14	0.0436	0.0464	Not sig
C17orf75	0.00359	0.000212	-0.322	Not sig
C17orf76	0.0269	0.00377	-0.555	Down
C17orf77	0.167	0.0573	0.0473	Not sig
C17orf78	0.626	0.448	0.0119	Not sig
C17orf79	0.677	0.508	0.243	Not sig
C17orf80	0.0576	0.0116	0.489	Not sig
C17orf81	0.0367	0.00596	0.333	Not sig
C17orf82	0.0827	0.0199	0.0817	Not sig
C17orf85	0.522	0.332	-0.199	Not sig
C17orf87	0.000271	6.71e-06	-0.246	Not sig
C17orf91	0.251	0.106	-0.66	Not sig
C17orf92	0.64	0.464	0.436	Not sig
C18orf1	0.395	0.214	-0.175	Not sig
C18orf10	0.616	0.435	0.187	Not sig
C18orf16	0.582	0.397	0.0132	Not sig
C18orf17	0.694	0.529	0.127	Not sig
C18orf19	0.101	0.0266	0.563	Not sig
C18orf2	0.0901	0.0226	0.0791	Not sig
C18orf20	0.569	0.383	0.0123	Not sig
C18orf21	0.0466	0.00848	0.416	Not sig
C18orf22	0.184	0.066	0.312	Not sig
C18orf24	0.0893	0.0223	0.54	Not sig
C18orf25	0.0988	0.026	0.0485	Not sig
C18orf26	0.386	0.207	0.0282	Not sig
C18orf34	0.0178	0.00207	-0.245	Not sig
C18orf37	0.427	0.242	-0.352	Not sig
C18orf45	0.0683	0.015	0.418	Not sig
C18orf51	0.0518	0.00992	0.0616	Not sig
C18orf54	0.0127	0.00127	0.545	Up
C18orf55	0.18	0.0638	0.498	Not sig
C18orf56	0.648	0.473	0.38	Not sig
C18orf58	0.24	0.0989	0.101	Not sig
C18orf8	0.89	0.808	-0.0536	Not sig
C19orf10	0.000955	3.6e-05	1.41	Up
C19orf12	0.534	0.345	0.295	Not sig
C19orf15	0.87	0.776	0.00755	Not sig
C19orf16	0.463	0.275	-0.0197	Not sig
C19orf18	0.503	0.313	-0.08	Not sig
C19orf2	0.506	0.316	0.303	Not sig
C19orf20	0.83	0.718	-0.00754	Not sig
C19orf21	0.648	0.474	0.0337	Not sig
C19orf22	0.0615	0.0128	-0.888	Not sig
C19orf23	0.656	0.483	0.0595	Not sig
C19orf24	0.0503	0.0095	0.5	Not sig
C19orf25	0.435	0.249	0.278	Not sig
C19orf26	0.52	0.33	0.0347	Not sig
C19orf28	0.551	0.363	0.107	Not sig
C19orf30	0.409	0.226	-0.0278	Not sig
C19orf31	0.0616	0.0128	-0.0433	Not sig
C19orf33	0.818	0.699	-0.164	Not sig
C19orf34	0.588	0.404	0.0162	Not sig
C19orf35	0.204	0.0773	-0.0419	Not sig
C19orf36	0.289	0.131	0.0267	Not sig
C19orf39	0.0301	0.00445	-0.0852	Not sig
C19orf4	0.277	0.123	0.508	Not sig
C19orf40	0.048	0.00886	0.467	Not sig
C19orf41	0.766	0.624	-0.0088	Not sig
C19orf43	0.277	0.123	-0.271	Not sig
C19orf45	0.449	0.262	0.0323	Not sig
C19orf47	0.567	0.381	0.0385	Not sig
C19orf48	0.0375	0.00614	1.22	Up
C19orf49	0.0287	0.00417	0.311	Not sig
C19orf50	0.000894	3.31e-05	0.773	Up
C19orf52	0.14	0.0434	0.337	Not sig
C19orf56	0.682	0.515	0.161	Not sig
C19orf57	0.952	0.913	-0.00445	Not sig
C19orf6	0.135	0.0412	0.229	Not sig
C19orf62	0.607	0.425	0.162	Not sig
C19orf70	0.826	0.711	0.0945	Not sig
C1D	0.289	0.132	-0.0351	Not sig
C1GALT1	0.0347	0.00546	0.223	Not sig
C1GALT1C1	0.0907	0.0229	0.368	Not sig
C1orf100	0.789	0.658	-0.0129	Not sig
C1orf101	0.157	0.0518	-0.0738	Not sig
C1orf102	0.0654	0.014	0.479	Not sig
C1orf103	0.218	0.0851	0.07	Not sig
C1orf104	0.602	0.421	0.0685	Not sig
C1orf105	0.482	0.293	-0.0284	Not sig
C1orf106	0.816	0.697	0.0937	Not sig
C1orf107	0.958	0.924	0.00136	Not sig
C1orf108	0.0194	0.00234	0.786	Up
C1orf109	0.185	0.0665	0.0579	Not sig
C1orf110	0.824	0.708	-0.0158	Not sig
C1orf111	0.00193	9.01e-05	-0.0946	Not sig
C1orf112	0.115	0.0328	0.76	Not sig
C1orf113	0.0234	0.00307	0.0719	Not sig
C1orf114	0.0988	0.0259	0.0431	Not sig
C1orf115	0.107	0.0292	-1.06	Not sig
C1orf116	0.0552	0.0109	-0.253	Not sig
C1orf117	0.077	0.0179	0.241	Not sig
C1orf118	0.95	0.909	0.0026	Not sig
C1orf120	0.012	0.00117	-0.0746	Not sig
C1orf121	0.383	0.204	0.39	Not sig
C1orf122	0.00937	0.000817	0.782	Up
C1orf123	0.154	0.0504	0.343	Not sig
[truncated: 23,024 more rows]

## Sheet: EDGs
Symbol	FDR	PValue	logFC	group
A4GALT	0.0165	0.00187	-1.2	Down
ABCA6	4.54e-05	6.85e-07	-1.15	Down
ABCA7	0.0204	0.00252	-0.999	Down
ABCA8	0.000245	5.82e-06	-1.98	Down
ABCC13	0.000724	2.49e-05	-0.639	Down
ABCC5	0.0489	0.00913	-0.823	Down
ABI3BP	0.000716	2.45e-05	-2.22	Down
ABLIM2	0.00814	0.000674	-1.01	Down
ABTB1	0.00763	0.000617	-1	Down
ACAA1	0.00447	0.00029	-0.79	Down
ACACB	0.000346	9.25e-06	-2.49	Down
ACADS	0.000964	3.64e-05	-0.806	Down
ACAP1	0.000327	8.59e-06	-1.16	Down
ACP5	1.8e-06	1.29e-08	-3.79	Down
ACRBP	0.000627	2.04e-05	-0.733	Down
ACSBG1	0.0106	0.000971	-0.728	Down
ACSL5	5.49e-10	1.04e-12	-2.61	Down
ACSL6	0.00735	0.000585	-1.14	Down
ACSS1	0.00872	0.000743	-1.78	Down
ACTC	0.012	0.00117	-0.945	Down
ACTN2	0.0234	0.00308	-1.57	Down
ACTN3	0.0194	0.00233	-2	Down
ACVRL1	0.000115	2.2e-06	-0.986	Down
ADAM8	0.00317	0.000178	-0.786	Down
ADAMTS4	0.0413	0.00712	-1.74	Down
ADAMTSL2	0.00289	0.000155	-0.83	Down
ADCY4	4.12e-08	1.58e-10	-2	Down
ADD1	0.00103	3.97e-05	-1.32	Down
ADH1A	0.000807	2.87e-05	-2.76	Down
ADH1B	0.01	0.000901	-1.23	Down
ADH1C	0.000811	2.88e-05	-0.753	Down
ADHFE1	0.000296	7.51e-06	-1.22	Down
ADIPOQ	0.0264	0.00367	-0.71	Down
ADIPOR1	0.0135	0.0014	-0.85	Down
ADORA3	0.000145	2.99e-06	-0.617	Down
ADPRH	4.14e-05	6.1e-07	-0.728	Down
ADRA2A	0.00286	0.000153	-0.579	Down
ADSSL1	0.0425	0.00743	-1.4	Down
AEBP1	0.0306	0.00456	-2.12	Down
AGC1	5.15e-05	8.02e-07	-0.801	Down
AGTRL1	0.000524	1.63e-05	-2.22	Down
AIF1	1.1e-19	1.75e-23	-3.76	Down
AKAP13	0.000111	2.12e-06	-1.28	Down
AKNA	0.000346	9.26e-06	-1.37	Down
AKR1C3	0.00662	0.000507	-3.32	Down
ALAD	0.00127	5.25e-05	-1.91	Down
ALAS2	0.0052	0.000358	-1.68	Down
ALDH1A1	0.0324	0.00494	-2.18	Down
ALDH1L1	0.0321	0.00487	-0.962	Down
ALDH5A1	0.00271	0.000143	-0.917	Down
ALOX12	0.009	0.000774	-0.737	Down
ALOX5	1.53e-05	1.72e-07	-3.49	Down
ALOX5AP	6.53e-08	2.76e-10	-4.28	Down
ALPP	0.00456	0.000299	-1.04	Down
ALS2CR2	0.00283	0.000151	-1.97	Down
AMICA1	7.72e-11	1.11e-13	-3.55	Down
AMPD1	0.0129	0.0013	-1.48	Down
AMT	1.05e-05	1.08e-07	-1.47	Down
ANGPTL2	0.0168	0.0019	-2.47	Down
ANGPTL4	0.00129	5.37e-05	-2.81	Down
ANGPTL7	0.00277	0.000147	-1.02	Down
ANK1	0.0074	0.00059	-1.21	Down
ANKRD13D	2.15e-06	1.6e-08	-0.591	Down
ANKRD22	0.00409	0.000254	-0.621	Down
ANKRD35	0.0136	0.0014	-1.03	Down
ANKRD41	0.0496	0.00931	-0.595	Down
ANXA11	6.49e-07	3.97e-09	-0.827	Down
AOAH	1.51e-06	1.04e-08	-0.736	Down
AOC3	0.000969	3.68e-05	-0.787	Down
APBB1IP	3.47e-07	1.89e-09	-2.44	Down
APOB	0.00922	0.000802	-0.559	Down
APOB48R	1.57e-05	1.77e-07	-0.564	Down
APOBEC2	0.0125	0.00125	-1.82	Down
APOC1	0.000512	1.57e-05	-1.82	Down
APOD	1.7e-08	5.19e-11	-4.77	Down
APOE	5.64e-11	7.65e-14	-4.69	Down
APOL3	0.000266	6.51e-06	-1.64	Down
APOLD1	0.00166	7.36e-05	-2.1	Down
AQP1	3.05e-12	2.69e-15	-0.845	Down
AQP7P1	0.00416	0.00026	-1.16	Down
AQP7P2	0.007	0.000545	-1.31	Down
AQP9	1.54e-06	1.07e-08	-2.04	Down
ARG1	0.00536	0.000373	-1.89	Down
ARHGAP15	1.87e-07	9.42e-10	-1.93	Down
ARHGAP24	0.0067	0.000515	-0.765	Down
ARHGAP25	6e-09	1.54e-11	-2.03	Down
ARHGAP27	0.000428	1.22e-05	-1.73	Down
ARHGAP30	4.87e-08	1.94e-10	-2.18	Down
ARHGAP4	0.0109	0.00102	-1.75	Down
ARHGAP9	0.000156	3.24e-06	-2.35	Down
ARHGDIB	0.00021	4.77e-06	-5.02	Down
ARHGEF15	5.81e-05	9.23e-07	-0.516	Down
ARHGEF3	0.000169	3.59e-06	-2.14	Down
ARHGEF6	0.0142	0.0015	-2.06	Down
ARL4	0.00725	0.000575	-1.35	Down
ARNT	0.000832	2.99e-05	-0.612	Down
ARRB1	3.33e-07	1.8e-09	-0.841	Down
ARRDC2	3.99e-07	2.24e-09	-1.39	Down
ART3	0.0386	0.00645	-1.22	Down
ART4	0.0052	0.000358	-1.11	Down
ASAHL	0.0184	0.00217	-0.641	Down
ASB10	0.04	0.00679	-1.05	Down
ASB12	0.0473	0.00866	-0.562	Down
ASCL2	5.42e-06	4.69e-08	-0.747	Down
ASH2L	0.044	0.0078	-0.746	Down
ASXL2	0.0224	0.00288	-0.641	Down
ATG16L2	2.77e-05	3.59e-07	-1.04	Down
ATP1A2	0.000347	9.28e-06	-2.65	Down
ATP1B2	0.007	0.000546	-0.769	Down
ATP6V0A1	0.0443	0.00789	-1.1	Down
ATP8B4	1.68e-11	1.9e-14	-3.38	Down
AZU1	0.00486	0.000327	-2.88	Down
B3GALT4	3.94e-05	5.68e-07	-0.771	Down
BAG4	0.000964	3.64e-05	-0.547	Down
BANK1	0.000184	4.04e-06	-0.735	Down
BATF	3.37e-05	4.56e-07	-0.658	Down
BAZ2B	0.0037	0.000221	-0.919	Down
BCL2	1.82e-05	2.13e-07	-1.09	Down
BCL2L1	0.0212	0.00266	-1.41	Down
BCL6B	0.000754	2.62e-05	-1.03	Down
BDP1	3.07e-08	1.12e-10	-0.691	Down
BGLAP	1.73e-10	2.8e-13	-5.19	Down
BIN2	3.96e-05	5.72e-07	-2.03	Down
BLNK	3.15e-08	1.16e-10	-0.504	Down
BMP2K	9.65e-05	1.76e-06	-0.851	Down
BMX	2.81e-07	1.46e-09	-0.555	Down
BNIP3L	0.000603	1.94e-05	-1.64	Down
BOC	0.0304	0.00451	-0.814	Down
BPGM	0.0327	0.00501	-1.28	Down
BPI	0.00599	0.000438	-2.62	Down
BRD3	0.0116	0.00111	-0.785	Down
BRD4	0.0107	0.000988	-0.561	Down
BSDC1	0.00802	0.00066	-1.03	Down
BSPRY	0.0018	8.2e-05	-0.548	Down
BST2	0.023	0.003	-1.96	Down
BTBD5	0.000844	3.07e-05	-0.737	Down
BTG1	0.00975	0.000866	-1.27	Down
BTG2	2.15e-08	7.12e-11	-2.89	Down
BTK	0.000357	9.63e-06	-1.57	Down
BZRPL1	0.00526	0.000364	-1.04	Down
C10orf10	0.00175	7.9e-05	-2.59	Down
C10orf116	8.63e-05	1.52e-06	-4.72	Down
C10orf26	0.0278	0.00398	-0.591	Down
C11orf56	0.00318	0.000178	-0.673	Down
C12orf35	0.0127	0.00127	-0.973	Down
C13orf33	0.0108	0.001	-1.29	Down
C14orf102	0.0488	0.00909	-0.574	Down
C14orf159	0.00366	0.000217	-1.34	Down
C15orf28	0.0117	0.00113	-0.619	Down
C16orf30	0.0109	0.00102	-1.41	Down
C17orf44	0.000537	1.68e-05	-0.735	Down
C17orf76	0.0269	0.00377	-0.555	Down
C1orf162	4.9e-12	4.73e-15	-3.71	Down
C1orf26	0.0175	0.00202	-0.64	Down
C1orf54	0.0138	0.00145	-1.95	Down
C1orf63	0.00808	0.000667	-0.877	Down
C1orf71	0.0171	0.00196	-1.11	Down
C1orf84	0.00045	1.31e-05	-0.815	Down
C1QA	6.33e-25	2.6e-29	-5.28	Down
C1QB	1.1e-19	1.81e-23	-4.77	Down
C1QC	1.1e-19	1.68e-23	-4.3	Down
C1QR1	1.1e-11	1.16e-14	-4.12	Down
C1QTNF4	1.67e-13	9.95e-17	-0.877	Down
C1QTNF5	0.000447	1.3e-05	-2.19	Down
C1R	0.049	0.00915	-1.34	Down
C1S	0.00302	0.000167	-2.73	Down
C2	1.29e-05	1.42e-07	-0.656	Down
C20orf103	0.000119	2.31e-06	-1.12	Down
C20orf160	0.00471	0.000313	-0.873	Down
C20orf166	0.0329	0.00505	-0.862	Down
C20orf55	0.00638	0.00048	-0.962	Down
C21orf55	0.0204	0.00252	-0.717	Down
C22orf25	0.00297	0.000162	-1.6	Down
C2orf24	0.009	0.000775	-0.678	Down
C2orf40	1.51e-06	1.04e-08	-3.82	Down
C3orf54	0.00193	9.02e-05	-1.08	Down
C5AR1	5.39e-06	4.65e-08	-1.85	Down
C5orf29	0.000376	1.03e-05	-0.83	Down
C5orf4	1.11e-06	7.15e-09	-2.78	Down
C5orf41	3.41e-05	4.63e-07	-1.46	Down
C6orf189	0.00381	0.00023	-0.695	Down
C6orf59	2.17e-05	2.67e-07	-0.773	Down
C7orf38	0.00353	0.000207	-1.46	Down
C7orf54	0.000141	2.85e-06	-1.03	Down
C8orf4	0.0201	0.00247	-1.55	Down
C9orf164	0.000403	1.13e-05	-0.752	Down
C9orf78	0.00165	7.29e-05	-1.04	Down
CA1	0.0045	0.000293	-3.82	Down
CA2	8.83e-06	8.71e-08	-4.56	Down
CA3	0.0276	0.00392	-2.09	Down
CA4	8.69e-06	8.53e-08	-2.24	Down
CABC1	0.00224	0.000111	-1.81	Down
CACNG1	0.032	0.00486	-1.21	Down
CALCOCO1	7.18e-05	1.23e-06	-0.545	Down
CALCRL	0.000358	9.7e-06	-1.18	Down
CALM1	0.000217	4.97e-06	-1.44	Down
CAMK2A	0.035	0.00555	-0.827	Down
CAMK2B	0.026	0.00358	-1.29	Down
CAMKK2	9.04e-05	1.61e-06	-0.961	Down
CAMP	0.00503	0.000344	-3.54	Down
CAPN11	0.00348	0.000202	-0.604	Down
CAPN3	0.000306	7.86e-06	-2.17	Down
CAPZA2	0.0421	0.00732	-0.792	Down
CARD9	2.17e-05	2.67e-07	-1.23	Down
CASP1	0.000721	2.48e-05	-0.948	Down
CASP8AP2	0.00124	5.12e-05	-0.86	Down
CASQ1	0.0192	0.00231	-1.81	Down
CASQ2	0.000502	1.53e-05	-1.71	Down
CAT	5.4e-05	8.5e-07	-2.8	Down
CBFA2T3	1.1e-05	1.15e-07	-1.35	Down
CBLB	0.0296	0.00435	-1.08	Down
CBLN4	0.00501	0.000342	-0.923	Down
CBX7	0.00102	3.94e-05	-1.13	Down
CCBP2	1.13e-08	3.18e-11	-0.771	Down
CCDC69	1.1e-05	1.15e-07	-0.598	Down
CCL13	0.0043	0.000273	-1.29	Down
CCL14	4.37e-14	2.42e-17	-4.23	Down
CCL19	0.0407	0.00697	-1.26	Down
CCL23	1.03e-05	1.04e-07	-1.02	Down
CCL3	0.00105	4.06e-05	-1.21	Down
CCL3L3	0.00184	8.49e-05	-0.965	Down
CCL4L1	6.08e-05	9.81e-07	-1.52	Down
CCL5	2.39e-06	1.81e-08	-1.37	Down
CCL8	4.7e-07	2.7e-09	-3	Down
CCNDBP1	0.0406	0.00693	-1.48	Down
CCR2	0.00262	0.000136	-0.503	Down
CCR7	3.55e-06	2.86e-08	-0.806	Down
CD14	1.97e-09	4.41e-12	-3.62	Down
CD163	4.35e-13	2.95e-16	-3.39	Down
CD19	0.0026	0.000135	-0.667	Down
CD1D	0.0211	0.00266	-0.585	Down
CD2	9.99e-10	2.01e-12	-1.2	Down
CD209	0.000183	3.99e-06	-1.73	Down
CD247	2.3e-08	7.7e-11	-2	Down
CD300A	2e-09	4.51e-12	-1.27	Down
CD300C	3.09e-07	1.66e-09	-0.896	Down
CD300LF	0.000566	1.79e-05	-0.653	Down
CD302	0.000751	2.61e-05	-1.33	Down
CD33	1.05e-05	1.08e-07	-1.86	Down
CD34	2.25e-05	2.79e-07	-0.503	Down
CD36	0.0107	0.000984	-3.27	Down
CD37	1.56e-06	1.09e-08	-1.92	Down
CD38	0.000569	1.8e-05	-1.5	Down
CD4	5.62e-13	3.93e-16	-0.669	Down
CD48	1.43e-08	4.27e-11	-2.34	Down
CD53	1.76e-08	5.53e-11	-1.45	Down
CD6	1.11e-07	5.16e-10	-0.981	Down
CD68	0.0394	0.00663	-1.79	Down
CD7	0.000779	2.73e-05	-0.578	Down
CD72	4.26e-05	6.3e-07	-1.16	Down
CD74	1.03e-16	3.38e-20	-5.84	Down
CD79A	5.29e-05	8.29e-07	-1.56	Down
CD79B	2.97e-05	3.92e-07	-0.682	Down
CD84	1.14e-11	1.22e-14	-2.11	Down
CD86	3.57e-08	1.34e-10	-1.81	Down
CD8A	8.19e-08	3.63e-10	-1.48	Down
CD96	0.0011	4.31e-05	-0.771	Down
CDA	0.00817	0.000678	-1.1	Down
CDGAP	0.0489	0.00913	-0.522	Down
CDH23	4.01e-07	2.26e-09	-0.577	Down
CDH5	9.35e-06	9.27e-08	-2.23	Down
CDKN1B	0.0221	0.00284	-0.837	Down
CDO1	0.00332	0.000189	-1.55	Down
CEACAM1	0.0065	0.000494	-0.695	Down
CEACAM3	0.0047	0.000312	-0.761	Down
CEACAM6	0.00441	0.000285	-2.27	Down
CEACAM8	0.00648	0.000492	-1.63	Down
CEBPA	0.00133	5.55e-05	-2.53	Down
CEBPD	0.0367	0.00594	-1.75	Down
CEBPE	0.00248	0.000126	-1.25	Down
CECR1	1.99e-14	9.83e-18	-3.1	Down
CENTA2	1.2e-09	2.45e-12	-2.43	Down
CEP350	0.00233	0.000116	-0.708	Down
CEP63	0.00201	9.5e-05	-0.635	Down
CFD	0.000287	7.17e-06	-3.98	Down
CFH	0.0194	0.00234	-1.8	Down
CFLAR	3.05e-06	2.39e-08	-2.3	Down
CG018	8.15e-06	7.9e-08	-0.565	Down
CHAD	3.62e-13	2.38e-16	-4.24	Down
CHD9	0.000405	1.14e-05	-1.1	Down
CHI3L2	5.87e-05	9.36e-07	-2.06	Down
CHMP2A	0.00379	0.000229	-0.74	Down
CHRDL2	0.00226	0.000112	-0.946	Down
CHST13	0.0389	0.00653	-1.45	Down
CIDEA	0.000518	1.6e-05	-2.99	Down
CIDEB	5.37e-08	2.18e-10	-0.529	Down
CIITA	6e-06	5.29e-08	-0.596	Down
CILP	2.73e-05	3.51e-07	-2.62	Down
CKM	0.000121	2.35e-06	-4.02	Down
CKMT2	0.0128	0.00129	-2.04	Down
CLC	0.000432	1.24e-05	-2.58	Down
CLDN5	3.48e-09	8.43e-12	-2.62	Down
CLEC12A	4.06e-05	5.91e-07	-2.1	Down
CLEC14A	1.56e-06	1.08e-08	-1.05	Down
CLEC1A	5.31e-05	8.34e-07	-0.56	Down
CLEC1B	0.00435	0.000278	-1.5	Down
CLEC3A	0.00414	0.000259	-1.34	Down
CLEC3B	5.78e-08	2.37e-10	-1.98	Down
CLEC4A	4.37e-08	1.69e-10	-1.72	Down
CLEC4D	0.00779	0.000634	-0.647	Down
CLEC5A	0.000142	2.89e-06	-1.17	Down
CLECL1	7.22e-09	1.88e-11	-0.535	Down
CLIC5	0.00939	0.00082	-1.43	Down
CLK1	0.000204	4.61e-06	-1.58	Down
CMAH	7.81e-06	7.45e-08	-0.953	Down
CML2	0.00504	0.000345	-0.536	Down
CMTM2	0.000487	1.47e-05	-1.1	Down
CMTM5	0.00872	0.000743	-0.664	Down
CMYA3	0.0339	0.00528	-1.64	Down
CMYA5	0.00532	0.00037	-2.07	Down
COBLL1	0.0357	0.00571	-1.52	Down
COL15A1	0.0118	0.00114	-1.62	Down
COL21A1	0.000327	8.6e-06	-0.836	Down
COL4A3BP	1.21e-05	1.3e-07	-1.39	Down
COMP	3.5e-08	1.31e-10	-4.37	Down
CORO1A	6.59e-06	5.94e-08	-2.49	Down
CORO6	0.0331	0.0051	-0.804	Down
CORO7	0.00635	0.000476	-0.683	Down
COX4I2	7.23e-05	1.24e-06	-0.509	Down
COX6A2	0.0238	0.00315	-1.68	Down
COX7A1	5.07e-07	2.97e-09	-3.81	Down
CP	7.49e-11	1.06e-13	-1.16	Down
CPA3	0.000562	1.77e-05	-1.52	Down
CPEB3	0.000257	6.2e-06	-1.1	Down
CPEB4	3.19e-05	4.27e-07	-1.77	Down
CPN2	0.0153	0.00165	-0.756	Down
CPT1B	0.0274	0.00388	-0.645	Down
CPXM2	0.0268	0.00375	-1.67	Down
CRBN	0.0104	0.000957	-0.9	Down
CREG1	0.000828	2.98e-05	-1.57	Down
CRH	0.00819	0.000681	-0.5	Down
CRHBP	2.39e-06	1.81e-08	-0.663	Down
CRIP1	0.0196	0.00238	-3.03	Down
CRISPLD2	0.00922	0.000802	-2.31	Down
CRTAC1	0.00726	0.000576	-1.17	Down
CRY2	2.31e-05	2.88e-07	-1.21	Down
CRYAB	0.000384	1.06e-05	-4.23	Down
CSF1R	1.76e-08	5.52e-11	-4.31	Down
CSF2RA	1.98e-06	1.44e-08	-0.612	Down
CSF3R	0.000274	6.82e-06	-0.808	Down
CST3	0.00192	8.98e-05	-2.33	Down
CST7	0.000426	1.21e-05	-1.98	Down
CTDSPL	0.00532	0.00037	-1.24	Down
CTNND1	0.00419	0.000263	-0.783	Down
CTSE	0.0042	0.000264	-1.63	Down
CTSG	2.03e-05	2.45e-07	-4.84	Down
CTSK	1.25e-07	5.91e-10	-5.12	Down
CTSS	1.26e-07	5.98e-10	-1.27	Down
CTSW	0.0033	0.000187	-0.559	Down
CUGBP2	1.51e-09	3.18e-12	-1.48	Down
CUTC	0.0239	0.00316	-0.98	Down
CXCL10	0.0463	0.00841	-0.672	Down
CXCL12	9.14e-07	5.8e-09	-4.66	Down
CXCL14	0.0365	0.00591	-1.78	Down
CXCL16	0.00423	0.000267	-2.04	Down
CXCL9	0.00641	0.000483	-0.641	Down
CXCR4	1.19e-08	3.39e-11	-4.69	Down
CYB5R1	0.00827	0.000691	-1.19	Down
CYBB	2.59e-08	9.2e-11	-2.25	Down
CYBRD1	0.00793	0.00065	-2.15	Down
CYFIP2	0.0484	0.00897	-1.46	Down
CYorf15A	0.036	0.00579	-1.06	Down
CYorf15B	0.0205	0.00254	-0.551	Down
CYP4F3	0.00359	0.000212	-1.47	Down
CYP4V2	0.0133	0.00135	-0.725	Down
CYSLTR1	5.86e-09	1.49e-11	-0.578	Down
CYYR1	0.000919	3.43e-05	-1.78	Down
DAAM1	0.00356	0.000209	-0.95	Down
DAPK2	0.0279	0.00398	-0.52	Down
DARC	6.01e-11	8.27e-14	-3.92	Down
DCN	0.0023	0.000114	-2.97	Down
DCP1A	0.00814	0.000673	-0.541	Down
DDIT4L	0.0118	0.00114	-1.66	Down
DDX17	0.00637	0.000479	-0.842	Down
DEF6	0.00197	9.25e-05	-0.877	Down
DEFA1	0.00256	0.000132	-4.02	Down
DEFA3	0.00254	0.00013	-3.94	Down
DEFA4	0.00428	0.000271	-2.69	Down
DENND1C	1.98e-05	2.36e-07	-0.703	Down
DENND2D	1.15e-06	7.47e-09	-1.24	Down
DENND4C	0.00183	8.4e-05	-0.813	Down
DES	0.0133	0.00136	-1.88	Down
DHRS13	0.0385	0.00642	-1.29	Down
DISC1	1.41e-08	4.15e-11	-0.594	Down
DIXDC1	0.0497	0.00933	-0.574	Down
DKFZp451A211	0.0107	0.000989	-1.25	Down
DKFZp564K142	0.000188	4.16e-06	-1.38	Down
DKFZP564O0823	0.00103	3.96e-05	-1.81	Down
DKFZP586I1420	6.28e-06	5.58e-08	-0.622	Down
DNAH1	0.00374	0.000224	-0.629	Down
DNAJA4	0.000757	2.64e-05	-3.2	Down
DNAJB12	0.00312	0.000173	-0.63	Down
DNAJC27	0.00119	4.83e-05	-0.597	Down
DNALI1	0.000261	6.35e-06	-0.629	Down
DNASE1L3	2.87e-07	1.52e-09	-3.82	Down
DNASE2B	0.00951	0.000836	-0.515	Down
DNTT	0.0103	0.000934	-0.636	Down
DOCK11	0.00115	4.63e-05	-1.3	Down
DOCK2	5.97e-07	3.57e-09	-2.97	Down
DOCK8	0.000156	3.23e-06	-0.512	Down
DPEP2	1.03e-05	1.04e-07	-0.975	Down
DPRXP4	0.00133	5.53e-05	-0.517	Down
DPT	0.000357	9.66e-06	-2.21	Down
DUSP1	0.0129	0.0013	-2.48	Down
DUSP22	0.00326	0.000184	-0.968	Down
DUSP23	0.00465	0.000306	-2.13	Down
DUSP3	0.023	0.003	-0.746	Down
DYRK3	0.0288	0.00418	-0.912	Down
DYSF	0.0183	0.00216	-1.89	Down
DYSFIP1	0.029	0.00422	-1.63	Down
EBF1	0.042	0.00731	-1.31	Down
EBF3	0.0058	0.000418	-1.94	Down
ECM2	0.0144	0.00153	-1.03	Down
EDG1	0.00243	0.000123	-1.13	Down
EDG6	7.97e-05	1.38e-06	-0.965	Down
EDNRA	0.0123	0.00121	-1.48	Down
EDNRB	0.000408	1.15e-05	-0.988	Down
EEPD1	0.0125	0.00124	-0.515	Down
EIF1AY	0.0487	0.00905	-2.05	Down
EIF4E3	0.00925	0.000805	-0.743	Down
EIF4EBP2	0.00595	0.000433	-1.41	Down
ELA2	0.00378	0.000227	-3.76	Down
ELF1	0.01	0.000899	-1.31	Down
Ells1	0.000101	1.87e-06	-2.2	Down
ELMO1	0.00151	6.51e-05	-1.64	Down
EMCN	8.57e-05	1.5e-06	-1.12	Down
EMR2	8.17e-05	1.42e-06	-1.32	Down
ENG	0.0154	0.00168	-1.7	Down
ENO3	0.00149	6.4e-05	-3.17	Down
ENPEP	0.00137	5.76e-05	-0.914	Down
ENTPD1	3.13e-10	5.46e-13	-1.21	Down
EOMES	0.0047	0.000312	-1.04	Down
EPB41L4B	3.44e-06	2.73e-08	-0.685	Down
EPB42	0.00375	0.000225	-2.97	Down
EPB49	0.00423	0.000267	-1.33	Down
EPOR	0.0139	0.00146	-0.805	Down
EPS15	0.00306	0.000169	-0.795	Down
ERAF	0.00315	0.000176	-4	Down
ERMAP	0.0204	0.00253	-0.841	Down
ESR1	5.06e-05	7.85e-07	-0.867	Down
EVI2B	2.69e-07	1.4e-09	-2.25	Down
EVPL	6.62e-05	1.1e-06	-0.507	Down
EXOC6	0.0354	0.00563	-0.761	Down
F13A1	1.39e-07	6.63e-10	-2.09	Down
F5	1.21e-05	1.3e-07	-1.22	Down
FABP4	1.24e-12	9.72e-16	-5.24	Down
FABP7	0.042	0.00731	-0.738	Down
FAIM3	0.0138	0.00143	-0.87	Down
FAM107B	0.026	0.00358	-1.76	Down
FAM124B	2.1e-06	1.55e-08	-0.909	Down
FAM125B	0.045	0.00806	-0.554	Down
FAM13A1	3.03e-05	4e-07	-1.55	Down
FAM178B	0.00388	0.000237	-0.543	Down
FAM26F	0.0397	0.00673	-1.26	Down
FAM46C	0.000118	2.27e-06	-3.68	Down
FAM63A	0.000184	4.01e-06	-1.01	Down
FAM65B	0.009	0.000775	-1.43	Down
FAM73B	0.00701	0.000548	-0.66	Down
FBP1	1.05e-12	7.96e-16	-1.37	Down
FBXL5	0.0257	0.00354	-0.545	Down
FCER1A	6.72e-12	6.76e-15	-2.13	Down
FCER1G	7.57e-16	2.95e-19	-4.01	Down
FCGBP	0.000813	2.9e-05	-0.565	Down
FCGR2A	9.84e-09	2.71e-11	-1	Down
FCGR3B	6.57e-05	1.09e-06	-2.57	Down
FCGRT	2.97e-05	3.91e-07	-3.04	Down
FCHSD2	9.9e-06	9.92e-08	-1.4	Down
FCN1	4.61e-08	1.81e-10	-4.26	Down
FCN3	7.42e-07	4.59e-09	-0.979	Down
FCRLA	0.00495	0.000335	-1.22	Down
FECH	0.0199	0.00243	-1.47	Down
FERMT3	2.2e-05	2.72e-07	-2.14	Down
FES	0.000354	9.53e-06	-1.95	Down
FGD3	3.64e-05	5.07e-07	-2.54	Down
FGD5	0.00873	0.000743	-1.57	Down
FGL2	1.34e-09	2.78e-12	-2.48	Down
FGR	4.83e-05	7.41e-07	-2.42	Down
FHL1	0.0195	0.00235	-1.99	Down
FIT1	0.0106	0.000976	-1.47	Down
FKBP5	0.00215	0.000105	-1.74	Down
FLJ11000	6.94e-06	6.43e-08	-2.11	Down
FLJ20152	0.000183	3.98e-06	-1.11	Down
FLJ20699	0.000181	3.91e-06	-0.698	Down
FLJ21438	1.86e-07	9.33e-10	-2.75	Down
FLJ22662	0.00313	0.000174	-3.05	Down
FLJ25530	0.00696	0.000542	-1.02	Down
FLJ39639	0.000273	6.77e-06	-0.553	Down
FLJ41603	0.000518	1.6e-05	-0.803	Down
FLJ90650	0.0222	0.00284	-0.819	Down
FLOT2	0.0118	0.00115	-1.52	Down
FLVCR2	0.000766	2.68e-05	-0.592	Down
FMO2	4.58e-05	6.96e-07	-1.68	Down
FMO3	1.13e-05	1.19e-07	-1.79	Down
FMOD	0.0052	0.000359	-1.84	Down
FOLR2	1.73e-09	3.7e-12	-2.63	Down
FOLR3	0.000942	3.54e-05	-2.11	Down
FOS	0.00101	3.89e-05	-3.19	Down
FOSB	0.00473	0.000314	-2.61	Down
FOXC1	0.0136	0.0014	-1.6	Down
FOXD4L4	0.00635	0.000477	-0.531	Down
FOXO1A	0.000668	2.23e-05	-1.68	Down
FOXO3A	0.00101	3.88e-05	-1.44	Down
FPR1	5.23e-07	3.08e-09	-3.28	Down
FPR3	2.36e-08	7.96e-11	-1.43	Down
FRMD3	0.0152	0.00165	-1.07	Down
FRZB	5.94e-06	5.21e-08	-3.19	Down
FUT4	0.0318	0.00482	-1.02	Down
FUT7	0.00137	5.77e-05	-0.902	Down
FXYD1	0.0105	0.000965	-0.625	Down
FYB	1.68e-05	1.91e-07	-1.19	Down
FYCO1	0.016	0.00178	-1.15	Down
FZD10	0.0244	0.00326	-0.869	Down
FZD4	0.00023	5.37e-06	-2.52	Down
FZD8	0.0352	0.00558	-1.03	Down
G0S2	0.00294	0.00016	-2.46	Down
GAB2	0.0311	0.00467	-0.912	Down
GAB3	5.51e-05	8.69e-07	-0.72	Down
GALNT4	0.0231	0.00302	-0.699	Down
GALNTL2	0.0119	0.00116	-0.744	Down
GAS7	1.56e-07	7.54e-10	-1.27	Down
GATA1	0.00613	0.000452	-1.25	Down
GATM	0.000349	9.37e-06	-0.885	Down
GBGT1	0.0498	0.00938	-0.985	Down
GBP4	0.0216	0.00274	-1.13	Down
GCA	0.00453	0.000296	-2.1	Down
GDF10	0.00123	5.03e-05	-0.641	Down
GDPD5	0.0099	0.000887	-1.12	Down
GENX-3414	0.000697	2.35e-05	-1	Down
GFI1	0.0257	0.00354	-1.07	Down
GFI1B	0.00574	0.000412	-1.4	Down
GFOD1	0.000293	7.38e-06	-1.64	Down
GFRA2	0.0138	0.00145	-0.96	Down
GGTLA1	2.61e-05	3.32e-07	-0.527	Down
GHR	0.0478	0.0088	-1.25	Down
GIMAP4	1.19e-19	2.2e-23	-4.41	Down
GIMAP5	4.81e-15	2.17e-18	-2.45	Down
GIMAP6	8.85e-09	2.38e-11	-1.9	Down
GIMAP7	4.71e-17	1.45e-20	-3.35	Down
GIMAP8	2.2e-14	1.13e-17	-2.15	Down
GJA4	1.9e-07	9.6e-10	-1.95	Down
GLDN	6.22e-07	3.74e-09	-3.15	Down
GLIPR2	0.0478	0.00881	-1.44	Down
GMEB1	0.000681	2.29e-05	-0.539	Down
GMFG	1.76e-07	8.71e-10	-2.42	Down
GMIP	0.0156	0.0017	-0.699	Down
GNA15	7.35e-13	5.43e-16	-2.17	Down
GNLY	7.44e-08	3.22e-10	-1.02	Down
GNPTAB	0.00586	0.000425	-1.11	Down
GP1BA	0.004	0.000247	-0.628	Down
GP5	0.00346	0.000201	-0.709	Down
GP6	0.00432	0.000275	-0.573	Down
GP9	0.00158	6.9e-05	-2.59	Down
GPAM	0.00704	0.000552	-1.4	Down
GPBAR1	2.46e-10	4.15e-13	-0.542	Down
GPC3	0.015	0.00162	-1.05	Down
GPD1	0.00283	0.000151	-1.76	Down
GPD1L	0.0107	0.000994	-1.38	Down
GPIHBP1	5.92e-06	5.18e-08	-2.65	Down
GPM6B	0.000109	2.05e-06	-1.65	Down
GPR116	1e-06	6.4e-09	-3.25	Down
GPR15	0.00236	0.000118	-0.629	Down
GPR171	4.23e-06	3.49e-08	-0.87	Down
GPR84	2.65e-05	3.4e-07	-0.879	Down
GPR88	0.00523	0.000362	-0.5	Down
GPSM3	0.0179	0.0021	-1.6	Down
GPT	0.00287	0.000154	-0.729	Down
GPX1	0.0376	0.00616	-1.21	Down
GPX3	0.00148	6.34e-05	-3.12	Down
GRHL1	4.59e-09	1.14e-11	-0.74	Down
GSN	6.62e-05	1.1e-06	-2.17	Down
GTDC1	0.000757	2.63e-05	-0.738	Down
GTF2IRD2P	0.00153	6.61e-05	-0.903	Down
GUCY1A3	9.72e-06	9.68e-08	-1.67	Down
GUK1	0.0198	0.00241	-0.927	Down
GVIN1	4.83e-10	8.93e-13	-1.72	Down
GYPA	0.0058	0.000417	-2.24	Down
GYPB	0.00497	0.000338	-2.83	Down
GYPC	0.00849	0.000716	-2.47	Down
GYPE	0.00471	0.000313	-3.16	Down
GZMA	0.019	0.00227	-1.77	Down
GZMB	0.00203	9.65e-05	-0.603	Down
GZMH	1.09e-10	1.61e-13	-1.41	Down
GZMK	5.08e-11	6.68e-14	-2.43	Down
H19	0.000366	9.97e-06	-3.32	Down
HAGH	0.0372	0.00606	-1.1	Down
HAVCR2	1.73e-10	2.85e-13	-2.95	Down
HBA1	2.86e-23	1.76e-27	-7.33	Down
HBB	5.88e-34	1.21e-38	-7.79	Down
HBD	0.00224	0.00011	-4.01	Down
HBG1	0.00125	5.14e-05	-4.29	Down
HBG2	0.00127	5.24e-05	-4.27	Down
HBP1	0.00092	3.44e-05	-0.983	Down
HBQ1	0.0368	0.00597	-2.25	Down
HBZ	0.0118	0.00115	-0.74	Down
HCK	7.26e-09	1.91e-11	-1.5	Down
HCLS1	5.2e-10	9.71e-13	-3.79	Down
HCP5	0.0164	0.00184	-2.24	Down
HCST	3.48e-09	8.51e-12	-3.97	Down
HDC	0.00119	4.85e-05	-1.53	Down
HEM1	7.26e-09	1.92e-11	-2.06	Down
HEPACAM2	0.0041	0.000256	-0.538	Down
HERC1	6.51e-05	1.07e-06	-1.08	Down
HERC6	0.00115	4.63e-05	-0.791	Down
HES5	1.38e-06	9.29e-09	-0.907	Down
HEY2	0.0182	0.00215	-0.836	Down
HFE2	0.0313	0.00471	-1.34	Down
HIST1H1B	0.0125	0.00124	-0.657	Down
HIST1H2AL	0.0167	0.0019	-0.514	Down
HIST1H2BF	0.0188	0.00224	-0.692	Down
HIST1H4B	0.0075	0.000602	-0.604	Down
HK3	0.000239	5.61e-06	-1.91	Down
HLA-DMA	0.000253	6.07e-06	-3.46	Down
HLA-DMB	3.03e-08	1.1e-10	-3.63	Down
HLA-DOA	1.21e-11	1.34e-14	-1.57	Down
HLA-DPA1	2.81e-11	3.52e-14	-4.94	Down
HLA-DPB1	2.34e-11	2.79e-14	-1.03	Down
HLA-DQA1	4.89e-12	4.62e-15	-3.18	Down
HLA-DQB1	5.18e-08	2.09e-10	-1.05	Down
HLA-DRA	1.27e-10	1.98e-13	-5.54	Down
HLA-DRB3	9.58e-09	2.62e-11	-2.32	Down
HLA-DRB4	2.51e-09	5.87e-12	-4.15	Down
HLA-E	0.000418	1.19e-05	-2.93	Down
HLA-F	0.00918	0.000797	-1.78	Down
HMBS	0.00484	0.000325	-2.57	Down
HMHA1	0.0458	0.00829	-0.893	Down
HMOX1	0.0307	0.00459	-1.43	Down
HOOK1	0.0198	0.00241	-0.903	Down
HP	5.34e-12	5.26e-15	-2.17	Down
HRASLS3	0.044	0.00779	-2.51	Down
HRC	0.0489	0.00911	-1.5	Down
HS3ST2	4.66e-08	1.85e-10	-0.751	Down
HSD11B1	0.000173	3.68e-06	-1.07	Down
HSD17B7	0.00406	0.000252	-1.04	Down
HSD3B7	0.0387	0.00647	-0.534	Down
HSH2D	0.000476	1.42e-05	-0.982	Down
HSN2	3e-07	1.61e-09	-0.5	Down
HSPA12B	2.66e-06	2.04e-08	-1.12	Down
HSPA6	2.12e-06	1.57e-08	-1.45	Down
HSPB2	1.26e-05	1.38e-07	-2.12	Down
HSPC047	0.000502	1.53e-05	-0.607	Down
HTLF	0.0277	0.00394	-0.796	Down
HYAL1	3.6e-05	5e-07	-1.91	Down
ICA1	0.00608	0.000447	-0.612	Down
ICAM2	4.44e-11	5.75e-14	-3.23	Down
ICAM3	0.00219	0.000108	-1.79	Down
IFI27	0.00482	0.000322	-2.49	Down
IFI30	0.000757	2.64e-05	-2.57	Down
IFI44L	0.00113	4.48e-05	-2.04	Down
IFIT1L	0.00563	0.000401	-2.73	Down
IFITM1	0.0443	0.00789	-2.2	Down
IFNAR2	0.000475	1.42e-05	-0.867	Down
IFNGR1	5.53e-05	8.73e-07	-1.4	Down
IGJ	1.3e-13	7.48e-17	-4.8	Down
IGSF21	9.98e-09	2.77e-11	-0.874	Down
IGSF6	6.46e-13	4.64e-16	-3.74	Down
IHPK1	0.038	0.00627	-0.671	Down
IL16	0.000337	8.95e-06	-0.736	Down
IL17D	0.0269	0.00378	-1.23	Down
IL17R	4.25e-05	6.27e-07	-1	Down
IL18R1	0.0461	0.00836	-0.566	Down
IL18RAP	0.000199	4.47e-06	-1.82	Down
IL1R2	6.51e-05	1.07e-06	-1.32	Down
IL33	1.6e-07	7.73e-10	-1.21	Down
IL4R	0.0295	0.00433	-1.21	Down
IL8RA	8.54e-05	1.49e-06	-0.811	Down
IL8RB	4.67e-05	7.12e-07	-1.09	Down
IL8RBP	0.00292	0.000158	-0.897	Down
ILK	0.0222	0.00286	-0.724	Down
INMT	8.44e-10	1.65e-12	-0.827	Down
INPP5B	0.0107	0.000998	-0.585	Down
INPP5D	1.46e-06	9.95e-09	-1.85	Down
IQGAP2	0.0118	0.00114	-1.18	Down
IQSEC1	0.00023	5.37e-06	-1.44	Down
IQWD1	0.0444	0.00791	-0.868	Down
IRAK3	0.000204	4.61e-06	-1.79	Down
IRF8	9.74e-06	9.74e-08	-2.33	Down
IRS2	0.0129	0.00131	-1.86	Down
IRX6	0.0364	0.00587	-0.77	Down
ISCA1	0.046	0.00834	-0.537	Down
ISG20	0.0198	0.00241	-2.11	Down
ISGF3G	0.0102	0.00092	-1.54	Down
ISLR	3.59e-05	4.97e-07	-1.59	Down
ITGA2B	0.0109	0.00103	-2.41	Down
ITGA8	0.00356	0.00021	-0.532	Down
ITGAD	0.0109	0.00102	-0.683	Down
ITGAL	1.67e-06	1.18e-08	-0.697	Down
ITGAM	1.74e-06	1.24e-08	-1.99	Down
ITGB1BP1	0.0384	0.00639	-0.955	Down
ITGB1BP2	0.0173	0.00199	-0.723	Down
ITGB1BP3	0.0347	0.00547	-1.06	Down
ITGB2	0.0201	0.00246	-3.03	Down
ITK	0.000289	7.27e-06	-0.884	Down
ITPKB	1.05e-05	1.08e-07	-1.11	Down
ITPR1	0.0124	0.00123	-0.758	Down
ITPRIP	0.0183	0.00216	-1.09	Down
JAG1	0.0407	0.00697	-1.02	Down
JAK2	2.78e-05	3.63e-07	-0.713	Down
JARID1D	0.000495	1.5e-05	-1.65	Down
JSRP1	0.00158	6.92e-05	-2.11	Down
KBTBD10	0.0126	0.00126	-2.36	Down
KCNAB1	4.29e-05	6.38e-07	-1.01	Down
KCNH2	0.0304	0.00451	-1.1	Down
KCNK17	0.000264	6.44e-06	-1.17	Down
KCNMB1	4.35e-07	2.49e-09	-0.718	Down
KCNT1	0.0297	0.00438	-0.513	Down
KCTD12	0.00124	5.13e-05	-2.61	Down
KCTD20	0.0312	0.00469	-0.883	Down
KEL	0.00448	0.000291	-1.95	Down
KIAA0040	4.06e-05	5.93e-07	-0.688	Down
KIAA0125	0.000489	1.47e-05	-0.551	Down
KIAA0240	0.00437	0.00028	-0.87	Down
KIAA0830	0.000719	2.46e-05	-1.54	Down
KIAA0999	0.000603	1.94e-05	-1.02	Down
KIAA1202	0.00199	9.4e-05	-0.583	Down
KIAA1267	0.00963	0.000851	-0.63	Down
KIAA1394	0.00962	0.000849	-0.546	Down
KIAA1434	0.0312	0.00468	-0.598	Down
KIAA1539	0.0193	0.00232	-1.19	Down
KIAA1727	1.94e-06	1.41e-08	-2.2	Down
KIAA2026	0.00491	0.000331	-0.782	Down
KIR2DL3	0.000765	2.67e-05	-0.785	Down
KIT	0.0123	0.00121	-1.31	Down
KITLG	0.0429	0.00752	-0.502	Down
KLF1	0.00584	0.000423	-1.66	Down
KLF13	0.00908	0.000786	-1.12	Down
KLF2	0.0103	0.000941	-2.03	Down
KLF6	0.0209	0.00261	-1.29	Down
KLHDC1	1.94e-05	2.29e-07	-0.702	Down
KLHDC6	0.0227	0.00295	-0.707	Down
KLHL3	0.00895	0.000768	-1.08	Down
KLHL34	0.0324	0.00493	-0.559	Down
KLHL6	1.88e-08	6.08e-11	-0.706	Down
KLK4	0.00133	5.54e-05	-1.3	Down
KLRB1	4.51e-06	3.76e-08	-0.921	Down
KLRG1	4.9e-05	7.54e-07	-0.878	Down
KLRK1	0.000317	8.29e-06	-0.507	Down
KRT1	0.0158	0.00175	-0.852	Down
LAG3	0.000104	1.94e-06	-0.511	Down
LAPTM5	2.32e-09	5.34e-12	-3.74	Down
LAT1-3TM	8.26e-07	5.17e-09	-0.599	Down
LAT2	3.25e-05	4.35e-07	-0.792	Down
LAX1	6.84e-06	6.27e-08	-0.745	Down
LBA1	0.000188	4.16e-06	-0.698	Down
LBP	2.86e-09	6.81e-12	-1.94	Down
LCN2	0.00708	0.000557	-3.15	Down
LCP1	4.28e-05	6.34e-07	-4.34	Down
LCP2	5.23e-11	6.98e-14	-3.22	Down
LDB3	0.0266	0.00372	-1.06	Down
LDHD	0.000769	2.69e-05	-0.657	Down
LEP	0.00107	4.14e-05	-1.77	Down
LEPR	4.97e-05	7.68e-07	-1.81	Down
LEPROT	0.0432	0.0076	-0.845	Down
LGALS12	0.00292	0.000158	-0.722	Down
LGALS9	1.17e-08	3.3e-11	-0.563	Down
LGI4	0.00104	4.03e-05	-0.523	Down
LGP2	0.00997	0.000894	-0.586	Down
LHFP	0.0298	0.00441	-1.44	Down
LILRA2	4.12e-05	6.06e-07	-1.57	Down
LILRA3	0.00143	6.05e-05	-0.757	Down
LILRB3	1.8e-08	5.78e-11	-2.69	Down
LIPA	0.0488	0.00908	-1.03	Down
LIPE	0.00862	0.000732	-1.54	Down
LKAP	0.000405	1.14e-05	-1.23	Down
LMO2	8.57e-07	5.38e-09	-1.2	Down
LMOD3	9.5e-05	1.72e-06	-1.57	Down
LOC153684	0.000244	5.76e-06	-0.615	Down
LOC158301	1.77e-05	2.05e-07	-0.697	Down
LOC196752	3.35e-07	1.82e-09	-0.896	Down
LOC201140	0.0386	0.00644	-1.16	Down
LOC201229	0.0182	0.00215	-0.573	Down
LOC283537	0.00286	0.000153	-1.05	Down
LOC283553	4.53e-06	3.79e-08	-0.968	Down
LOC284422	0.0108	0.001	-0.911	Down
LOC286208	0.00453	0.000296	-0.543	Down
LOC348645	0.000447	1.3e-05	-0.535	Down
LOC387763	0.00463	0.000304	-2.92	Down
LOC388588	0.0111	0.00105	-2.27	Down
LOC388681	0.0433	0.00763	-1.04	Down
LOC389634	5.12e-06	4.38e-08	-0.52	Down
LOC399888	6.48e-06	5.79e-08	-0.853	Down
LOC400464	0.0176	0.00203	-0.631	Down
LOC400509	0.000123	2.42e-06	-0.63	Down
LOC400713	0.0107	0.000985	-0.584	Down
LOC401845	1.8e-05	2.1e-07	-0.606	Down
LOC440345	2.42e-07	1.25e-09	-1.13	Down
LOC440348	0.0273	0.00385	-0.733	Down
LOC440354	0.0226	0.00292	-0.587	Down
LOC440359	0.0386	0.00644	-1.18	Down
LOC441081	0.0373	0.0061	-0.536	Down
LOC441087	0.00108	4.21e-05	-1.37	Down
LOC441124	0.000104	1.94e-06	-0.595	Down
LOC441155	0.000804	2.85e-05	-0.598	Down
LOC441268	1.3e-06	8.63e-09	-0.655	Down
LOC442578	0.0312	0.0047	-0.832	Down
LOC641700	0.011	0.00103	-0.569	Down
LOC641704	0.000427	1.22e-05	-0.6	Down
LOC641825	0.000609	1.96e-05	-0.854	Down
LOC642113	1.1e-19	1.44e-23	-6.47	Down
LOC642678	2.35e-05	2.94e-07	-0.881	Down
LOC642724	0.00647	0.00049	-0.684	Down
LOC642749	0.00155	6.75e-05	-0.7	Down
LOC642921	1.17e-05	1.25e-07	-0.567	Down
LOC643008	0.00564	0.000402	-0.736	Down
LOC643031	0.00795	0.000653	-1.51	Down
LOC643313	0.000171	3.63e-06	-0.797	Down
LOC643373	0.0376	0.00616	-0.762	Down
LOC643509	0.00349	0.000203	-0.888	Down
LOC643862	0.022	0.00282	-0.591	Down
LOC643904	0.00278	0.000147	-1.01	Down
LOC645671	5.11e-07	3e-09	-1.65	Down
LOC645895	0.00488	0.000329	-0.969	Down
LOC647048	0.0222	0.00285	-0.761	Down
LOC647389	0.0169	0.00193	-0.521	Down
LOC647450	4.01e-17	1.15e-20	-5.72	Down
LOC648394	0.00503	0.000344	-1.26	Down
LOC648470	1.24e-05	1.34e-07	-1.16	Down
LOC648517	0.0397	0.00671	-1.53	Down
LOC649143	2.28e-14	1.22e-17	-2.91	Down
LOC649210	2.34e-06	1.76e-08	-1.78	Down
LOC649923	4.09e-10	7.47e-13	-4.53	Down
LOC649986	2.3e-07	1.18e-09	-0.863	Down
LOC650546	0.00011	2.09e-06	-0.781	Down
LOC650832	0.00487	0.000328	-1.77	Down
LOC651309	4.59e-08	1.79e-10	-1.35	Down
LOC651423	0.00283	0.000151	-1.9	Down
LOC651751	2.88e-10	4.97e-13	-3.4	Down
LOC652102	6.64e-09	1.72e-11	-2.09	Down
LOC652493	5.32e-18	1.2e-21	-6.11	Down
LOC652694	3.74e-10	6.77e-13	-2.98	Down
LOC652744	0.0432	0.0076	-1.55	Down
LOC652775	8.27e-08	3.68e-10	-2.13	Down
LOC653157	0.0199	0.00242	-0.586	Down
LOC653158	0.000188	4.16e-06	-1.32	Down
LOC653518	3.7e-05	5.22e-07	-1.1	Down
LOC653600	0.00485	0.000325	-2.92	Down
LOC653879	0.0426	0.00745	-0.736	Down
LOC653907	0.00169	7.55e-05	-1.03	Down
LOC654103	0.023	0.00299	-2.19	Down
LOC88523	0.0269	0.00377	-1.04	Down
LPL	0.00746	0.000597	-1.75	Down
LRG1	0.001	3.83e-05	-0.784	Down
LRMP	4.61e-08	1.82e-10	-1.36	Down
LRRC2	0.0271	0.00382	-0.752	Down
LRRC25	4.84e-07	2.8e-09	-0.515	Down
LRRC32	0.000294	7.44e-06	-0.872	Down
LRRC33	0.000264	6.44e-06	-1.37	Down
LRRC38	0.0417	0.00722	-0.799	Down
LRRFIP1	0.000839	3.03e-05	-1.38	Down
LRRN2	0.05	0.00943	-0.934	Down
LST1	2.4e-08	8.14e-11	-2.41	Down
LTB	0.00299	0.000165	-0.726	Down
LTBP2	0.000686	2.3e-05	-1.56	Down
LTF	0.0054	0.000377	-1.85	Down
LXN	0.000602	1.93e-05	-2.36	Down
LY6G6D	0.00651	0.000495	-0.747	Down
LY6G6F	0.00599	0.000438	-0.711	Down
LY86	3.89e-12	3.59e-15	-2.23	Down
LY96	0.0306	0.00456	-1.42	Down
LYL1	0.000135	2.71e-06	-2.33	Down
LYN	0.000716	2.45e-05	-1.97	Down
LYST	2.47e-05	3.11e-07	-1.91	Down
LYZ	2.53e-12	2.13e-15	-5.43	Down
MALL	6.88e-05	1.16e-06	-0.586	Down
MAN2A2	0.000111	2.11e-06	-0.901	Down
MANSC1	0.0084	0.000706	-0.614	Down
MAOA	0.00634	0.000475	-2.36	Down
MAP2K1IP1	0.0177	0.00206	-0.504	Down
MAP3K2	0.0253	0.00345	-0.626	Down
MAP3K5	0.000242	5.71e-06	-1.28	Down
MAP3K8	0.00721	0.000571	-1.02	Down
MAP4K1	7.75e-06	7.38e-08	-1.12	Down
MAP7	0.0106	0.000973	-0.746	Down
MAPK1	0.0495	0.0093	-0.819	Down
MAPK13	0.0179	0.0021	-0.95	Down
MAPRE2	0.0148	0.00159	-0.944	Down
MAST3	0.005	0.000339	-0.552	Down
MB	0.000268	6.61e-06	-3.87	Down
MBP	0.000939	3.53e-05	-0.876	Down
MCART1	0.0379	0.00624	-0.857	Down
MCEMP1	0.0016	7.02e-05	-2	Down
MCOLN1	0.0253	0.00345	-0.847	Down
ME3	0.0195	0.00235	-0.828	Down
MED12	0.00519	0.000357	-0.634	Down
MEOX1	0.0013	5.38e-05	-1.15	Down
MEPE	0.000294	7.41e-06	-3.34	Down
MFNG	5.64e-09	1.43e-11	-2.55	Down
MGC13057	0.0456	0.00824	-1.37	Down
MGC15912	0.00209	0.000101	-1.08	Down
MGC33556	0.00756	0.000609	-1.08	Down
MGC4677	0.00691	0.000536	-0.524	Down
MGP	0.00543	0.000381	-4.34	Down
MGST2	0.0326	0.00499	-1.41	Down
MIA	0.0211	0.00265	-0.645	Down
MICALCL	0.00463	0.000305	-0.658	Down
MKNK1	0.00406	0.000252	-1.19	Down
MKNK2	0.000668	2.23e-05	-1.27	Down
MKRN1	0.0109	0.00102	-1.27	Down
MLKL	0.0112	0.00106	-1.47	Down
MLLT6	0.043	0.00757	-0.579	Down
MLLT7	0.000122	2.38e-06	-1.99	Down
MLR2	0.0165	0.00186	-0.587	Down
MMP13	0.00435	0.000278	-2.04	Down
MMP25	0.0239	0.00316	-0.835	Down
MMP8	0.00787	0.000644	-1.23	Down
MMP9	1.09e-10	1.63e-13	-6.34	Down
MMRN1	7.54e-18	2.01e-21	-3.25	Down
MNDA	2.16e-05	2.64e-07	-2.29	Down
MOBKL2C	4.06e-05	5.92e-07	-1.41	Down
MOSC1	0.000287	7.18e-06	-2.46	Down
MPL	0.000554	1.74e-05	-1.41	Down
MPO	0.00397	0.000244	-3.52	Down
MPP1	0.00109	4.28e-05	-2.06	Down
MRAP	0.0019	8.85e-05	-1.31	Down
MRCL3	0.0158	0.00174	-1.31	Down
MRGPRF	0.00975	0.000866	-0.997	Down
MS4A3	0.00412	0.000257	-0.799	Down
MS4A6A	7.54e-18	1.89e-21	-3.69	Down
MS4A7	3.15e-13	1.94e-16	-2.82	Down
MSR1	2.96e-05	3.89e-07	-0.538	Down
MST1	0.0124	0.00123	-0.959	Down
MT1F	0.0214	0.0027	-1.43	Down
MT1G	0.00839	0.000704	-1.09	Down
MTF1	0.000116	2.23e-06	-0.647	Down
MTHFR	0.000953	3.59e-05	-0.535	Down
MTIF3	0.0327	0.005	-0.767	Down
MTMR3	0.0167	0.00189	-0.862	Down
MTSS1	0.00652	0.000496	-0.786	Down
MUSTN1	0.00596	0.000435	-1.47	Down
MXD1	0.00184	8.45e-05	-1.3	Down
MXRA5	0.0177	0.00206	-3.13	Down
MYBPC1	9.55e-05	1.74e-06	-3.66	Down
MYBPC2	0.0103	0.000942	-1.99	Down
MYCBP2	0.000874	3.2e-05	-1.15	Down
MYCT1	6.35e-10	1.21e-12	-0.734	Down
MYD88	0.0441	0.00783	-0.676	Down
MYH1	0.0269	0.00378	-1.63	Down
MYH11	5.64e-09	1.41e-11	-3.9	Down
MYH2	0.00542	0.000379	-2.04	Down
MYH6	0.034	0.0053	-0.59	Down
MYH7	6.37e-05	1.04e-06	-4.24	Down
MYL1	0.00561	0.000398	-3.1	Down
MYL2	0.00137	5.77e-05	-3.42	Down
MYL3	0.0489	0.00911	-0.921	Down
MYLIP	0.0103	0.000933	-1.36	Down
MYLPF	0.00204	9.74e-05	-2.88	Down
MYO1D	0.0292	0.00427	-1.31	Down
MYO1F	3.92e-05	5.63e-07	-0.679	Down
MYO1G	6.87e-05	1.15e-06	-1.24	Down
MYOC	0.00473	0.000315	-1.8	Down
MYOM1	0.000379	1.04e-05	-3.24	Down
MYOM3	0.0492	0.00921	-1.03	Down
MYOT	0.0069	0.000534	-2.31	Down
MYOZ1	0.00177	8.06e-05	-2.68	Down
MYOZ3	0.00603	0.000442	-1.63	Down
MYST3	0.0153	0.00167	-0.892	Down
MZF1	0.0176	0.00203	-0.873	Down
NAALADL1	1.48e-15	6.08e-19	-0.515	Down
NADK	0.00381	0.000231	-0.825	Down
NAP1L5	0.0171	0.00196	-0.773	Down
NBPF9	1.96e-05	2.34e-07	-0.619	Down
NCF1	0.000228	5.3e-06	-0.751	Down
NCF4	3.49e-05	4.78e-07	-1.51	Down
NCOA1	1.07e-05	1.11e-07	-1.4	Down
NCOA4	9.68e-05	1.78e-06	-1.18	Down
NDRG2	0.00107	4.15e-05	-1.93	Down
NEB	0.00287	0.000154	-2.5	Down
NET1	0.0494	0.00926	-1.49	Down
NFE2	0.00947	0.000831	-2.93	Down
NFIA	0.000491	1.48e-05	-0.997	Down
NFIC	1.35e-10	2.15e-13	-0.871	Down
NFKBIA	0.0202	0.00249	-1.61	Down
NHEDC2	0.0109	0.00102	-0.704	Down
NHLRC3	0.0112	0.00106	-0.504	Down
NINJ2	0.000879	3.23e-05	-3.07	Down
NKG7	2.87e-07	1.51e-09	-3	Down
NKTR	0.0162	0.00181	-0.69	Down
NLF2	0.000314	8.15e-06	-1.28	Down
NLRC4	0.00111	4.37e-05	-0.547	Down
NLRP3	0.0297	0.00439	-0.946	Down
NMNAT3	0.0019	8.84e-05	-1.02	Down
NOD2	1.87e-05	2.2e-07	-0.71	Down
NOS3	0.000274	6.8e-06	-0.764	Down
NOSTRIN	0.000355	9.58e-06	-0.707	Down
NOTCH1	0.0126	0.00126	-1.42	Down
NOTCH4	0.00331	0.000188	-0.884	Down
NPL	0.000255	6.15e-06	-1.75	Down
NPR3	0.0207	0.00258	-0.877	Down
NR1H3	0.0207	0.00258	-1.02	Down
NR4A2	0.0278	0.00398	-0.944	Down
NR4A3	0.000403	1.13e-05	-1.67	Down
NRAP	0.0196	0.00237	-1.61	Down
NRGN	0.0324	0.00493	-1.01	Down
NTRK2	2.15e-05	2.61e-07	-1.71	Down
NUP214	7.18e-05	1.23e-06	-1.03	Down
NXF1	0.000841	3.04e-05	-0.783	Down
OAS1	0.0483	0.00895	-0.762	Down
OAS2	0.00502	0.000342	-2.5	Down
OLFM4	0.00816	0.000675	-0.883	Down
OLFML1	0.00119	4.87e-05	-1.21	Down
OMD	0.000707	2.41e-05	-2.63	Down
OPTN	0.0213	0.00269	-1.05	Down
ORF1-FL49	0.0277	0.00394	-1.02	Down
ORM1	0.00783	0.00064	-1.16	Down
ORMDL3	0.0455	0.0082	-0.619	Down
OSBP2	0.0341	0.00534	-1.86	Down
OSBPL1A	0.0403	0.00686	-1.02	Down
OSM	1.96e-05	2.34e-07	-1.78	Down
OSTF1	0.00885	0.000757	-1.16	Down
OTUD1	0.014	0.00148	-0.869	Down
P2RX1	0.016	0.00177	-1	Down
P2RY13	2.07e-07	1.05e-09	-1.7	Down
P2RY5	0.003	0.000165	-1.61	Down
P2RY8	1.27e-10	1.97e-13	-2.45	Down
PADI4	0.000999	3.81e-05	-3.01	Down
PARP9	0.0337	0.00524	-1.13	Down
PARVG	0.000403	1.13e-05	-1.55	Down
PBLD	0.0107	0.000995	-0.626	Down
PCAF	1.75e-05	2.01e-07	-2.79	Down
PCDH12	0.000268	6.61e-06	-1.07	Down
PCDH17	0.0106	0.000976	-0.557	Down
PCF11	0.0218	0.00278	-0.571	Down
PCK1	0.0316	0.00477	-0.966	Down
PCMTD1	0.000703	2.39e-05	-1.17	Down
PCSK7	0.0255	0.00348	-0.704	Down
PDE1A	8.71e-06	8.57e-08	-0.919	Down
PDE1B	0.00449	0.000292	-0.618	Down
PDE2A	0.00146	6.21e-05	-0.522	Down
PDE3B	0.0106	0.000978	-0.576	Down
PDE7A	3.19e-05	4.24e-07	-0.589	Down
PDK4	1.15e-07	5.42e-10	-2.78	Down
PDZK1IP1	0.00429	0.000272	-1.01	Down
PDZK3	0.0112	0.00107	-1	Down
PDZRN4	0.00407	0.000253	-0.922	Down
PEBP4	0.0488	0.00907	-0.928	Down
PECAM1	3.18e-10	5.61e-13	-3.28	Down
PELI1	0.00766	0.00062	-0.783	Down
PFKFB1	0.000873	3.2e-05	-0.679	Down
PFKFB3	0.0245	0.00329	-0.933	Down
PGAM2	0.0235	0.00309	-1.57	Down
PGLYRP1	0.00363	0.000215	-2.9	Down
PGM5	0.0248	0.00334	-1.2	Down
PHACS	0.0132	0.00135	-1.12	Down
PHCA	0.000239	5.61e-06	-1.24	Down
PHF11	0.0101	0.000911	-1.99	Down
PHF2	0.000695	2.34e-05	-0.959	Down
PHIP	0.0301	0.00446	-0.604	Down
PHKA2	0.000555	1.75e-05	-0.929	Down
PHKG1	0.00186	8.55e-05	-1.63	Down
PHYHD1	1.25e-05	1.35e-07	-0.534	Down
PI16	0.00292	0.000158	-1.22	Down
PIAS1	0.00896	0.000769	-0.631	Down
PIGQ	0.0303	0.0045	-1.46	Down
PIK3IP1	0.00806	0.000665	-1.76	Down
PIK3R1	0.000322	8.44e-06	-1.89	Down
PIM2	0.000249	5.94e-06	-1.42	Down
PIP3-E	0.00463	0.000305	-0.53	Down
PIP5K1B	0.00144	6.12e-05	-0.545	Down
PIP5K2A	0.0399	0.00678	-1.14	Down
PIWIL4	0.000599	1.91e-05	-0.527	Down
PJA2	0.0179	0.00209	-0.668	Down
PLA2G2A	0.00453	0.000296	-1.27	Down
PLA2G4C	0.0201	0.00246	-1.56	Down
PLA2G7	0.0145	0.00154	-0.78	Down
PLAC9	0.000855	3.12e-05	-2.54	Down
PLCB2	0.00022	5.08e-06	-1.24	Down
PLCD4	0.00472	0.000314	-0.717	Down
PLCG2	8.57e-05	1.5e-06	-1.57	Down
PLCL2	1.13e-06	7.31e-09	-1.95	Down
PLEK	2.81e-11	3.48e-14	-4.11	Down
PLEKHO2	1.76e-08	5.6e-11	-1.23	Down
PLIN	0.00484	0.000324	-1.98	Down
PLVAP	2.72e-11	3.29e-14	-4.57	Down
PLXDC1	0.000375	1.02e-05	-0.664	Down
PML	5.2e-06	4.47e-08	-0.544	Down
PNPLA2	0.0348	0.0055	-0.833	Down
PNPLA7	0.00158	6.95e-05	-1.69	Down
PODN	5.22e-06	4.49e-08	-1.84	Down
POPDC2	0.000618	2e-05	-0.751	Down
POU2AF1	3.83e-05	5.46e-07	-0.56	Down
PPAP2A	0.00261	0.000135	-1.88	Down
PPAP2B	0.00922	0.000802	-1.54	Down
PPBP	0.00197	9.28e-05	-2.73	Down
PPFIA2	0.0132	0.00134	-0.575	Down
PPFIBP1	0.0314	0.00474	-0.577	Down
PPM1B	2.46e-08	8.37e-11	-1.17	Down
PPM1M	0.0447	0.008	-0.972	Down
PPP1R14A	0.00194	9.14e-05	-1.7	Down
PPP1R16B	3.8e-05	5.39e-07	-0.96	Down
PPP1R3C	0.044	0.0078	-1.75	Down
PPP2R5A	0.000129	2.56e-06	-1.71	Down
PPP3CB	6.51e-05	1.07e-06	-1.57	Down
PPP3CC	0.0207	0.00258	-0.706	Down
PQLC1	0.0221	0.00283	-1.13	Down
PRAM1	0.00214	0.000104	-1.26	Down
PRF1	1.35e-10	2.16e-13	-1.17	Down
PRG2	0.000907	3.38e-05	-2.84	Down
PRG3	0.00885	0.000758	-1.02	Down
PRG4	1.89e-05	2.23e-07	-2.73	Down
PRKAB1	0.00412	0.000257	-0.892	Down
PRKCB1	0.00162	7.14e-05	-2.54	Down
PRKCD	0.000279	6.93e-06	-1.91	Down
PRKCH	0.00704	0.000552	-1.74	Down
PRKCQ	0.0376	0.00615	-1.02	Down
PROK2	0.0075	0.000601	-1.33	Down
PROS1	0.00204	9.76e-05	-1.78	Down
PRR5	0.0154	0.00168	-1.1	Down
PRRX1	0.0368	0.00597	-1.85	Down
PRSS35	0.00572	0.00041	-1.38	Down
PRSSL1	0.00543	0.000381	-1.43	Down
PRTN3	0.00444	0.000287	-2.79	Down
PSCD1	0.024	0.00318	-0.807	Down
PSCD4	1.1e-05	1.16e-07	-1.92	Down
PSMB10	0.00117	4.74e-05	-1.2	Down
PSMD12	0.00449	0.000292	-0.92	Down
PSTPIP1	2.64e-09	6.23e-12	-1.39	Down
PTEN	0.0153	0.00166	-0.707	Down
PTGDS	1.47e-06	1e-08	-0.954	Down
PTGER4	0.0099	0.000886	-1.28	Down
PTGIS	0.0032	0.00018	-1.64	Down
PTGS1	1.88e-09	4.13e-12	-3.12	Down
PTK2B	1.49e-05	1.67e-07	-0.616	Down
PTP4A2	8.71e-05	1.54e-06	-1.05	Down
PTPN6	2.56e-08	9e-11	-2.97	Down
PTPN7	0.000471	1.4e-05	-0.923	Down
PTPNS1	0.0274	0.00388	-2.05	Down
PTPRB	0.018	0.00211	-0.69	Down
PTPRC	2.47e-08	8.51e-11	-0.728	Down
PUM2	0.00372	0.000222	-0.697	Down
PURA	0.00396	0.000243	-0.553	Down
PYCARD	0.0101	0.000916	-2.3	Down
PYGM	0.0136	0.0014	-1.71	Down
RAB12	0.00704	0.000553	-0.7	Down
RAB20	0.0295	0.00433	-1.63	Down
RAB3IL1	0.000317	8.27e-06	-1.71	Down
RAB5B	0.033	0.00506	-0.666	Down
RABEP1	0.05	0.00942	-0.721	Down
RABGAP1	0.027	0.0038	-0.786	Down
RAC2	0.0132	0.00135	-3.29	Down
RALB	0.0255	0.00349	-0.982	Down
RAMP3	1.5e-06	1.03e-08	-0.882	Down
RANBP10	0.00254	0.000131	-1.06	Down
RAPGEF3	0.00102	3.91e-05	-1.78	Down
RAPGEF6	0.00265	0.000138	-0.701	Down
RARRES1	0.000489	1.47e-05	-2.77	Down
RARRES2	7.59e-06	7.22e-08	-2.37	Down
RASD1	0.00315	0.000176	-3.46	Down
RASGRP2	0.000284	7.1e-06	-1.05	Down
RASGRP3	5.85e-08	2.41e-10	-1.68	Down
RASIP1	0.0143	0.00152	-2.18	Down
RASSF1	0.049	0.00915	-0.608	Down
RASSF2	0.000106	1.99e-06	-2.12	Down
RASSF4	0.0491	0.00919	-0.548	Down
RBM33	0.0292	0.00426	-0.696	Down
RBM5	0.0138	0.00144	-0.792	Down
RBM6	0.00405	0.000251	-0.668	Down
RBP4	0.0176	0.00205	-1.56	Down
RBP7	0.00275	0.000145	-1.76	Down
RCOR3	0.0191	0.00229	-0.882	Down
RCSD1	1.52e-05	1.7e-07	-1.1	Down
RDH5	0.0173	0.00199	-1.34	Down
REC8L1	0.0135	0.00139	-0.851	Down
REM1	2.77e-05	3.6e-07	-0.526	Down
RENBP	1.41e-08	4.18e-11	-2.19	Down
RERGL	9.39e-05	1.69e-06	-1.79	Down
RETN	0.00409	0.000254	-2.12	Down
RFESD	0.0308	0.0046	-1.35	Down
RFTN2	0.0456	0.00823	-1.31	Down
RGC32	0.00762	0.000615	-2.86	Down
RGL4	0.00112	4.44e-05	-1.83	Down
RGN	0.00586	0.000425	-0.574	Down
RGS1	3.99e-06	3.27e-08	-2.41	Down
RGS18	1.1e-05	1.16e-07	-2.34	Down
RGS2	0.0148	0.00159	-1.47	Down
RGS5	8.78e-05	1.55e-06	-1.63	Down
RHAG	0.00494	0.000334	-2.57	Down
RHD	0.00619	0.000459	-1.81	Down
RHOG	0.00413	0.000257	-1.14	Down
RHOJ	0.0417	0.00721	-1.11	Down
RHOQ	0.0447	0.008	-0.812	Down
RHOU	0.00175	7.89e-05	-1.91	Down
RILPL2	3.57e-05	4.92e-07	-1.25	Down
RIPK3	1.04e-07	4.83e-10	-0.715	Down
RNASE1	2.75e-12	2.38e-15	-4.73	Down
RNASE2	0.000438	1.26e-05	-2.67	Down
RNASE3	0.00541	0.000378	-2.03	Down
RNASE4	0.012	0.00117	-1.47	Down
RNASE6	2.71e-19	5.57e-23	-2.06	Down
RNASEL	0.0374	0.00612	-0.705	Down
RNASET2	0.000784	2.76e-05	-2	Down
RNF10	0.00563	0.0004	-0.947	Down
RNF13	0.0401	0.00682	-0.573	Down
RNF19A	0.00212	0.000103	-1.25	Down
RNF213	0.00438	0.000281	-0.959	Down
RNF38	0.00725	0.000575	-1.06	Down
ROBO4	0.00342	0.000197	-0.581	Down
RPA4	0.00315	0.000176	-0.51	Down
RPL10A	0.00271	0.000142	-1.56	Down
RPL23AP13	0.00145	6.18e-05	-1.07	Down
RPL3L	0.0268	0.00375	-1.59	Down
RSBN1	0.0333	0.00513	-0.641	Down
RSPO3	0.000967	3.66e-05	-1.49	Down
RTN4	0.00335	0.00019	-1.02	Down
RUFY1	0.00375	0.000225	-0.588	Down
RUNDC2B	9.28e-08	4.17e-10	-0.519	Down
RXRA	0.00568	0.000405	-1.58	Down
RYR1	0.0367	0.00595	-0.728	Down
S100A4	0.0488	0.00909	-3.17	Down
S100A8	1.21e-08	3.49e-11	-5.83	Down
S100A9	8.36e-05	1.45e-06	-3.57	Down
S100P	0.00135	5.67e-05	-2.66	Down
SAMSN1	3.62e-05	5.05e-07	-1.1	Down
SAP18	0.00504	0.000345	-1.04	Down
SAPS2	1.33e-06	8.85e-09	-1.52	Down
SASH3	1.24e-06	8.17e-09	-1.35	Down
SCARA5	0.000246	5.86e-06	-1.11	Down
SCARNA9	0.000146	3e-06	-1.01	Down
SCN4A	0.00982	0.000876	-0.573	Down
SCN4B	0.0245	0.00329	-0.633	Down
SCRG1	6.35e-07	3.84e-09	-3.23	Down
SDPR	0.000234	5.46e-06	-2.77	Down
SEC14L4	0.00781	0.000637	-1.34	Down
SEC14L5	0.00404	0.00025	-0.759	Down
SEC24B	0.000164	3.46e-06	-0.543	Down
SEC62	0.0126	0.00125	-0.846	Down
SECISBP2	0.00443	0.000287	-0.868	Down
SELE	0.0231	0.00301	-1.29	Down
SELENBP1	0.000334	8.85e-06	-2.15	Down
SELL	5.74e-06	4.99e-08	-2.24	Down
SEMA3G	0.000645	2.12e-05	-1.06	Down
SEMA4A	6.51e-05	1.07e-06	-1.27	Down
SEMA4D	2.36e-05	2.95e-07	-1.89	Down
SENP6	0.0135	0.00138	-0.567	Down
SEPP1	0.00216	0.000106	-2.64	Down
Septin 6	1.53e-05	1.71e-07	-0.504	Down
SERP2	0.036	0.00579	-0.726	Down
SERPINA1	0.00497	0.000337	-2.84	Down
SERPINA11	0.0323	0.00491	-0.541	Down
SERPINA13	0.0136	0.0014	-0.538	Down
SERPINB1	0.03	0.00444	-1.67	Down
SERPINF1	0.000945	3.55e-05	-3.11	Down
SERPING1	3.37e-08	1.25e-10	-3.34	Down
SESN1	0.000198	4.44e-06	-1.42	Down
SETBP1	0.00206	9.88e-05	-1.08	Down
SETX	0.000786	2.77e-05	-0.672	Down
SF1	2.87e-05	3.75e-07	-1.21	Down
SFRP4	0.000987	3.76e-05	-2.94	Down
SGCA	0.0393	0.00662	-0.936	Down
SGCG	0.0441	0.00784	-0.856	Down
SH2D3C	3.69e-12	3.34e-15	-0.521	Down
SH3BGRL2	0.02	0.00245	-1.35	Down
SH3TC1	0.00463	0.000304	-0.878	Down
SHANK3	0.0037	0.00022	-1.56	Down
SIDT2	0.00749	0.0006	-1.42	Down
SIPA1	0.0126	0.00126	-0.972	Down
SLA	2.77e-06	2.13e-08	-2.23	Down
SLA2	0.00182	8.35e-05	-0.621	Down
SLC11A1	9.29e-05	1.67e-06	-1.89	Down
SLC15A3	9.21e-05	1.65e-06	-1.81	Down
SLC19A3	0.0286	0.00413	-1.34	Down
SLC1A3	0.0404	0.00688	-1.35	Down
SLC22A16	0.00199	9.39e-05	-2.51	Down
SLC22A4	0.00653	0.000497	-0.887	Down
SLC24A3	2.87e-07	1.52e-09	-0.851	Down
SLC24A6	0.0293	0.00428	-0.769	Down
SLC25A25	0.0192	0.00231	-0.856	Down
SLC25A34	0.00287	0.000154	-0.907	Down
SLC25A37	0.021	0.00263	-2.02	Down
SLC25A38	0.0397	0.0067	-1	Down
SLC2A3	0.0278	0.00398	-2.92	Down
SLC2A5	0.000518	1.6e-05	-1.77	Down
SLC30A2	0.000267	6.55e-06	-0.513	Down
SLC37A2	0.00235	0.000118	-1.69	Down
SLC38A5	0.00382	0.000231	-1.33	Down
SLC43A1	0.0404	0.00689	-0.896	Down
SLC43A2	0.00217	0.000106	-0.657	Down
SLC43A3	0.0392	0.00659	-0.871	Down
SLC44A2	0.0108	0.000999	-1.35	Down
SLC46A2	2.09e-11	2.44e-14	-0.717	Down
SLC4A1	0.00467	0.000308	-2.72	Down
SLC6A8	0.0432	0.00759	-0.84	Down
SLC7A10	0.0118	0.00115	-1.21	Down
SLC7A7	5.79e-06	5.04e-08	-1.56	Down
SLC9A9	0.0328	0.00502	-1.1	Down
SLCO2B1	9.29e-15	4.39e-18	-1.76	Down
SLCO3A1	0.00426	0.00027	-1.32	Down
SLITRK4	0.0142	0.0015	-0.786	Down
SLN	0.0108	0.00101	-3.18	Down
SLPI	0.0369	0.00599	-1.62	Down
SMARCE1	0.04	0.0068	-0.888	Down
SMOC2	0.0137	0.00143	-1.28	Down
SMPDL3A	0.0492	0.00921	-0.801	Down
SMTNL2	0.0243	0.00325	-0.776	Down
SMYD1	0.0356	0.00568	-1.45	Down
SNCA	0.0205	0.00255	-2.09	Down
SNF1LK	0.045	0.00808	-1.11	Down
SNRK	6.78e-06	6.16e-08	-1.69	Down
SNX10	0.012	0.00117	-1.55	Down
SNX22	0.0052	0.000358	-0.945	Down
SOD3	0.0366	0.00591	-0.55	Down
SORBS1	1.24e-05	1.34e-07	-3.22	Down
SORBS2	0.000896	3.32e-05	-1.35	Down
SORL1	0.000365	9.94e-06	-0.789	Down
SOX17	0.0351	0.00556	-0.772	Down
SP140	0.0107	0.000991	-0.506	Down
SPARCL1	1.23e-08	3.55e-11	-4.46	Down
SPATA18	0.0117	0.00113	-0.971	Down
SPI1	1.05e-07	4.87e-10	-1.41	Down
SPINT2	1.02e-07	4.65e-10	-2.95	Down
SPN	0.000215	4.89e-06	-2.14	Down
SPOCK2	3.96e-11	5.05e-14	-1.91	Down
SPON1	0.00756	0.000609	-2.45	Down
SPP1	7.13e-05	1.21e-06	-5.1	Down
SPRY1	0.004	0.000246	-2.53	Down
SPSB3	0.0445	0.00793	-0.89	Down
SPTA1	0.00437	0.00028	-2.82	Down
SPTB	0.00859	0.000727	-1.08	Down
SPTBN1	0.0242	0.00322	-1.1	Down
SRGN	4.28e-05	6.35e-07	-4.92	Down
SRL	0.00628	0.000468	-2.07	Down
SSH2	0.000267	6.55e-06	-1.32	Down
ST6GALNAC4	0.0407	0.00696	-1	Down
ST6GALNAC6	0.0112	0.00106	-1.02	Down
ST8SIA4	0.000264	6.45e-06	-0.671	Down
STAB1	1.41e-08	4.14e-11	-2.94	Down
STARD8	0.00049	1.48e-05	-1.73	Down
STAT2	0.0069	0.000534	-1.2	Down
STAT3	0.013	0.00131	-0.898	Down
STAT5A	8.09e-06	7.8e-08	-2.56	Down
STAT5B	0.0118	0.00115	-0.627	Down
STOM	3.41e-05	4.62e-07	-3.73	Down
STX11	0.00216	0.000106	-0.86	Down
STXBP2	0.0123	0.00122	-1.59	Down
SUCNR1	0.000253	6.08e-06	-0.671	Down
SULF1	0.00479	0.00032	-1.91	Down
SUSD1	0.00217	0.000106	-1.13	Down
SUSD3	0.00374	0.000224	-0.916	Down
SYK	3.11e-08	1.14e-10	-1.49	Down
SYNGR1	0.00375	0.000225	-0.998	Down
SYNPO2	0.00119	4.81e-05	-0.594	Down
SYNPO2L	0.0302	0.00448	-1.48	Down
TACC1	0.0158	0.00174	-0.933	Down
TAGLN	0.0359	0.00575	-2.98	Down
TAL1	0.005	0.00034	-1.08	Down
TANK	0.0288	0.00418	-0.768	Down
TAOK1	0.00043	1.23e-05	-0.714	Down
TARP	0.00123	5.06e-05	-0.532	Down
TBC1D10C	9.55e-05	1.74e-06	-1.85	Down
TBXAS1	0.000461	1.36e-05	-0.855	Down
TCAP	0.00581	0.00042	-2.49	Down
TCF4	0.00102	3.9e-05	-1.7	Down
TCIRG1	0.00225	0.000111	-1.75	Down
TCN1	0.00883	0.000754	-1.98	Down
TCN2	0.0141	0.00149	-0.787	Down
TCTEX1D1	2e-05	2.39e-07	-0.61	Down
TDRD1	8.63e-05	1.52e-06	-0.951	Down
TEGT	0.00734	0.000584	-0.646	Down
TEK	3.49e-05	4.78e-07	-1.74	Down
TESC	0.000267	6.57e-06	-2.71	Down
TF	2.45e-15	1.05e-18	-4.74	Down
TFF3	4.09e-05	5.99e-07	-2.58	Down
TGFBR2	0.0063	0.000471	-2.18	Down
TGFBR3	0.0032	0.000181	-1.83	Down
THBS4	8.28e-06	8.08e-08	-3.33	Down
THRA	0.044	0.00779	-0.825	Down
THRSP	0.00185	8.52e-05	-2.06	Down
TIMD4	0.0433	0.00762	-1.21	Down
TIMP4	0.000243	5.73e-06	-2.33	Down
TLN1	0.00453	0.000296	-1.15	Down
TLR4	0.008	0.000658	-0.573	Down
TLR5	0.047	0.00859	-0.664	Down
TLR7	0.00154	6.69e-05	-0.617	Down
TLR8	1.26e-05	1.38e-07	-0.526	Down
TM7SF3	0.033	0.00507	-0.614	Down
TM7SF4	0.00447	0.00029	-0.675	Down
TMBIM1	0.00973	0.000864	-0.748	Down
TMBIM4	0.0473	0.00866	-0.611	Down
TMC6	0.0197	0.00238	-1.22	Down
TMCC2	0.00952	0.000838	-1.53	Down
TMEM111	0.0176	0.00203	-1.08	Down
TMEM175	0.0378	0.00623	-0.757	Down
TMEM176A	0.00299	0.000165	-0.663	Down
TMEM30B	6.15e-05	9.97e-07	-0.95	Down
TMEM71	0.00193	9.03e-05	-2.13	Down
TMEM86B	0.0357	0.00571	-0.701	Down
TMEM9B	0.00999	0.000898	-0.92	Down
TMOD4	0.0244	0.00327	-1.52	Down
TNFAIP6	0.0354	0.00565	-1.3	Down
TNFRSF13B	0.000711	2.43e-05	-0.682	Down
TNFRSF14	0.000447	1.3e-05	-2.77	Down
TNFRSF17	6.6e-06	5.98e-08	-0.962	Down
TNFRSF1B	6.92e-06	6.38e-08	-2.99	Down
TNFRSF7	2.9e-06	2.24e-08	-0.656	Down
TNFSF10	7.76e-07	4.83e-09	-2.22	Down
TNFSF12	0.000306	7.88e-06	-1.11	Down
TNFSF13B	2.4e-07	1.24e-09	-1.55	Down
TNMD	0.000794	2.8e-05	-1.7	Down
TNNC1	0.0243	0.00325	-2.97	Down
TNNC2	8.19e-06	7.95e-08	-4.37	Down
TNNI2	0.012	0.00117	-2.08	Down
TNNT3	0.000159	3.31e-06	-2.97	Down
TNRC6B	0.00523	0.000361	-0.999	Down
TNS1	1.56e-05	1.75e-07	-2.36	Down
TOLLIP	0.000667	2.22e-05	-0.525	Down
TOR1AIP1	0.0211	0.00265	-0.577	Down
TP53INP1	0.0157	0.00172	-1.19	Down
TP73L	0.000333	8.81e-06	-0.515	Down
TPP1	0.000375	1.03e-05	-1.64	Down
TPSAB1	0.00163	7.22e-05	-1.09	Down
TRAF3IP3	0.000213	4.85e-06	-0.724	Down
TRAK2	0.000156	3.25e-06	-1.86	Down
TREML1	0.015	0.00162	-0.5	Down
TRIB1	0.0132	0.00135	-1.86	Down
TRIM10	0.00446	0.00029	-2.75	Down
TRIM21	0.0207	0.00258	-0.766	Down
TRIM22	0.00245	0.000124	-1.65	Down
TRIM38	0.000562	1.77e-05	-0.905	Down
TRIM63	0.0478	0.00879	-1.11	Down
TRPV2	0.0142	0.0015	-1.17	Down
TSC22D1	0.0206	0.00257	-1.37	Down
TSC22D3	1.27e-05	1.39e-07	-2.67	Down
TSPAN32	0.0398	0.00674	-1.86	Down
TSPAN7	0.00207	9.95e-05	-1.82	Down
TSPAN8	0.0247	0.00332	-0.822	Down
TSPYL1	0.0347	0.00547	-0.683	Down
TSPYL2	0.0389	0.00652	-0.59	Down
TTC14	0.0139	0.00145	-0.681	Down
TTC15	0.00987	0.000883	-0.873	Down
TTC25	0.014	0.00147	-0.899	Down
TTLL3	0.0103	0.000936	-0.541	Down
TTN	0.00818	0.000679	-1.91	Down
TTYH2	0.00649	0.000493	-0.738	Down
TUBB1	0.00232	0.000115	-2.18	Down
TUSC5	0.0331	0.0051	-0.659	Down
TYROBP	1.17e-21	9.64e-26	-5.27	Down
UBA7	0.0142	0.0015	-1.57	Down
UBAC1	0.00717	0.000566	-1.4	Down
UBAP1	0.00562	0.0004	-0.732	Down
UBXD2	0.026	0.00359	-0.552	Down
UBXN6	0.0477	0.00876	-0.746	Down
UCP2	0.0365	0.00591	-1.64	Down
UGP2	0.000216	4.92e-06	-1.32	Down
UNC84B	0.0102	0.000918	-0.853	Down
UNQ830	0.00374	0.000223	-2.32	Down
UROS	0.0461	0.00835	-0.969	Down
USP15	0.0152	0.00165	-0.584	Down
USP24	0.0458	0.00829	-0.672	Down
USP32	4.96e-08	1.99e-10	-0.709	Down
USP49	0.00766	0.00062	-0.824	Down
UTS2	6.62e-05	1.1e-06	-0.689	Down
UVRAG	0.000599	1.92e-05	-0.727	Down
VAMP8	2.13e-08	6.99e-11	-4.78	Down
VAV1	1.03e-07	4.73e-10	-0.603	Down
VIT	0.00341	0.000196	-0.867	Down
VMD2	0.000189	4.18e-06	-0.589	Down
VMO1	0.000136	2.73e-06	-1.01	Down
VNN1	5.13e-05	7.98e-07	-0.749	Down
VNN2	6.99e-06	6.51e-08	-3	Down
VNN3	0.00107	4.14e-05	-1.05	Down
VPREB1	0.0107	0.000992	-0.937	Down
VRK3	0.0109	0.00103	-0.807	Down
VSIG4	1.23e-10	1.86e-13	-1.53	Down
VWCE	0.00316	0.000177	-0.918	Down
VWF	1.07e-11	1.1e-14	-5.64	Down
WAS	3.28e-08	1.21e-10	-3.28	Down
WASF2	0.0428	0.00751	-0.601	Down
WDFY3	0.000163	3.43e-06	-0.549	Down
WDR23	0.0157	0.00172	-0.847	Down
WDR32	0.000455	1.33e-05	-0.622	Down
WDR40A	0.00908	0.000785	-1.55	Down
WDR7	0.000192	4.26e-06	-0.503	Down
WISP2	0.000183	3.97e-06	-1.37	Down
WNK1	0.0103	0.000934	-0.76	Down
XAF1	0.0017	7.64e-05	-2.42	Down
XK	0.0106	0.000971	-1.73	Down
XLKD1	1.24e-12	9.91e-16	-1.98	Down
YPEL2	0.00271	0.000142	-1.16	Down
YPEL3	8.07e-06	7.78e-08	-1.66	Down
YPEL4	0.00867	0.000738	-1.46	Down
YPEL5	0.0133	0.00136	-0.89	Down
YTHDC1	0.00167	7.4e-05	-0.772	Down
ZBP1	3.69e-05	5.17e-07	-0.823	Down
ZBTB16	3.72e-05	5.26e-07	-1.88	Down
ZBTB20	0.00603	0.000442	-1.61	Down
ZBTB43	4.7e-05	7.19e-07	-1.01	Down
ZBTB47	0.0127	0.00127	-0.524	Down
ZCCHC6	0.0225	0.00291	-0.807	Down
ZDHHC3	0.0126	0.00125	-0.762	Down
ZFP106	0.00404	0.00025	-1.32	Down
ZFP36	0.000459	1.35e-05	-3.07	Down
ZFP91	3.19e-05	4.24e-07	-0.732	Down
ZFYVE21	0.0205	0.00254	-0.754	Down
ZHX2	0.00337	0.000193	-0.664	Down
ZMYND15	0.0152	0.00165	-0.547	Down
ZMYND17	0.0415	0.00718	-0.76	Down
ZNF135	0.0425	0.00742	-0.597	Down
ZNF136	0.00134	5.59e-05	-0.629	Down
ZNF14	0.0217	0.00276	-1.02	Down
ZNF148	0.0065	0.000494	-0.854	Down
ZNF160	0.023	0.003	-0.746	Down
ZNF234	0.000514	1.58e-05	-0.578	Down
ZNF25	0.00153	6.65e-05	-1.13	Down
ZNF385D	0.000295	7.46e-06	-1.01	Down
ZNF438	0.000274	6.81e-06	-1.02	Down
ZNF451	0.0136	0.00141	-0.657	Down
ZNF471	0.00191	8.89e-05	-0.541	Down
ZNF524	0.000742	2.57e-05	-0.72	Down
ZNF586	0.036	0.00577	-0.934	Down
ZNF671	0.0257	0.00353	-0.792	Down
ZNF763	2.73e-10	4.65e-13	-0.793	Down
ZNF786	0.000786	2.77e-05	-0.79	Down
ZNFN1A1	2.65e-05	3.38e-07	-2.19	Down
AACS	0.0171	0.00197	0.693	Up
ABC1	0.00374	0.000224	0.75	Up
ABI2	8.57e-05	1.5e-06	1.39	Up
ACACA	0.000571	1.81e-05	1.11	Up
ACAT2	0.0065	0.000494	1.5	Up
ACCN2	0.0316	0.00476	1.01	Up
ACD	0.0449	0.00804	0.549	Up
ACLY	0.00881	0.000753	0.906	Up
ACN9	0.0102	0.000928	1.32	Up
ACOT7	0.000121	2.37e-06	1.65	Up
ACOT8	0.0128	0.00128	0.505	Up
ACOT9	0.0364	0.00588	0.947	Up
ACSL4	0.0219	0.00279	0.994	Up
ACTB	0.0266	0.00371	0.62	Up
ACTG1	0.00473	0.000315	1.14	Up
ACTL6A	0.00594	0.000432	0.887	Up
ACTR3	0.00127	5.26e-05	0.822	Up
ACTR5	0.0049	0.00033	0.569	Up
ACTR6	0.00365	0.000216	0.829	Up
ADAM10	0.000249	5.93e-06	0.547	Up
ADD3	0.0369	0.00599	0.93	Up
ADM2	0.0109	0.00102	1.41	Up
ADNP	0.00685	0.000529	0.923	Up
ADO	0.0047	0.000311	0.702	Up
ADORA2B	0.0148	0.00159	2.48	Up
ADPRHL2	0.00013	2.58e-06	1.09	Up
AEBP2	0.0134	0.00138	0.65	Up
AFF4	0.0212	0.00267	0.581	Up
AFMID	0.00812	0.000671	0.62	Up
AGK	0.0061	0.000449	1.01	Up
AGPAT5	0.000268	6.62e-06	1.29	Up
AHCY	0.000537	1.68e-05	1.65	Up
ALDH7A1	0.0168	0.0019	1.42	Up
ALG5	0.0201	0.00246	0.762	Up
ALG8	0.0311	0.00466	0.715	Up
ALKBH6	0.0279	0.004	0.692	Up
ALS2	0.0378	0.00623	0.541	Up
ALS2CR4	0.00268	0.00014	1.38	Up
AMD1	0.016	0.00177	1.07	Up
AMMECR1L	0.00135	5.67e-05	0.595	Up
AMY1C	0.0225	0.0029	1.7	Up
ANAPC1	0.0191	0.00228	0.685	Up
ANAPC13	0.0172	0.00197	0.645	Up
ANAPC7	0.0203	0.00251	0.536	Up
ANLN	0.000958	3.61e-05	1.36	Up
ANXA2	0.000872	3.19e-05	2.29	Up
ANXA2P1	0.0109	0.00103	0.545	Up
ANXA2P3	0.00189	8.78e-05	0.567	Up
AOF2	0.000502	1.53e-05	1.04	Up
AP1S1	0.000313	8.14e-06	1.61	Up
AP3D1	0.0485	0.009	0.623	Up
AP3S1	0.000633	2.06e-05	1.14	Up
APITD1	0.000665	2.21e-05	0.623	Up
APOBEC3B	0.00383	0.000232	1.62	Up
APRT	0.0357	0.0057	0.787	Up
ARD1A	0.00724	0.000573	0.856	Up
ARF1	0.0449	0.00803	0.515	Up
ARF4	0.0147	0.00158	0.923	Up
ARFGAP1	0.0488	0.0091	0.758	Up
ARL16	0.00552	0.000389	0.796	Up
ARL6IP6	0.00348	0.000202	1.04	Up
ARMC10	0.00014	2.84e-06	0.826	Up
ARMCX6	0.00734	0.000584	0.776	Up
ARPC1A	0.00939	0.000821	0.802	Up
ARSJ	0.0312	0.0047	0.683	Up
ASB3	0.0222	0.00284	0.538	Up
ASNS	0.000216	4.95e-06	2.91	Up
ASPM	0.0143	0.00152	1.34	Up
ATAD2	0.025	0.00339	1.44	Up
ATAD3A	0.00356	0.000209	1.18	Up
ATAD3B	0.00563	0.0004	0.538	Up
ATF2	0.0105	0.000969	0.531	Up
ATF4	0.00426	0.000269	1.12	Up
ATIC	0.0215	0.00272	0.874	Up
ATP1B3	0.0196	0.00238	0.961	Up
ATP5F1	0.000919	3.43e-05	1.17	Up
ATP5G2	0.004	0.000246	0.593	Up
ATP5H	0.0214	0.0027	0.869	Up
ATP5S	0.0424	0.0074	0.574	Up
ATP6V1E2	0.0139	0.00145	0.646	Up
AURKA	0.00244	0.000123	2.08	Up
AURKAIP1	0.00807	0.000666	0.677	Up
AURKB	0.00278	0.000147	1.86	Up
AZIN1	0.00115	4.6e-05	0.638	Up
B3GNT6	0.0371	0.00605	0.805	Up
B4GALT2	0.0228	0.00297	0.737	Up
bA16L21.2.1	0.0333	0.00513	0.599	Up
BAIAP2	0.00526	0.000365	1	Up
BAIAP2L1	0.0293	0.00428	2.01	Up
BANF1	0.00824	0.000688	0.794	Up
BAPX1	0.0472	0.00864	1.04	Up
BAT3	0.0109	0.00101	0.73	Up
BCAR3	0.0474	0.00869	1.44	Up
BCAS4	0.0115	0.0011	1.55	Up
BCAT1	0.000299	7.61e-06	2.02	Up
BCAT2	0.0118	0.00115	0.857	Up
BCL10	0.0105	0.000967	0.634	Up
BCL9	0.0397	0.00673	0.812	Up
BCS1L	0.00752	0.000604	0.648	Up
BCYRN1	0.0389	0.00652	1.75	Up
BDNF	0.016	0.00178	1.45	Up
BET1	0.00285	0.000153	0.833	Up
BEX1	0.00248	0.000126	1.17	Up
BIRC5	0.013	0.00132	0.564	Up
BMS1	0.0257	0.00353	0.71	Up
BNIP1	0.00269	0.000141	0.591	Up
BOP1	0.00168	7.46e-05	1.56	Up
BPNT1	0.0128	0.00129	0.759	Up
BRMS1	0.000819	2.93e-05	0.888	Up
BTAF1	0.0406	0.00695	0.523	Up
BTBD1	0.0159	0.00176	0.758	Up
BTF3	0.00999	0.000896	0.68	Up
BTF3L4	0.036	0.00577	0.783	Up
BUB1	0.00413	0.000258	1.37	Up
BUB1B	0.00839	0.000704	1.46	Up
BUB3	0.000679	2.28e-05	0.712	Up
BXDC2	0.00688	0.000533	1.09	Up
BXDC5	0.000696	2.35e-05	1.04	Up
BYSL	0.0362	0.00583	1.2	Up
BZW2	0.007	0.000547	1.19	Up
C10orf2	0.0449	0.00803	0.576	Up
C10orf61	0.00776	0.000631	0.694	Up
C11orf10	0.000195	4.37e-06	0.727	Up
C11orf82	0.0304	0.00453	0.861	Up
C12orf10	0.00701	0.000548	0.97	Up
C12orf11	0.00214	0.000104	0.829	Up
C12orf24	0.0193	0.00232	1.69	Up
C12orf31	0.00233	0.000116	0.742	Up
C12orf5	0.0215	0.00272	0.758	Up
C12orf52	0.0344	0.00541	0.664	Up
C13orf27	0.0235	0.00309	0.811	Up
C14orf100	0.00626	0.000466	0.864	Up
C14orf104	0.0119	0.00116	0.773	Up
C14orf120	0.022	0.00281	0.724	Up
C14orf126	0.0251	0.00341	0.537	Up
C14orf132	0.0151	0.00163	1.18	Up
C14orf166	0.00585	0.000424	1.29	Up
C14orf169	0.0158	0.00175	0.728	Up
C14orf179	0.00237	0.000119	0.866	Up
C15orf15	0.0173	0.00198	1.08	Up
C15orf23	0.00402	0.000248	0.879	Up
C15orf24	0.031	0.00465	0.538	Up
C15orf44	0.000811	2.88e-05	0.736	Up
C16orf61	0.00528	0.000366	1.11	Up
C16orf75	0.0228	0.00295	1.06	Up
C16orf80	0.0128	0.00129	0.671	Up
C17orf53	0.0119	0.00116	0.883	Up
C18orf54	0.0127	0.00127	0.545	Up
C19orf10	0.000955	3.6e-05	1.41	Up
C19orf48	0.0375	0.00614	1.22	Up
C19orf50	0.000894	3.31e-05	0.773	Up
C1orf108	0.0194	0.00234	0.786	Up
C1orf122	0.00937	0.000817	0.782	Up
C1orf142	0.000471	1.4e-05	0.531	Up
C1orf159	0.00341	0.000197	0.583	Up
C1orf163	0.0035	0.000204	0.79	Up
C1orf19	0.000264	6.47e-06	1.62	Up
C1orf31	0.00482	0.000323	0.541	Up
C1orf33	0.0287	0.00417	0.777	Up
C1orf41	0.00569	0.000407	0.761	Up
C1orf43	0.0136	0.00141	0.711	Up
C1orf53	8.86e-05	1.58e-06	1.38	Up
C1orf57	0.0237	0.00312	0.843	Up
C1orf74	0.00209	0.0001	0.57	Up
C1orf97	0.00519	0.000357	0.566	Up
C1QBP	0.0421	0.00733	1	Up
C1QL4	0.0366	0.00593	0.578	Up
C20orf129	0.00288	0.000155	1.56	Up
C20orf20	0.000677	2.27e-05	1.54	Up
C20orf24	0.0233	0.00305	0.904	Up
C20orf44	0.000493	1.49e-05	1.07	Up
C20orf52	0.000782	2.75e-05	0.859	Up
C21orf119	0.0114	0.00109	0.596	Up
C21orf70	0.0246	0.00331	0.875	Up
C2orf18	0.00771	0.000626	0.627	Up
C2orf44	0.0134	0.00137	0.783	Up
C2orf47	0.0432	0.00759	0.606	Up
C3orf23	0.000898	3.33e-05	0.549	Up
C3orf26	0.0299	0.00442	0.921	Up
C5orf35	0.0114	0.00108	0.819	Up
C5orf37	0.0403	0.00686	0.515	Up
C6orf129	0.0126	0.00126	0.878	Up
C6orf153	0.0332	0.00512	1.1	Up
C6orf173	0.00179	8.16e-05	0.627	Up
C6orf211	0.0139	0.00145	0.515	Up
C6orf75	0.00121	4.93e-05	1.01	Up
C7orf11	0.00177	8.01e-05	1.32	Up
C7orf30	0.00296	0.000161	0.855	Up
C7orf36	0.0425	0.00744	0.617	Up
C8orf32	0.00744	0.000595	1.27	Up
C8orf59	0.000261	6.32e-06	1.66	Up
C8orf76	0.027	0.00379	0.979	Up
C9orf116	0.0279	0.00399	0.6	Up
C9orf119	0.0195	0.00236	0.69	Up
C9orf140	0.000842	3.05e-05	1.4	Up
C9orf30	0.0325	0.00496	0.94	Up
CACYBP	0.00636	0.000478	1.51	Up
CAD	0.00199	9.38e-05	0.877	Up
CALM2	0.00287	0.000154	0.821	Up
CAMSAP1L1	0.0128	0.00129	0.764	Up
CAND1	0.0386	0.00645	0.574	Up
CAPRIN1	0.000246	5.84e-06	1.12	Up
CBS	4.06e-05	5.93e-07	3.44	Up
CBX2	0.000163	3.43e-06	2.26	Up
CCDC102A	0.0169	0.00193	0.991	Up
CCDC34	0.0305	0.00454	0.795	Up
CCDC44	0.00291	0.000157	0.727	Up
CCDC51	0.0163	0.00183	0.558	Up
CCDC58	0.00098	3.73e-05	1.3	Up
CCNA2	0.0225	0.0029	1.5	Up
CCNB1	0.000302	7.71e-06	0.975	Up
CCNB2	0.0166	0.00188	1.87	Up
CCNC	0.000514	1.58e-05	1.27	Up
CCNG1	0.0263	0.00366	1.07	Up
CCNU	0.00328	0.000186	1.17	Up
CCT2	0.0276	0.00392	0.844	Up
CCT3	0.000319	8.36e-06	1.61	Up
CCT4	0.022	0.0028	0.644	Up
CCT6A	0.000724	2.49e-05	1.24	Up
CCT7	0.000138	2.79e-06	1.32	Up
CCT8	0.00157	6.89e-05	1	Up
CD151	0.0453	0.00814	1.1	Up
CDC2	0.00137	5.77e-05	1.88	Up
CDC20	0.00539	0.000376	2.48	Up
CDC25B	0.0281	0.00404	0.988	Up
CDC25C	0.00272	0.000143	0.643	Up
CDC42EP1	0.0159	0.00175	0.682	Up
CDC42EP3	0.0363	0.00584	0.734	Up
CDC45L	0.00979	0.000872	0.916	Up
CDC5L	0.0242	0.00323	0.868	Up
CDCA3	0.00741	0.000592	1.15	Up
CDCA4	0.0178	0.00207	1.11	Up
CDCA5	0.0062	0.00046	1.63	Up
CDCA7	0.00558	0.000395	2.04	Up
CDCA8	0.00554	0.000392	1.57	Up
CDH2	0.00278	0.000148	2.18	Up
CDK2	0.00354	0.000208	0.724	Up
CDK4	0.0271	0.00382	1.89	Up
CDKN3	0.016	0.00177	1.52	Up
CDR2L	0.0318	0.00481	0.598	Up
CENPA	0.0224	0.00288	1.4	Up
CENPI	0.0388	0.00648	0.53	Up
CENPN	0.0043	0.000273	1.96	Up
CENPQ	0.00289	0.000155	0.592	Up
CEP55	1.23e-06	8.06e-09	2.21	Up
CFL1	0.0157	0.00173	0.691	Up
CHAF1B	0.00473	0.000315	1.45	Up
CHCHD1	0.000557	1.75e-05	0.689	Up
CHCHD6	0.0274	0.00387	0.852	Up
CHCHD8	0.00389	0.000238	0.793	Up
CHD1	0.0264	0.00367	0.776	Up
CHEK1	0.00629	0.000469	1.07	Up
CHMP5	0.018	0.0021	0.636	Up
CHRNA5	0.00368	0.000219	0.782	Up
CHST14	0.049	0.00916	0.523	Up
CHTF18	0.0181	0.00213	0.659	Up
CIAPIN1	0.0121	0.00118	0.605	Up
CIRH1A	0.000688	2.31e-05	1.06	Up
CISD1	0.000162	3.4e-06	0.685	Up
CKAP2L	0.046	0.00833	1.34	Up
CKAP5	0.0377	0.00619	0.813	Up
CKS1B	0.00243	0.000123	1.5	Up
CKS2	0.00046	1.35e-05	2	Up
CLDN12	0.00435	0.000278	1.26	Up
CLOCK	0.0254	0.00348	0.744	Up
CLPP	0.015	0.00162	0.629	Up
CMC1	0.0115	0.00111	0.625	Up
CMPK1	0.0152	0.00164	0.814	Up
CNIH	1.71e-05	1.96e-07	1.53	Up
CNIH4	0.00211	0.000102	1.02	Up
CNN3	0.0306	0.00457	1.49	Up
CNOT7	0.0072	0.000569	0.947	Up
COG5	0.00115	4.61e-05	0.614	Up
COMMD10	0.000193	4.3e-06	1.15	Up
COMMD2	0.0038	0.000229	0.953	Up
COMMD8	0.0298	0.0044	0.671	Up
COPA	0.0244	0.00327	0.705	Up
COPE	0.0471	0.00862	0.615	Up
COPG	0.0332	0.00511	0.748	Up
COPG2	0.0047	0.000312	0.563	Up
COPS6	0.0299	0.00442	0.68	Up
COPS7B	6.66e-05	1.11e-06	1.08	Up
COPZ1	0.00561	0.000397	0.919	Up
CORO1B	0.0182	0.00214	0.909	Up
COX6A1	0.00341	0.000196	0.788	Up
COX8A	0.00528	0.000367	0.614	Up
CRIPT	0.000536	1.68e-05	0.831	Up
CRSP8	0.007	0.000546	0.519	Up
CRTAP	0.0336	0.00522	0.881	Up
CRYZ	0.04	0.00678	1.19	Up
CSNK1D	0.00453	0.000296	1.04	Up
CSNK1E	0.00193	9.04e-05	1.46	Up
CSNK2B	0.0227	0.00294	0.915	Up
CSTF2	0.023	0.00301	0.819	Up
CTDSPL2	0.00697	0.000543	0.604	Up
CTPS	0.00634	0.000474	1.27	Up
CTXN1	0.00979	0.000871	2.41	Up
CYC1	0.0338	0.00527	0.759	Up
CYCSL1	0.00026	6.29e-06	1.77	Up
DAD1	0.0216	0.00273	0.675	Up
DAP	0.00691	0.000536	1.03	Up
DAPK3	0.00952	0.000838	0.695	Up
DARS2	0.0441	0.00783	1	Up
DC2	0.0374	0.00612	0.723	Up
DCBLD1	0.023	0.003	0.744	Up
DCTN4	0.00772	0.000627	0.599	Up
DC-UbP	0.000322	8.46e-06	0.816	Up
DCUN1D5	0.00654	0.000498	1.38	Up
DDA1	0.0324	0.00495	0.715	Up
DDAH1	0.00442	0.000285	1.31	Up
DDB1	0.00021	4.76e-06	0.662	Up
DDOST	0.000603	1.93e-05	1.13	Up
DDT	0.0475	0.00872	0.873	Up
DDX27	0.000398	1.11e-05	0.855	Up
DEF8	0.000384	1.06e-05	1.43	Up
DENR	0.00963	0.000851	0.982	Up
DEPDC1	4.42e-05	6.65e-07	1.2	Up
DERL2	0.0103	0.000931	0.657	Up
DFFA	0.000689	2.32e-05	1.34	Up
DHCR24	0.00178	8.09e-05	1.29	Up
DHCR7	0.00447	0.00029	1.31	Up
DHPS	0.00697	0.000543	0.895	Up
DHX15	0.0399	0.00676	0.648	Up
DHX35	0.0197	0.0024	0.517	Up
DHX9	0.000403	1.13e-05	0.6	Up
DIABLO	0.011	0.00103	0.604	Up
DKFZP564B147	0.00318	0.000179	1.12	Up
DKFZp762E1312	0.0242	0.00323	1.31	Up
DLD	0.0131	0.00133	0.883	Up
DLL3	0.000327	8.62e-06	1.71	Up
DLX1	0.00276	0.000146	1.66	Up
DNAJB11	0.0481	0.0089	0.834	Up
DNAJC22	0.0462	0.0084	0.832	Up
DNAL4	0.0418	0.00724	0.521	Up
DNCL2A	0.00555	0.000392	0.845	Up
DNM1L	0.0144	0.00153	0.558	Up
DNMT1	0.00753	0.000606	1.04	Up
DNPEP	0.0111	0.00104	0.705	Up
DNTTIP1	0.0064	0.000482	0.837	Up
DOM3Z	0.0246	0.00331	1	Up
DONSON	0.00596	0.000435	0.699	Up
DPAGT1	0.000856	3.13e-05	0.741	Up
DPH5	0.000184	4.02e-06	1.03	Up
DPM1	0.0153	0.00166	0.781	Up
DPP3	0.00168	7.51e-05	0.589	Up
DPY19L4	0.0226	0.00293	0.691	Up
DPY30	6.68e-08	2.85e-10	1.18	Up
DR1	0.0137	0.00142	0.661	Up
DRAP1	0.0235	0.00308	1.13	Up
DTL	0.0461	0.00835	1.2	Up
DTYMK	0.00253	0.00013	1.76	Up
DUS4L	0.0109	0.00101	0.772	Up
DUSP12	0.0134	0.00138	1.14	Up
DVL2	0.0453	0.00816	0.558	Up
E2F3	0.0281	0.00405	0.704	Up
E2F6	0.00442	0.000285	0.741	Up
E2F7	0.011	0.00103	1.45	Up
EBNA1BP2	0.00787	0.000643	1.18	Up
ECT2	0.000844	3.07e-05	0.946	Up
EEF1B2	0.0103	0.000936	1.02	Up
EEF1D	0.0372	0.00606	0.757	Up
EEF1E1	0.0123	0.00122	1.17	Up
EI24	0.000752	2.61e-05	0.722	Up
EID2	0.000437	1.26e-05	0.936	Up
EIF1AX	0.00549	0.000387	0.847	Up
EIF2B3	0.0207	0.00259	0.696	Up
EIF2S1	0.0163	0.00183	0.576	Up
EIF3S10	0.000203	4.58e-06	1.23	Up
EIF4E2	0.00584	0.000422	0.79	Up
EIF4EBP1	0.000847	3.08e-05	1.13	Up
EIF4H	0.00958	0.000844	0.937	Up
EIF5B	0.00721	0.00057	0.837	Up
EIF6	0.00442	0.000285	1.16	Up
ELOF1	0.0182	0.00214	0.525	Up
ELOVL5	0.00385	0.000233	1.15	Up
ELP2	0.0418	0.00725	0.611	Up
EME1	0.0128	0.00129	0.525	Up
ENO1	2.23e-06	1.67e-08	1.38	Up
ENSA	0.00944	0.000828	0.93	Up
EPHA2	0.0429	0.00752	1.48	Up
EPHB2	0.0358	0.00572	0.538	Up
EPPB9	0.037	0.00602	0.685	Up
EPRS	0.0474	0.00871	0.665	Up
ERAL1	0.0371	0.00604	0.525	Up
ERCC2	0.0338	0.00524	0.66	Up
ERCC8	0.00124	5.1e-05	0.728	Up
ERGIC1	0.00504	0.000345	0.501	Up
ERGIC2	0.0371	0.00604	0.644	Up
ERGIC3	0.00559	0.000396	0.875	Up
ERH	0.000264	6.41e-06	1.37	Up
ETNK2	0.0258	0.00356	0.573	Up
EVI5L	0.00554	0.000391	1	Up
EXOSC1	0.00249	0.000126	0.879	Up
EXOSC10	0.0388	0.00648	0.524	Up
EXOSC2	0.0488	0.00909	0.654	Up
EXOSC3	0.0452	0.00813	0.928	Up
EXOSC4	0.0117	0.00113	0.725	Up
F12	0.0206	0.00256	1.24	Up
FADD	0.0163	0.00182	1.13	Up
FADS1	0.000842	3.05e-05	1.74	Up
FAF1	0.00209	0.000101	1.01	Up
FAIM	0.0269	0.00378	0.605	Up
FAM125A	0.0392	0.0066	0.966	Up
FAM136A	0.00817	0.000677	1.01	Up
FAM14A	0.0403	0.00687	0.597	Up
FAM18B2	0.00361	0.000213	0.849	Up
FAM44B	0.019	0.00226	0.881	Up
FAM50A	0.00257	0.000132	0.997	Up
FAM54A	0.0162	0.0018	0.808	Up
FAM57A	0.0333	0.00515	0.806	Up
FAM58A	0.0177	0.00206	0.756	Up
FAM60A	0.00203	9.66e-05	1.58	Up
FAM64A	0.000266	6.52e-06	2.23	Up
FAM82B	0.0281	0.00404	0.941	Up
FAM86B1	0.0015	6.43e-05	0.77	Up
FAM91A1	0.023	0.003	0.769	Up
FAM92A1	0.000795	2.8e-05	0.743	Up
FAM96A	0.0198	0.00241	0.729	Up
FAM98A	0.000184	4.03e-06	0.96	Up
FANCD2	0.0276	0.00392	0.818	Up
FANCG	0.0386	0.00645	0.96	Up
FANCL	0.00577	0.000415	1.1	Up
FASN	0.0104	0.000945	1.22	Up
FASTKD3	0.00182	8.33e-05	0.749	Up
FBXL6	0.0126	0.00126	0.774	Up
FBXO22	0.00339	0.000195	1.14	Up
FBXO7	0.000812	2.89e-05	0.556	Up
FBXW9	0.028	0.00401	0.708	Up
FDFT1	0.000603	1.93e-05	1.24	Up
FDPS	0.0303	0.0045	0.973	Up
FGD1	0.0325	0.00497	1.03	Up
FH	0.016	0.00177	0.931	Up
FIBP	0.0174	0.002	0.863	Up
FIGNL1	0.0368	0.00596	0.587	Up
FKBP1A	0.0382	0.00633	0.989	Up
FKBP4	0.00099	3.77e-05	1.33	Up
FKSG14	0.0411	0.00706	0.646	Up
FKSG24	0.0107	0.000987	0.559	Up
FKSG30	0.000271	6.7e-06	1.93	Up
FLJ13909	0.0186	0.0022	1.03	Up
FLJ20280	0.0433	0.00764	0.558	Up
FLJ20364	6.59e-06	5.95e-08	1.77	Up
FLJ20397	0.00839	0.000704	0.869	Up
FLJ20628	0.00101	3.89e-05	0.69	Up
FLJ21125	0.0335	0.00518	0.561	Up
FLJ22222	0.0487	0.00904	0.517	Up
FLJ45187	0.026	0.00358	0.657	Up
FLYWCH2	0.0135	0.00139	0.897	Up
FNBP1L	0.0344	0.0054	0.991	Up
FOXD1	0.000816	2.91e-05	2.2	Up
FOXF2	2.47e-05	3.1e-07	2.36	Up
FREQ	0.0169	0.00193	0.873	Up
FSCN1	0.0116	0.00112	1.71	Up
FSD1	0.0229	0.00298	1.3	Up
FTHL8	0.0257	0.00353	0.97	Up
FTSJ2	0.0135	0.00139	0.857	Up
FUBP3	0.00972	0.000862	0.756	Up
FUNDC1	0.0251	0.00341	0.672	Up
FUT8	0.00837	0.000702	0.89	Up
FYTTD1	0.00179	8.14e-05	0.772	Up
FZD2	0.00766	0.000619	1.76	Up
G3BP1	0.0247	0.00332	0.7	Up
G6PC3	0.0333	0.00514	0.793	Up
GABPB2	0.0266	0.00372	0.603	Up
GALE	0.00337	0.000193	1.36	Up
GALK1	0.042	0.0073	0.937	Up
GANAB	0.00209	0.0001	1.05	Up
GAPDH	0.042	0.0073	0.846	Up
GARS	0.00544	0.000382	1.14	Up
GART	0.0123	0.00121	1.02	Up
GATC	0.00265	0.000139	0.837	Up
GBL	0.021	0.00263	0.625	Up
GEMIN6	0.000101	1.87e-06	1.27	Up
GFM2	0.00173	7.78e-05	0.628	Up
GFPT1	0.00441	0.000284	1.29	Up
GGCT	0.00376	0.000226	1.02	Up
GGH	4.23e-06	3.49e-08	2.34	Up
GINS2	0.0412	0.00708	1.37	Up
GINS4	0.0281	0.00404	0.576	Up
GIPC1	0.00215	0.000105	0.778	Up
GLMN	0.00561	0.000398	1.13	Up
GLO1	0.00159	6.98e-05	1.23	Up
GLOD4	0.00771	0.000625	0.648	Up
GLRX2	0.0124	0.00122	0.507	Up
GMFB	0.00803	0.000661	1.06	Up
GMNN	0.00271	0.000142	0.854	Up
GNAI3	0.0353	0.00561	0.524	Up
GNAS	0.0027	0.000141	0.755	Up
[truncated: 1,012 more rows]
